# Supplementary material for: Knockout of zebrafish desmin genes does not cause skeletal muscle degeneration but alters calcium flux
Source: Sci Rep. 2021 Apr 5;11:7505. doi: 10.1038/s41598-021-86974-w (PMC8021586; doi:10.1038/s41598-021-86974-w)
Supplement: Supplementary file 3 — Supplementary Table S2. [file 41598_2021_86974_MOESM3_ESM.xlsx]

## Sheet: Legend
Legend of Supplementary Table S2
Sheets 1 and 2 are lists of transcription factors predicted to bind to desma or desmb putative promoters, respectively obtained from AnimalTFDB 3.0. TF, transcription factor; Source, source TF database; Sequence, submitted sequence (putative promoter); Start-Stop, nucleotide positions of TF binding site; Strand, +/- strand; Score, AnimalTFDB score; P-value; Q-value and matched sequence are shown.
Sheet 3 contains TFs found to bind exclusively to desma (TFs unique to desma) or desmb promoters (TFs unique to desmb), and TFs that are common to desma and desmb promoters (Common TFs).
Sheet 4 contains Gene Ontology-Biological Process (GO-BP) annotation results for common TFs obtained from Enrichr tool.
Sheet 5 contains Gene Ontology-Biological Process (GO-BP) annotation results for TFs unique to desma obtained from Enrichr tool.
Sheet 6 contains Gene Ontology-Biological Process (GO-BP) annotation results for TFs unique to desmb obtained from Enrichr tool.

## Sheet: 1. desma-Predicted TFs
TF	Source	Sequence	Start	Stop	Strand	Score	P-value	Q-value	Matched sequence
ESR1	hTFtarget	chromosome:GRCz11:9:7515264:7541326:-1	1874	1898	+	23.791	2.58e-09	9.54e-06	AAAGAGAGAGGGAGAGATAGAAGTG
MYC	hTFtarget	chromosome:GRCz11:9:7515264:7541326:-1	1874	1895	+	24.8158	3.77e-09	1.51e-05	AAAGAGAGAGGGAGAGATAGAA
TP53	hTFtarget	chromosome:GRCz11:9:7515264:7541326:-1	1875	1890	+	19.2647	7.59e-09	3e-05	AAGAGAGAGGGAGAGA
ESR1	hTFtarget	chromosome:GRCz11:9:7515264:7541326:-1	1876	1890	-	19.6418	1.05e-08	4.06e-05	TCTCTCCCTCTCTCT
SP2	hTFtarget	chromosome:GRCz11:9:7515264:7541326:-1	994	1009	-	18.125	1.07e-08	4.06e-05	TTTTTTTTTATTTTTT
FOXO3	hTFtarget	chromosome:GRCz11:9:7515264:7541326:-1	1689	1704	+	21.4868	2.02e-08	7.97e-05	CAAACACACACACAAA
TP53	hTFtarget	chromosome:GRCz11:9:7515264:7541326:-1	1875	1890	+	19.0588	2.56e-08	9.88e-05	AAGAGAGAGGGAGAGA
CREB1	hTFtarget	chromosome:GRCz11:9:7515264:7541326:-1	1874	1889	+	19.8359	2.57e-08	9.93e-05	AAAGAGAGAGGGAGAG
BTAF1	hTFtarget	chromosome:GRCz11:9:7515264:7541326:-1	994	1009	+	20.141	2.59e-08	9.5e-05	AAAAAATAAAAAAAAA
TP53	hTFtarget	chromosome:GRCz11:9:7515264:7541326:-1	1875	1894	+	20.8732	2.66e-08	0.000107	AAGAGAGAGGGAGAGATAGA
CREBBP	hTFtarget	chromosome:GRCz11:9:7515264:7541326:-1	1879	1894	+	21.2286	2.73e-08	0.00011	GAGAGGGAGAGATAGA
MYC	hTFtarget	chromosome:GRCz11:9:7515264:7541326:-1	1878	1899	-	19.4123	3.02e-08	0.00012	CCACTTCTATCTCTCCCTCTCT
ZNF250	hTFtarget	chromosome:GRCz11:9:7515264:7541326:-1	1688	1709	-	20.8553	3.15e-08	0.000121	ATGAGTTTGTGTGTGTGTTTGA
NFYB	hTFtarget	chromosome:GRCz11:9:7515264:7541326:-1	1938	1949	+	23.3421	3.79e-08	0.000153	ATGTGGGTGGGG
HIF1A	hTFtarget	chromosome:GRCz11:9:7515264:7541326:-1	1879	1890	+	17.6494	4.62e-08	0.00018	GAGAGGGAGAGA
CREB1	hTFtarget	chromosome:GRCz11:9:7515264:7541326:-1	1871	1895	-	19.9257	5.41e-08	0.000203	TTCTATCTCTCCCTCTCTCTTTTCT
ESR1	hTFtarget	chromosome:GRCz11:9:7515264:7541326:-1	1873	1894	+	18.6479	6.25e-08	0.000249	AAAAGAGAGAGGGAGAGATAGA
GTF3C2	hTFtarget	chromosome:GRCz11:9:7515264:7541326:-1	558	579	-	20.4571	6.35e-08	0.000256	CAATGGTTCGAGCCTCGGCTGG
IRF5	hTFtarget	chromosome:GRCz11:9:7515264:7541326:-1	995	1010	+	21.1169	6.61e-08	0.000234	AAAAATAAAAAAAAAT
ESR1	hTFtarget	chromosome:GRCz11:9:7515264:7541326:-1	1873	1894	+	20.194	7.18e-08	0.000206	AAAAGAGAGAGGGAGAGATAGA
HIF1A	hTFtarget	chromosome:GRCz11:9:7515264:7541326:-1	1875	1892	-	18.7105	8.48e-08	0.00027	TATCTCTCCCTCTCTCTT
ESR1	hTFtarget	chromosome:GRCz11:9:7515264:7541326:-1	1876	1891	+	20.4225	8.72e-08	0.000351	AGAGAGAGGGAGAGAT
MYC	hTFtarget	chromosome:GRCz11:9:7515264:7541326:-1	1877	1895	+	14.6053	8.87e-08	0.000354	GAGAGAGGGAGAGATAGAA
SUMO2	hTFtarget	chromosome:GRCz11:9:7515264:7541326:-1	593	612	-	19.8026	8.89e-08	0.000359	ATGGGTAGCGCTGCCGCCTC
TP53	hTFtarget	chromosome:GRCz11:9:7515264:7541326:-1	1877	1896	+	18.2676	9.39e-08	0.000188	GAGAGAGGGAGAGATAGAAG
ETV4	hTFtarget	chromosome:GRCz11:9:7515264:7541326:-1	1689	1703	+	18.7821	9.52e-08	0.00019	CAAACACACACACAA
ETV4	hTFtarget	chromosome:GRCz11:9:7515264:7541326:-1	1691	1705	+	18.7821	9.52e-08	0.00019	AACACACACACAAAC
ZNF92	hTFtarget	chromosome:GRCz11:9:7515264:7541326:-1	995	1019	-	19.9028	9.68e-08	0.000337	TTTTTTATAATTTTTTTTTATTTTT
TP53	hTFtarget	chromosome:GRCz11:9:7515264:7541326:-1	1875	1893	+	18.8169	9.77e-08	0.000392	AAGAGAGAGGGAGAGATAG
CREBBP	hTFtarget	chromosome:GRCz11:9:7515264:7541326:-1	1876	1887	+	16.7	1.02e-07	0.000411	AGAGAGAGGGAG
ESR1	hTFtarget	chromosome:GRCz11:9:7515264:7541326:-1	1877	1898	+	19.7015	1.05e-07	0.000206	GAGAGAGGGAGAGATAGAAGTG
ETS1	hTFtarget	chromosome:GRCz11:9:7515264:7541326:-1	562	584	+	19.1429	1.09e-07	0.000441	CCGAGGCTCGAACCATTGACCTT
ESR1	hTFtarget	chromosome:GRCz11:9:7515264:7541326:-1	1880	1894	-	17.806	1.16e-07	0.000224	TCTATCTCTCCCTCT
ETS2	hTFtarget	chromosome:GRCz11:9:7515264:7541326:-1	594	613	-	20.0263	1.16e-07	0.000467	AATGGGTAGCGCTGCCGCCT
CREB1	hTFtarget	chromosome:GRCz11:9:7515264:7541326:-1	1873	1897	-	18.973	1.25e-07	0.000236	ACTTCTATCTCTCCCTCTCTCTTTT
HIF1A	hTFtarget	chromosome:GRCz11:9:7515264:7541326:-1	1877	1894	-	17.7632	1.35e-07	0.00027	TCTATCTCTCCCTCTCTC
AR	hTFtarget	chromosome:GRCz11:9:7515264:7541326:-1	1876	1891	+	17.5256	1.41e-07	0.000541	AGAGAGAGGGAGAGAT
EP300	hTFtarget	chromosome:GRCz11:9:7515264:7541326:-1	1693	1708	-	19.5789	1.52e-07	0.000614	TGAGTTTGTGTGTGTG
SUZ12	hTFtarget	chromosome:GRCz11:9:7515264:7541326:-1	1689	1705	+	19.4342	1.58e-07	0.000635	CAAACACACACACAAAC
TP53	hTFtarget	chromosome:GRCz11:9:7515264:7541326:-1	1879	1890	+	16.9147	1.59e-07	0.000619	GAGAGGGAGAGA
POLR3A	hTFtarget	chromosome:GRCz11:9:7515264:7541326:-1	995	1010	+	17.141	1.73e-07	0.000452	AAAAATAAAAAAAAAT
BRD4	hTFtarget	chromosome:GRCz11:9:7515264:7541326:-1	1872	1893	+	18.4487	1.83e-07	0.000697	GAAAAGAGAGAGGGAGAGATAG
POLR3A	hTFtarget	chromosome:GRCz11:9:7515264:7541326:-1	563	584	+	18.6286	1.89e-07	0.000762	CGAGGCTCGAACCATTGACCTT
KLF5	hTFtarget	chromosome:GRCz11:9:7515264:7541326:-1	375	390	+	18.3939	1.91e-07	0.00077	CACAGCCCCACCCTCG
TP53	hTFtarget	chromosome:GRCz11:9:7515264:7541326:-1	1879	1894	+	17.3824	1.91e-07	0.000368	GAGAGGGAGAGATAGA
FOXO3	hTFtarget	chromosome:GRCz11:9:7515264:7541326:-1	1693	1708	+	18.9342	1.95e-07	0.000385	CACACACACAAACTCA
CREB1	hTFtarget	chromosome:GRCz11:9:7515264:7541326:-1	1879	1890	+	18.2727	1.95e-07	0.000598	GAGAGGGAGAGA
MEOX2	database	chromosome:GRCz11:9:7515264:7541326:-1	891	904	+	19.5	2.05e-07	0.000232	ATCATCATCATTAT
ZNF384	hTFtarget	chromosome:GRCz11:9:7515264:7541326:-1	995	1019	+	17.1528	2.06e-07	0.000738	AAAAATAAAAAAAAATTATAAAAAA
HOXA6	hTFtarget	chromosome:GRCz11:9:7515264:7541326:-1	1693	1708	-	18.8816	2.1e-07	0.000844	TGAGTTTGTGTGTGTG
IRF3	hTFtarget	chromosome:GRCz11:9:7515264:7541326:-1	1871	1895	+	19.0769	2.22e-07	0.000825	AGAAAAGAGAGAGGGAGAGATAGAA
TFAP4	hTFtarget	chromosome:GRCz11:9:7515264:7541326:-1	1288	1299	+	17.0909	2.24e-07	0.000905	CCAGCTGTTGCC
ETV4	hTFtarget	chromosome:GRCz11:9:7515264:7541326:-1	1689	1710	+	17.8072	2.33e-07	0.000926	CAAACACACACACAAACTCATC
USF1	hTFtarget	chromosome:GRCz11:9:7515264:7541326:-1	1753	1768	-	18.2381	2.33e-07	0.000898	CTGTCACTTCTGCTTA
TP53	hTFtarget	chromosome:GRCz11:9:7515264:7541326:-1	1873	1892	+	16.1549	2.42e-07	0.000323	AAAAGAGAGAGGGAGAGATA
CREBBP	hTFtarget	chromosome:GRCz11:9:7515264:7541326:-1	1873	1893	+	9.58571	2.53e-07	0.000645	AAAAGAGAGAGGGAGAGATAG
ESR1	hTFtarget	chromosome:GRCz11:9:7515264:7541326:-1	1876	1900	+	18.4179	2.58e-07	0.000477	AGAGAGAGGGAGAGATAGAAGTGGG
ETV4	hTFtarget	chromosome:GRCz11:9:7515264:7541326:-1	1687	1701	+	17.7821	2.6e-07	0.000347	TTCAAACACACACAC
GTF3C2	hTFtarget	chromosome:GRCz11:9:7515264:7541326:-1	1039	1063	+	17.5065	2.6e-07	0.000823	AGTATGTAAAAAAAATAATAAAAAA
POLR3A	hTFtarget	chromosome:GRCz11:9:7515264:7541326:-1	1046	1061	+	16.8718	2.64e-07	0.000452	AAAAAAAATAATAAAA
ARNT	hTFtarget	chromosome:GRCz11:9:7515264:7541326:-1	1689	1704	-	16.2588	2.78e-07	0.00094	TTTGTGTGTGTGTTTG
EHF	hTFtarget	chromosome:GRCz11:9:7515264:7541326:-1	1873	1894	+	17.274	2.84e-07	0.0011	AAAAGAGAGAGGGAGAGATAGA
KDM5B	hTFtarget	chromosome:GRCz11:9:7515264:7541326:-1	1874	1889	-	18.2083	2.85e-07	0.00108	CTCTCCCTCTCTCTTT
CREB1	hTFtarget	chromosome:GRCz11:9:7515264:7541326:-1	1876	1891	+	17.5312	2.89e-07	0.000424	AGAGAGAGGGAGAGAT
TCF3	hTFtarget	chromosome:GRCz11:9:7515264:7541326:-1	1288	1299	+	16.197	2.97e-07	0.0012	CCAGCTGTTGCC
CREB1	hTFtarget	chromosome:GRCz11:9:7515264:7541326:-1	1877	1888	+	18.0909	2.97e-07	0.000598	GAGAGAGGGAGA
CREBBP	hTFtarget	chromosome:GRCz11:9:7515264:7541326:-1	1875	1895	+	8.72857	3.25e-07	0.000645	AAGAGAGAGGGAGAGATAGAA
CREB1	hTFtarget	chromosome:GRCz11:9:7515264:7541326:-1	1878	1893	+	17.4141	3.29e-07	0.000424	AGAGAGGGAGAGATAG
MYOD1	hTFtarget	chromosome:GRCz11:9:7515264:7541326:-1	1289	1300	-	16.7727	3.37e-07	0.00136	CGGCAACAGCTG
EGR1	hTFtarget	chromosome:GRCz11:9:7515264:7541326:-1	1690	1711	-	16.4615	3.44e-07	0.00124	TGATGAGTTTGTGTGTGTGTTT
POLR2A	hTFtarget	chromosome:GRCz11:9:7515264:7541326:-1	593	604	+	18.3289	3.6e-07	0.00146	GAGGCGGCAGCG
TP53	hTFtarget	chromosome:GRCz11:9:7515264:7541326:-1	1877	1894	+	14.8889	3.65e-07	0.00147	GAGAGAGGGAGAGATAGA
FOXM1	database	chromosome:GRCz11:9:7515264:7541326:-1	257	269	-	15.2451	3.71e-07	0.00147	TTTGTTTGTTTTT
HIF1A	hTFtarget	chromosome:GRCz11:9:7515264:7541326:-1	1873	1890	-	15.5921	3.71e-07	0.000496	TCTCTCCCTCTCTCTTTT
FOXM1	database	chromosome:GRCz11:9:7515264:7541326:-1	257	269	+	15.2843	3.71e-07	0.00148	AAAAACAAACAAA
DDX5	hTFtarget	chromosome:GRCz11:9:7515264:7541326:-1	1693	1708	+	17.6364	3.87e-07	0.00147	CACACACACAAACTCA
TP53	hTFtarget	chromosome:GRCz11:9:7515264:7541326:-1	1879	1894	+	16.3971	3.91e-07	0.000534	GAGAGGGAGAGATAGA
TP53	hTFtarget	chromosome:GRCz11:9:7515264:7541326:-1	1877	1892	+	16.3676	4.05e-07	0.000534	GAGAGAGGGAGAGATA
KDM5B	hTFtarget	chromosome:GRCz11:9:7515264:7541326:-1	1875	1899	+	18.1923	4.15e-07	0.00157	AAGAGAGAGGGAGAGATAGAAGTGG
FOXA1	hTFtarget	chromosome:GRCz11:9:7515264:7541326:-1	1689	1700	+	15.7922	4.16e-07	0.00156	CAAACACACACA
CREBBP	hTFtarget	chromosome:GRCz11:9:7515264:7541326:-1	1877	1892	+	14.7429	4.26e-07	0.00086	GAGAGAGGGAGAGATA
MYC	hTFtarget	chromosome:GRCz11:9:7515264:7541326:-1	1690	1704	+	14.3143	4.5e-07	0.00101	AAACACACACACAAA
ESR1	hTFtarget	chromosome:GRCz11:9:7515264:7541326:-1	1880	1890	+	15.8209	4.54e-07	0.0013	AGAGGGAGAGA
ESR1	hTFtarget	chromosome:GRCz11:9:7515264:7541326:-1	1875	1896	+	17.6269	4.82e-07	0.00063	AAGAGAGAGGGAGAGATAGAAG
TP53	hTFtarget	chromosome:GRCz11:9:7515264:7541326:-1	1877	1892	+	16.5147	4.86e-07	0.000625	GAGAGAGGGAGAGATA
TRIM28	hTFtarget	chromosome:GRCz11:9:7515264:7541326:-1	1971	1986	-	16.8421	4.88e-07	0.00197	GCAGAAGAGGGGATAT
REST	database	chromosome:GRCz11:9:7515264:7541326:-1	602	620	+	15.7347	4.89e-07	0.00198	GCGCTACCCATTGTGCTGC
MYC	hTFtarget	chromosome:GRCz11:9:7515264:7541326:-1	1688	1702	+	14.0143	5.02e-07	0.00101	TCAAACACACACACA
ESR1	hTFtarget	chromosome:GRCz11:9:7515264:7541326:-1	1872	1896	+	17.4925	5.15e-07	0.000634	GAAAAGAGAGAGGGAGAGATAGAAG
CREB1	hTFtarget	chromosome:GRCz11:9:7515264:7541326:-1	1877	1901	-	17.2703	5.16e-07	0.000648	GCCCACTTCTATCTCTCCCTCTCTC
FOXA1	hTFtarget	chromosome:GRCz11:9:7515264:7541326:-1	1322	1333	+	16.3429	5.35e-07	0.00206	ACAGCATGTTAC
FOXA1	hTFtarget	chromosome:GRCz11:9:7515264:7541326:-1	1690	1705	+	15.3731	5.42e-07	0.00207	AAACACACACACAAAC
FOXA1	hTFtarget	chromosome:GRCz11:9:7515264:7541326:-1	1692	1702	+	16.4	5.53e-07	0.00224	ACACACACACA
TP53	hTFtarget	chromosome:GRCz11:9:7515264:7541326:-1	1873	1894	+	11.2639	5.55e-07	0.00168	AAAAGAGAGAGGGAGAGATAGA
MBD3	hTFtarget	chromosome:GRCz11:9:7515264:7541326:-1	1687	1708	-	17.1667	5.72e-07	0.0023	TGAGTTTGTGTGTGTGTTTGAA
ETV4	hTFtarget	chromosome:GRCz11:9:7515264:7541326:-1	1687	1708	+	16.1446	5.77e-07	0.00115	TTCAAACACACACACAAACTCA
ARNT	hTFtarget	chromosome:GRCz11:9:7515264:7541326:-1	1693	1708	-	15.7412	5.77e-07	0.000977	TGAGTTTGTGTGTGTG
ESR1	hTFtarget	chromosome:GRCz11:9:7515264:7541326:-1	1878	1892	-	16.2985	5.97e-07	0.000766	TATCTCTCCCTCTCT
CREBBP	hTFtarget	chromosome:GRCz11:9:7515264:7541326:-1	1878	1889	+	15.69	5.97e-07	0.0012	AGAGAGGGAGAG
POLR3A	hTFtarget	chromosome:GRCz11:9:7515264:7541326:-1	1049	1064	+	16.2179	6.31e-07	0.000548	AAAAATAATAAAAAAT
POLR3A	hTFtarget	chromosome:GRCz11:9:7515264:7541326:-1	994	1009	+	16.2051	6.39e-07	0.000548	AAAAAATAAAAAAAAA
HIF1A	hTFtarget	chromosome:GRCz11:9:7515264:7541326:-1	1873	1888	-	16.4805	6.57e-07	0.00137	TCTCCCTCTCTCTTTT
ESR1	hTFtarget	chromosome:GRCz11:9:7515264:7541326:-1	1878	1888	+	15.6269	6.59e-07	0.0013	AGAGAGGGAGA
YY1	hTFtarget	chromosome:GRCz11:9:7515264:7541326:-1	1178	1193	-	17.0658	6.63e-07	0.00268	AAAATGGCGACCGCGT
KLF3	database	chromosome:GRCz11:9:7515264:7541326:-1	378	392	-	17.2936	6.79e-07	0.00275	TCCGAGGGTGGGGCT
KLF3	database	chromosome:GRCz11:9:7515264:7541326:-1	378	392	-	17.3571	6.81e-07	0.00276	TCCGAGGGTGGGGCT
TAF1	hTFtarget	chromosome:GRCz11:9:7515264:7541326:-1	1179	1194	-	17.5263	6.94e-07	0.00281	TAAAATGGCGACCGCG
TAF1	hTFtarget	chromosome:GRCz11:9:7515264:7541326:-1	593	604	-	17.6316	6.94e-07	0.00281	CGCTGCCGCCTC
HIF1A	hTFtarget	chromosome:GRCz11:9:7515264:7541326:-1	1875	1890	-	16.4286	6.97e-07	0.00137	TCTCTCCCTCTCTCTT
TRIM24	hTFtarget	chromosome:GRCz11:9:7515264:7541326:-1	1050	1071	+	16.641	7.01e-07	0.00198	AAAATAATAAAAAATAGCATAC
ESR1	hTFtarget	chromosome:GRCz11:9:7515264:7541326:-1	1874	1889	+	16.8451	7.12e-07	0.00143	AAAGAGAGAGGGAGAG
YY1	hTFtarget	chromosome:GRCz11:9:7515264:7541326:-1	1179	1194	-	17.4091	7.81e-07	0.00316	TAAAATGGCGACCGCG
CREBBP	hTFtarget	chromosome:GRCz11:9:7515264:7541326:-1	1877	1897	+	5.61429	7.84e-07	0.00104	GAGAGAGGGAGAGATAGAAGT
FOXA1	hTFtarget	chromosome:GRCz11:9:7515264:7541326:-1	1363	1379	-	17	7.9e-07	0.00317	GTATATATATATATATA
RFX5	hTFtarget	chromosome:GRCz11:9:7515264:7541326:-1	1289	1302	-	16.3578	8.24e-07	0.00334	CTCGGCAACAGCTG
YY1	hTFtarget	chromosome:GRCz11:9:7515264:7541326:-1	1179	1194	-	17.303	8.3e-07	0.00336	TAAAATGGCGACCGCG
MEOX2	database	chromosome:GRCz11:9:7515264:7541326:-1	903	916	+	17.4375	8.3e-07	0.000232	ATCATCATCATCAT
MEOX2	database	chromosome:GRCz11:9:7515264:7541326:-1	906	919	+	17.4375	8.3e-07	0.000232	ATCATCATCATCAT
MEOX2	database	chromosome:GRCz11:9:7515264:7541326:-1	909	922	+	17.4375	8.3e-07	0.000232	ATCATCATCATCAT
MEOX2	database	chromosome:GRCz11:9:7515264:7541326:-1	912	925	+	17.4375	8.3e-07	0.000232	ATCATCATCATCAT
MEOX2	database	chromosome:GRCz11:9:7515264:7541326:-1	915	928	+	17.4375	8.3e-07	0.000232	ATCATCATCATCAT
MEOX2	database	chromosome:GRCz11:9:7515264:7541326:-1	918	931	+	17.4375	8.3e-07	0.000232	ATCATCATCATCAT
MEOX2	database	chromosome:GRCz11:9:7515264:7541326:-1	921	934	+	17.4375	8.3e-07	0.000232	ATCATCATCATCAT
MEOX2	database	chromosome:GRCz11:9:7515264:7541326:-1	924	937	+	17.4375	8.3e-07	0.000232	ATCATCATCATCAT
MEOX2	database	chromosome:GRCz11:9:7515264:7541326:-1	927	940	+	17.4375	8.3e-07	0.000232	ATCATCATCATCAT
MEOX2	database	chromosome:GRCz11:9:7515264:7541326:-1	930	943	+	17.4375	8.3e-07	0.000232	ATCATCATCATCAT
MEOX2	database	chromosome:GRCz11:9:7515264:7541326:-1	933	946	+	17.4375	8.3e-07	0.000232	ATCATCATCATCAT
MEOX2	database	chromosome:GRCz11:9:7515264:7541326:-1	936	949	+	17.4375	8.3e-07	0.000232	ATCATCATCATCAT
ESR1	hTFtarget	chromosome:GRCz11:9:7515264:7541326:-1	1878	1902	+	16.8209	8.36e-07	0.000773	AGAGAGGGAGAGATAGAAGTGGGCG
AP4	database	chromosome:GRCz11:9:7515264:7541326:-1	1288	1300	+	15.0612	8.59e-07	0.00348	CCAGCTGTTGCCG
TP53	hTFtarget	chromosome:GRCz11:9:7515264:7541326:-1	1875	1896	+	9.81944	8.66e-07	0.00168	AAGAGAGAGGGAGAGATAGAAG
KLF1	database	chromosome:GRCz11:9:7515264:7541326:-1	379	389	-	17.0459	8.68e-07	0.00352	GAGGGTGGGGC
KLF1	database	chromosome:GRCz11:9:7515264:7541326:-1	379	389	-	17.0816	8.68e-07	0.00352	GAGGGTGGGGC
FOXK1	hTFtarget	chromosome:GRCz11:9:7515264:7541326:-1	1691	1702	-	14.7015	8.7e-07	0.00332	TGTGTGTGTGTT
BCL3	hTFtarget	chromosome:GRCz11:9:7515264:7541326:-1	1693	1708	+	15.8264	8.82e-07	0.00355	CACACACACAAACTCA
SPI1	hTFtarget	chromosome:GRCz11:9:7515264:7541326:-1	378	389	+	16.9474	8.9e-07	0.00361	AGCCCCACCCTC
ESR1	hTFtarget	chromosome:GRCz11:9:7515264:7541326:-1	1874	1888	-	15.8955	8.99e-07	0.000865	TCTCCCTCTCTCTTT
CREBBP	hTFtarget	chromosome:GRCz11:9:7515264:7541326:-1	1875	1890	+	12.6571	9e-07	0.00121	AAGAGAGAGGGAGAGA
ERG	hTFtarget	chromosome:GRCz11:9:7515264:7541326:-1	1874	1889	-	17.2895	9.01e-07	0.00351	CTCTCCCTCTCTCTTT
FOXA1	hTFtarget	chromosome:GRCz11:9:7515264:7541326:-1	1689	1700	+	15.791	9.11e-07	0.00366	CAAACACACACA
KLF5	hTFtarget	chromosome:GRCz11:9:7515264:7541326:-1	377	388	+	16.0909	9.22e-07	0.00374	CAGCCCCACCCT
CHD1	hTFtarget	chromosome:GRCz11:9:7515264:7541326:-1	1089	1100	-	16.5658	9.5e-07	0.00386	GGGCTGGACCAT
FOXD3	database	chromosome:GRCz11:9:7515264:7541326:-1	259	270	-	15.0761	9.66e-07	0.00325	GTTTGTTTGTTT
CEBPB	hTFtarget	chromosome:GRCz11:9:7515264:7541326:-1	113	124	-	15.3333	9.74e-07	0.00372	TATTGCACCACC
IRF5	hTFtarget	chromosome:GRCz11:9:7515264:7541326:-1	255	270	+	15.5455	9.77e-07	0.00169	AAAAAAACAAACAAAC
POU2F1	hTFtarget	chromosome:GRCz11:9:7515264:7541326:-1	390	405	+	17.0658	9.9e-07	0.00346	GGACATGCATATTCAC
ESR1	hTFtarget	chromosome:GRCz11:9:7515264:7541326:-1	561	576	+	16.5658	1.04e-06	0.00423	GCCGAGGCTCGAACCA
TP53	hTFtarget	chromosome:GRCz11:9:7515264:7541326:-1	1777	1792	+	16.9474	1.04e-06	0.00416	GGCATGGCGTGACCTG
MYC	hTFtarget	chromosome:GRCz11:9:7515264:7541326:-1	1694	1709	+	16.6429	1.05e-06	0.00404	ACACACACAAACTCAT
RNF2	hTFtarget	chromosome:GRCz11:9:7515264:7541326:-1	1690	1705	+	16.7143	1.05e-06	0.00419	AAACACACACACAAAC
FOXA1	hTFtarget	chromosome:GRCz11:9:7515264:7541326:-1	1359	1376	+	16.4722	1.1e-06	0.00429	TACTTATATATATATATA
KDM5B	hTFtarget	chromosome:GRCz11:9:7515264:7541326:-1	1869	1893	+	16.6026	1.12e-06	0.00202	TTAGAAAAGAGAGAGGGAGAGATAG
ZBTB10	hTFtarget	chromosome:GRCz11:9:7515264:7541326:-1	1877	1892	+	16.5921	1.12e-06	0.0045	GAGAGAGGGAGAGATA
HIF1A	hTFtarget	chromosome:GRCz11:9:7515264:7541326:-1	1693	1708	+	16.5195	1.14e-06	0.00463	CACACACACAAACTCA
MYC	hTFtarget	chromosome:GRCz11:9:7515264:7541326:-1	1880	1901	+	14.8158	1.16e-06	0.00232	AGAGGGAGAGATAGAAGTGGGC
TRIM24	hTFtarget	chromosome:GRCz11:9:7515264:7541326:-1	1604	1625	+	16.0769	1.16e-06	0.00198	AAAAATCTAAAAAGAAACAATA
CEBPA	hTFtarget	chromosome:GRCz11:9:7515264:7541326:-1	113	124	+	15.0455	1.19e-06	0.00477	GGTGGTGCAATA
CREBBP	hTFtarget	chromosome:GRCz11:9:7515264:7541326:-1	1879	1893	+	15.0896	1.2e-06	0.00479	GAGAGGGAGAGATAG
ZNF92	hTFtarget	chromosome:GRCz11:9:7515264:7541326:-1	994	1018	-	16.2361	1.21e-06	0.0021	TTTTTATAATTTTTTTTTATTTTTT
MYC	hTFtarget	chromosome:GRCz11:9:7515264:7541326:-1	1875	1893	+	5.48684	1.22e-06	0.00245	AAGAGAGAGGGAGAGATAG
SPI1	hTFtarget	chromosome:GRCz11:9:7515264:7541326:-1	615	630	-	16.5526	1.22e-06	0.00494	TCAAAAGGGGGCAGCA
BTAF1	hTFtarget	chromosome:GRCz11:9:7515264:7541326:-1	1046	1061	+	16.4359	1.22e-06	0.00167	AAAAAAAATAATAAAA
TCF12	hTFtarget	chromosome:GRCz11:9:7515264:7541326:-1	1824	1833	-	15.3485	1.23e-06	0.00496	CAGCAGCTGG
YY1	hTFtarget	chromosome:GRCz11:9:7515264:7541326:-1	1179	1194	+	16.7727	1.23e-06	0.00498	CGCGGTCGCCATTTTA
BRD3	hTFtarget	chromosome:GRCz11:9:7515264:7541326:-1	1687	1707	-	16.4935	1.25e-06	0.00501	GAGTTTGTGTGTGTGTTTGAA
KLF5	hTFtarget	chromosome:GRCz11:9:7515264:7541326:-1	375	390	-	16.3939	1.28e-06	0.00517	CGAGGGTGGGGCTGTG
NFYB	hTFtarget	chromosome:GRCz11:9:7515264:7541326:-1	1070	1081	-	15.6447	1.28e-06	0.0026	ATGTGGGCGGGT
STAT3	hTFtarget	chromosome:GRCz11:9:7515264:7541326:-1	1089	1100	-	16.4211	1.29e-06	0.00524	GGGCTGGACCAT
TFAP4	hTFtarget	chromosome:GRCz11:9:7515264:7541326:-1	833	844	-	16.0152	1.29e-06	0.0026	CCAGCTGGTTTC
KLF4	hTFtarget	chromosome:GRCz11:9:7515264:7541326:-1	379	390	-	16.1286	1.31e-06	0.00532	CGAGGGTGGGGC
BTAF1	hTFtarget	chromosome:GRCz11:9:7515264:7541326:-1	1939	1963	-	10.5658	1.33e-06	0.00534	CCACTCCCGTTTGCCCCCACCCACA
FOXA1	hTFtarget	chromosome:GRCz11:9:7515264:7541326:-1	1364	1379	-	16.5634	1.36e-06	0.00546	GTATATATATATATAT
BTAF1	hTFtarget	chromosome:GRCz11:9:7515264:7541326:-1	1472	1487	+	16.2821	1.36e-06	0.00167	AGAAGAAAAAAAAAGG
CENPA	hTFtarget	chromosome:GRCz11:9:7515264:7541326:-1	1999	2023	-	10.2237	1.36e-06	0.00529	CTCTGAGGACTGTGTGGAAGAATGA
EHF	hTFtarget	chromosome:GRCz11:9:7515264:7541326:-1	1879	1900	+	15.8082	1.37e-06	0.00266	GAGAGGGAGAGATAGAAGTGGG
ESR1	hTFtarget	chromosome:GRCz11:9:7515264:7541326:-1	258	269	+	14.8571	1.4e-06	0.00521	AAAACAAACAAA
IRF5	hTFtarget	chromosome:GRCz11:9:7515264:7541326:-1	994	1009	+	14.5714	1.43e-06	0.00169	AAAAAATAAAAAAAAA
ESR1	hTFtarget	chromosome:GRCz11:9:7515264:7541326:-1	1875	1896	+	10.6056	1.46e-06	0.00291	AAGAGAGAGGGAGAGATAGAAG
FOXA1	hTFtarget	chromosome:GRCz11:9:7515264:7541326:-1	1365	1379	+	16.6623	1.46e-06	0.0059	TATATATATATATAC
REST	hTFtarget	chromosome:GRCz11:9:7515264:7541326:-1	602	619	+	12.5	1.46e-06	0.0059	GCGCTACCCATTGTGCTG
ELF1	hTFtarget	chromosome:GRCz11:9:7515264:7541326:-1	501	512	-	15.8816	1.46e-06	0.00591	CTTCCTGGTTTC
MYOD1	hTFtarget	chromosome:GRCz11:9:7515264:7541326:-1	1286	1301	-	16.4091	1.5e-06	0.00604	TCGGCAACAGCTGGAG
BCL6	hTFtarget	chromosome:GRCz11:9:7515264:7541326:-1	714	725	+	15.1286	1.56e-06	0.00624	TTTCCTTTTTTT
POLR2A	hTFtarget	chromosome:GRCz11:9:7515264:7541326:-1	1178	1193	-	16.4474	1.56e-06	0.0063	AAAATGGCGACCGCGT
ZNF384	hTFtarget	chromosome:GRCz11:9:7515264:7541326:-1	1046	1067	-	14.1667	1.56e-06	0.00547	GCTATTTTTTATTATTTTTTTT
POU5F1	hTFtarget	chromosome:GRCz11:9:7515264:7541326:-1	1355	1379	-	15.8824	1.58e-06	0.00591	GTATATATATATATATAAGTATAGG
REPIN1	hTFtarget	chromosome:GRCz11:9:7515264:7541326:-1	1822	1833	+	15.6515	1.58e-06	0.00639	ACCCAGCTGCTG
CEBPA	hTFtarget	chromosome:GRCz11:9:7515264:7541326:-1	113	124	+	14.9394	1.59e-06	0.00632	GGTGGTGCAATA
KDM5B	hTFtarget	chromosome:GRCz11:9:7515264:7541326:-1	1871	1895	+	15.9872	1.6e-06	0.00202	AGAAAAGAGAGAGGGAGAGATAGAA
ESR1	database	chromosome:GRCz11:9:7515264:7541326:-1	1782	1792	-	14.427	1.63e-06	0.00661	CAGGTCACGCC
ZBTB18	database	chromosome:GRCz11:9:7515264:7541326:-1	1287	1300	+	16.8469	1.69e-06	0.00682	TCCAGCTGTTGCCG
KLF5	hTFtarget	chromosome:GRCz11:9:7515264:7541326:-1	377	388	+	16.0152	1.69e-06	0.00687	CAGCCCCACCCT
CREBBP	hTFtarget	chromosome:GRCz11:9:7515264:7541326:-1	1876	1891	-	16.2817	1.69e-06	0.00656	ATCTCTCCCTCTCTCT
ZNF238	database	chromosome:GRCz11:9:7515264:7541326:-1	1287	1300	+	16.8469	1.69e-06	0.00682	TCCAGCTGTTGCCG
ARNT	hTFtarget	chromosome:GRCz11:9:7515264:7541326:-1	1687	1702	-	14.8824	1.71e-06	0.00193	TGTGTGTGTGTTTGAA
ZNF384	hTFtarget	chromosome:GRCz11:9:7515264:7541326:-1	994	1018	+	11.6806	1.73e-06	0.0019	AAAAAATAAAAAAAAATTATAAAAA
RNF2	hTFtarget	chromosome:GRCz11:9:7515264:7541326:-1	1692	1703	+	15.6901	1.74e-06	0.00702	ACACACACACAA
EZH2	hTFtarget	chromosome:GRCz11:9:7515264:7541326:-1	1875	1896	-	15.8961	1.75e-06	0.00684	CTTCTATCTCTCCCTCTCTCTT
CEBPB	hTFtarget	chromosome:GRCz11:9:7515264:7541326:-1	113	124	-	15.1818	1.76e-06	0.00663	TATTGCACCACC
ELL2	hTFtarget	chromosome:GRCz11:9:7515264:7541326:-1	1179	1194	-	16.3158	1.77e-06	0.00715	TAAAATGGCGACCGCG
SIN3A	hTFtarget	chromosome:GRCz11:9:7515264:7541326:-1	601	620	-	13.0658	1.79e-06	0.00724	GCAGCACAATGGGTAGCGCT
TAF1	hTFtarget	chromosome:GRCz11:9:7515264:7541326:-1	1180	1194	-	16.2632	1.79e-06	0.00725	TAAAATGGCGACCGC
PLAG1	database	chromosome:GRCz11:9:7515264:7541326:-1	608	624	-	16.2584	1.8e-06	0.00727	GGGGGCAGCACAATGGG
CEBPB	hTFtarget	chromosome:GRCz11:9:7515264:7541326:-1	114	124	-	13.75	1.81e-06	0.00672	TATTGCACCAC
DDX5	hTFtarget	chromosome:GRCz11:9:7515264:7541326:-1	1907	1931	-	14.4416	1.81e-06	0.0072	AGTCACTGTTCTCAACCCACACACA
NFATC1	hTFtarget	chromosome:GRCz11:9:7515264:7541326:-1	1693	1708	+	14.5758	1.82e-06	0.00636	CACACACACAAACTCA
EP300	hTFtarget	chromosome:GRCz11:9:7515264:7541326:-1	379	387	+	15.9474	1.83e-06	0.00742	GCCCCACCC
YY1	hTFtarget	chromosome:GRCz11:9:7515264:7541326:-1	1180	1194	-	16.1212	1.84e-06	0.00742	TAAAATGGCGACCGC
FOXO3	hTFtarget	chromosome:GRCz11:9:7515264:7541326:-1	1687	1702	+	15.9211	1.87e-06	0.0024	TTCAAACACACACACA
ELL2	hTFtarget	chromosome:GRCz11:9:7515264:7541326:-1	1179	1194	-	16.1579	1.88e-06	0.00758	TAAAATGGCGACCGCG
FOXA1	hTFtarget	chromosome:GRCz11:9:7515264:7541326:-1	1365	1379	+	16.1282	1.92e-06	0.00262	TATATATATATATAC
FOXA1	hTFtarget	chromosome:GRCz11:9:7515264:7541326:-1	1363	1378	-	16.0972	1.93e-06	0.0039	TATATATATATATATA
FOXA1	hTFtarget	chromosome:GRCz11:9:7515264:7541326:-1	1363	1378	+	16.0972	1.93e-06	0.0039	TATATATATATATATA
TRIM24	hTFtarget	chromosome:GRCz11:9:7515264:7541326:-1	1226	1241	-	15.9512	1.93e-06	0.00776	CCTATAATTCCAGCTT
ERG	hTFtarget	chromosome:GRCz11:9:7515264:7541326:-1	1878	1893	-	16.1316	1.93e-06	0.00375	CTATCTCTCCCTCTCT
TCF15	database	chromosome:GRCz11:9:7515264:7541326:-1	421	441	-	15.6939	1.93e-06	0.00776	TTATATTGTTTTACCATCTGT
FOXA1	hTFtarget	chromosome:GRCz11:9:7515264:7541326:-1	1364	1378	-	16.1154	1.95e-06	0.00262	TATATATATATATAT
FOXA1	hTFtarget	chromosome:GRCz11:9:7515264:7541326:-1	1363	1377	+	16.1154	1.95e-06	0.00262	TATATATATATATAT
TRIM28	hTFtarget	chromosome:GRCz11:9:7515264:7541326:-1	1605	1629	-	15.131	1.97e-06	0.00709	TTAATATTGTTTCTTTTTAGATTTT
ZNF143	hTFtarget	chromosome:GRCz11:9:7515264:7541326:-1	993	1017	-	14.7051	1.99e-06	0.00502	TTTTATAATTTTTTTTTATTTTTTG
IRF5	hTFtarget	chromosome:GRCz11:9:7515264:7541326:-1	1047	1062	+	13.6753	2.01e-06	0.00178	AAAAAAATAATAAAAA
EP300	hTFtarget	chromosome:GRCz11:9:7515264:7541326:-1	655	672	+	10.7895	2.03e-06	0.00823	TTTGGCAGCGTCTGATTT
GTF3C2	hTFtarget	chromosome:GRCz11:9:7515264:7541326:-1	983	1007	+	13.4286	2.04e-06	0.00323	TGTATGTAAGCAAAAAATAAAAAAA
ESR1	hTFtarget	chromosome:GRCz11:9:7515264:7541326:-1	1879	1900	+	15.4627	2.06e-06	0.00195	GAGAGGGAGAGATAGAAGTGGG
FOXM1	hTFtarget	chromosome:GRCz11:9:7515264:7541326:-1	1684	1703	-	15.6623	2.14e-06	0.008	TTGTGTGTGTGTTTGAAAAA
SP2	hTFtarget	chromosome:GRCz11:9:7515264:7541326:-1	1469	1484	-	15.1806	2.17e-06	0.00412	TTTTTTTTCTTCTGTT
TAF1	hTFtarget	chromosome:GRCz11:9:7515264:7541326:-1	1181	1193	-	15.9474	2.18e-06	0.0088	AAAATGGCGACCG
PLAG1	database	chromosome:GRCz11:9:7515264:7541326:-1	1947	1962	+	15.9286	2.2e-06	0.00892	GGGGCAAACGGGAGTG
MAZ	hTFtarget	chromosome:GRCz11:9:7515264:7541326:-1	1942	1957	-	16.0758	2.2e-06	0.00889	CCGTTTGCCCCCACCC
POU5F1	hTFtarget	chromosome:GRCz11:9:7515264:7541326:-1	1693	1708	+	15.5606	2.21e-06	0.00853	CACACACACAAACTCA
BRD3	hTFtarget	chromosome:GRCz11:9:7515264:7541326:-1	1692	1707	+	15.6753	2.21e-06	0.00882	ACACACACACAAACTC
REST	database	chromosome:GRCz11:9:7515264:7541326:-1	601	621	-	13.5	2.23e-06	0.00902	GGCAGCACAATGGGTAGCGCT
KLF4	hTFtarget	chromosome:GRCz11:9:7515264:7541326:-1	1941	1949	-	14.3788	2.23e-06	0.00901	CCCCACCCA
YY1	database	chromosome:GRCz11:9:7515264:7541326:-1	1183	1193	+	13.1573	2.24e-06	0.00895	GTCGCCATTTT
BCL3	hTFtarget	chromosome:GRCz11:9:7515264:7541326:-1	516	531	+	14.8611	2.26e-06	0.00455	CCCACACGAACATGCA
TAL1:GATA1	database	chromosome:GRCz11:9:7515264:7541326:-1	362	379	+	16.0364	2.27e-06	0.00839	ATTATCAGACCGACACAG
TAF1	hTFtarget	chromosome:GRCz11:9:7515264:7541326:-1	1179	1194	+	15.8289	2.27e-06	0.00917	CGCGGTCGCCATTTTA
FOXA1	hTFtarget	chromosome:GRCz11:9:7515264:7541326:-1	1363	1378	+	15.0614	2.28e-06	0.0042	TATATATATATATATA
FOXA1	hTFtarget	chromosome:GRCz11:9:7515264:7541326:-1	1363	1378	-	15.0614	2.28e-06	0.0042	TATATATATATATATA
TP53	hTFtarget	chromosome:GRCz11:9:7515264:7541326:-1	1873	1888	+	14.9853	2.29e-06	0.00221	AAAAGAGAGAGGGAGA
CREB1	hTFtarget	chromosome:GRCz11:9:7515264:7541326:-1	1867	1891	-	15.3243	2.31e-06	0.00183	ATCTCTCCCTCTCTCTTTTCTAAAC
STAT3	hTFtarget	chromosome:GRCz11:9:7515264:7541326:-1	1089	1100	+	16.1842	2.32e-06	0.0094	ATGGTCCAGCCC
BRD4	hTFtarget	chromosome:GRCz11:9:7515264:7541326:-1	518	533	+	15.6538	2.33e-06	0.0094	CACACGAACATGCAAA
RNF2	hTFtarget	chromosome:GRCz11:9:7515264:7541326:-1	1692	1707	+	15.1688	2.39e-06	0.00474	ACACACACACAAACTC
FOXK1	hTFtarget	chromosome:GRCz11:9:7515264:7541326:-1	1693	1708	+	14.8507	2.4e-06	0.00874	CACACACACAAACTCA
XBP1	hTFtarget	chromosome:GRCz11:9:7515264:7541326:-1	841	859	-	15.6711	2.4e-06	0.00971	CCCAATCGGCAATGGCCAG
SP2	hTFtarget	chromosome:GRCz11:9:7515264:7541326:-1	1604	1625	-	15.0897	2.42e-06	0.00564	TATTGTTTCTTTTTAGATTTTT
TP53	hTFtarget	chromosome:GRCz11:9:7515264:7541326:-1	1877	1895	+	11.5634	2.42e-06	0.00485	GAGAGAGGGAGAGATAGAA
FOXO3	hTFtarget	chromosome:GRCz11:9:7515264:7541326:-1	1691	1706	+	15.5395	2.43e-06	0.0024	AACACACACACAAACT
CREB1	hTFtarget	chromosome:GRCz11:9:7515264:7541326:-1	1869	1893	-	15.25	2.43e-06	0.00183	CTATCTCTCCCTCTCTCTTTTCTAA
KLF1	hTFtarget	chromosome:GRCz11:9:7515264:7541326:-1	614	629	-	15.7763	2.44e-06	0.00987	CAAAAGGGGGCAGCAC
PDX1	database	chromosome:GRCz11:9:7515264:7541326:-1	7	16	+	16.8525	2.45e-06	0.00909	CATTAATCGG
BRCA1	hTFtarget	chromosome:GRCz11:9:7515264:7541326:-1	1689	1706	+	15.4026	2.45e-06	0.00936	CAAACACACACACAAACT
EP300	hTFtarget	chromosome:GRCz11:9:7515264:7541326:-1	113	124	+	13.4857	2.45e-06	0.00938	GGTGGTGCAATA
ZNF384	hTFtarget	chromosome:GRCz11:9:7515264:7541326:-1	992	1016	+	10.6528	2.48e-06	0.0019	GCAAAAAATAAAAAAAAATTATAAA
KLF5	database	chromosome:GRCz11:9:7515264:7541326:-1	379	388	+	15.9592	2.49e-06	0.0101	GCCCCACCCT
ESR1	hTFtarget	chromosome:GRCz11:9:7515264:7541326:-1	1871	1892	+	15.1642	2.49e-06	0.00195	AGAAAAGAGAGAGGGAGAGATA
TAF1	hTFtarget	chromosome:GRCz11:9:7515264:7541326:-1	1205	1220	+	15.4079	2.49e-06	0.0101	GCGAAGGCTGCGGTGG
KLF5	database	chromosome:GRCz11:9:7515264:7541326:-1	379	388	-	15.9184	2.49e-06	0.0101	AGGGTGGGGC
NR2C2	database	chromosome:GRCz11:9:7515264:7541326:-1	1784	1794	+	15.5492	2.5e-06	0.0101	CGTGACCTGTG
SPI1	hTFtarget	chromosome:GRCz11:9:7515264:7541326:-1	377	390	-	15.8947	2.51e-06	0.0101	CGAGGGTGGGGCTG
ETV5	database	chromosome:GRCz11:9:7515264:7541326:-1	504	516	+	14.3939	2.52e-06	0.0102	ACCAGGAAGAAAC
ETV5	database	chromosome:GRCz11:9:7515264:7541326:-1	504	516	+	14.3636	2.54e-06	0.0103	ACCAGGAAGAAAC
BRD4	hTFtarget	chromosome:GRCz11:9:7515264:7541326:-1	1876	1900	+	15.7403	2.55e-06	0.00644	AGAGAGAGGGAGAGATAGAAGTGGG
EP300	hTFtarget	chromosome:GRCz11:9:7515264:7541326:-1	1691	1702	+	15.7895	2.57e-06	0.0104	AACACACACACA
KLF4	database	chromosome:GRCz11:9:7515264:7541326:-1	379	388	-	15.8673	2.58e-06	0.0105	AGGGTGGGGC
CEBPB	hTFtarget	chromosome:GRCz11:9:7515264:7541326:-1	114	124	-	13.7237	2.58e-06	0.00989	TATTGCACCAC
KLF7	database	chromosome:GRCz11:9:7515264:7541326:-1	379	388	-	15.8165	2.58e-06	0.0105	AGGGTGGGGC
EHF	hTFtarget	chromosome:GRCz11:9:7515264:7541326:-1	1871	1892	+	15.1507	2.59e-06	0.00335	AGAAAAGAGAGAGGGAGAGATA
YY1	hTFtarget	chromosome:GRCz11:9:7515264:7541326:-1	1175	1194	+	15.4394	2.6e-06	0.0105	TTCACGCGGTCGCCATTTTA
TGIF1	database	chromosome:GRCz11:9:7515264:7541326:-1	1639	1649	-	15.7143	2.62e-06	0.00611	AGCTGTCATAA
CREBBP	hTFtarget	chromosome:GRCz11:9:7515264:7541326:-1	1879	1894	-	15.6842	2.63e-06	0.00979	TCTATCTCTCCCTCTC
SUZ12	hTFtarget	chromosome:GRCz11:9:7515264:7541326:-1	1693	1709	+	15.1447	2.67e-06	0.00538	CACACACACAAACTCAT
FUBP1	database	chromosome:GRCz11:9:7515264:7541326:-1	257	268	-	14.0263	2.68e-06	0.0103	TTGTTTGTTTTT
FUBP1	database	chromosome:GRCz11:9:7515264:7541326:-1	257	268	-	14	2.68e-06	0.0103	TTGTTTGTTTTT
AR	hTFtarget	chromosome:GRCz11:9:7515264:7541326:-1	1874	1889	+	15.0513	2.69e-06	0.00387	AAAGAGAGAGGGAGAG
TAF1	hTFtarget	chromosome:GRCz11:9:7515264:7541326:-1	1875	1898	+	15.4868	2.7e-06	0.0108	AAGAGAGAGGGAGAGATAGAAGTG
ESR1	hTFtarget	chromosome:GRCz11:9:7515264:7541326:-1	554	562	-	16.1316	2.72e-06	0.011	GCTGGGTCA
ASCL1	hTFtarget	chromosome:GRCz11:9:7515264:7541326:-1	1824	1832	-	16.0152	2.72e-06	0.011	AGCAGCTGG
ASCL1	hTFtarget	chromosome:GRCz11:9:7515264:7541326:-1	1825	1833	-	15.8571	2.72e-06	0.011	CAGCAGCTG
LMO2	hTFtarget	chromosome:GRCz11:9:7515264:7541326:-1	1824	1832	-	13.4605	2.72e-06	0.011	AGCAGCTGG
TAL1	hTFtarget	chromosome:GRCz11:9:7515264:7541326:-1	1824	1832	-	13.7857	2.72e-06	0.011	AGCAGCTGG
BCL3	hTFtarget	chromosome:GRCz11:9:7515264:7541326:-1	1693	1708	+	14.8636	2.74e-06	0.011	CACACACACAAACTCA
MYC	hTFtarget	chromosome:GRCz11:9:7515264:7541326:-1	1876	1897	-	14.8596	2.8e-06	0.00555	ACTTCTATCTCTCCCTCTCTCT
REST	hTFtarget	chromosome:GRCz11:9:7515264:7541326:-1	603	620	+	12.0455	2.8e-06	0.0113	CGCTACCCATTGTGCTGC
ZNF92	hTFtarget	chromosome:GRCz11:9:7515264:7541326:-1	997	1021	-	14.875	2.8e-06	0.00325	TGTTTTTTATAATTTTTTTTTATTT
EP300	hTFtarget	chromosome:GRCz11:9:7515264:7541326:-1	1179	1194	+	15.6711	2.82e-06	0.0113	CGCGGTCGCCATTTTA
ZNF143	hTFtarget	chromosome:GRCz11:9:7515264:7541326:-1	1037	1061	-	14.3974	2.83e-06	0.00502	TTTTATTATTTTTTTTACATACTTT
CEBPB	database	chromosome:GRCz11:9:7515264:7541326:-1	114	124	-	15.7778	2.85e-06	0.0112	TATTGCACCAC
TBPL2	database	chromosome:GRCz11:9:7515264:7541326:-1	1359	1379	-	15.4071	2.87e-06	0.0093	GTATATATATATATATAAGTA
ZNF143	hTFtarget	chromosome:GRCz11:9:7515264:7541326:-1	1042	1062	+	14.6154	2.92e-06	0.00944	ATGTAAAAAAAATAATAAAAA
NFYC	database	chromosome:GRCz11:9:7515264:7541326:-1	809	822	-	15.9174	2.93e-06	0.0119	AACCCAATCAGAGG
ESR1	hTFtarget	chromosome:GRCz11:9:7515264:7541326:-1	1876	1886	+	14.1194	2.93e-06	0.00385	AGAGAGAGGGA
FOXM1	hTFtarget	chromosome:GRCz11:9:7515264:7541326:-1	1686	1700	-	14.3194	2.97e-06	0.0107	TGTGTGTGTTTGAAA
CEBPA	hTFtarget	chromosome:GRCz11:9:7515264:7541326:-1	113	124	-	15.0303	2.99e-06	0.0118	TATTGCACCACC
AR	hTFtarget	chromosome:GRCz11:9:7515264:7541326:-1	1872	1887	+	14.9359	3.01e-06	0.00387	GAAAAGAGAGAGGGAG
RUNX1	hTFtarget	chromosome:GRCz11:9:7515264:7541326:-1	1210	1221	-	14.7121	3.02e-06	0.0122	CCCACCGCAGCC
SOX2	hTFtarget	chromosome:GRCz11:9:7515264:7541326:-1	608	619	-	14.3182	3.05e-06	0.0118	CAGCACAATGGG
TAF1	hTFtarget	chromosome:GRCz11:9:7515264:7541326:-1	1178	1193	+	15.1447	3.06e-06	0.0124	ACGCGGTCGCCATTTT
TGIF1	database	chromosome:GRCz11:9:7515264:7541326:-1	1845	1855	-	15.5918	3.12e-06	0.00611	AGCTGTCATGA
SREBF1	hTFtarget	chromosome:GRCz11:9:7515264:7541326:-1	378	389	+	15.5789	3.12e-06	0.0127	AGCCCCACCCTC
IRF5	hTFtarget	chromosome:GRCz11:9:7515264:7541326:-1	1206	1224	-	13.0263	3.13e-06	0.0125	CTTCCCACCGCAGCCTTCG
ZNF384	hTFtarget	chromosome:GRCz11:9:7515264:7541326:-1	1472	1496	+	9.94444	3.15e-06	0.0019	AGAAGAAAAAAAAAGGTTTTAAACA
EP300	hTFtarget	chromosome:GRCz11:9:7515264:7541326:-1	1954	1978	-	9.75	3.19e-06	0.0129	GGGGATATATAGAGACCACTCCCGT
EZH2	hTFtarget	chromosome:GRCz11:9:7515264:7541326:-1	995	1016	+	13.093	3.22e-06	0.00627	AAAAATAAAAAAAAATTATAAA
HIF1A	hTFtarget	chromosome:GRCz11:9:7515264:7541326:-1	1879	1896	-	10.3816	3.22e-06	0.00323	CTTCTATCTCTCCCTCTC
CEBPB	hTFtarget	chromosome:GRCz11:9:7515264:7541326:-1	113	124	+	14.8	3.22e-06	0.0124	GGTGGTGCAATA
SOX2	hTFtarget	chromosome:GRCz11:9:7515264:7541326:-1	608	619	-	14.303	3.26e-06	0.0127	CAGCACAATGGG
FOXI1	database	chromosome:GRCz11:9:7515264:7541326:-1	259	270	-	14.6739	3.28e-06	0.0124	GTTTGTTTGTTT
FOXK1	hTFtarget	chromosome:GRCz11:9:7515264:7541326:-1	1693	1701	-	14.3099	3.31e-06	0.0133	GTGTGTGTG
FOXK1	hTFtarget	chromosome:GRCz11:9:7515264:7541326:-1	1693	1701	+	16.3143	3.31e-06	0.0134	CACACACAC
GATA1	hTFtarget	chromosome:GRCz11:9:7515264:7541326:-1	1693	1701	+	17.3143	3.31e-06	0.0133	CACACACAC
MYC	hTFtarget	chromosome:GRCz11:9:7515264:7541326:-1	1693	1701	+	16.7237	3.31e-06	0.0134	CACACACAC
NFATC1	hTFtarget	chromosome:GRCz11:9:7515264:7541326:-1	1693	1701	+	15.9737	3.31e-06	0.0134	CACACACAC
BRCA1	hTFtarget	chromosome:GRCz11:9:7515264:7541326:-1	1693	1701	+	17.25	3.31e-06	0.0133	CACACACAC
BRD4	hTFtarget	chromosome:GRCz11:9:7515264:7541326:-1	507	531	+	15.3636	3.31e-06	0.00644	AGGAAGAAACCCACACGAACATGCA
RUNX1	hTFtarget	chromosome:GRCz11:9:7515264:7541326:-1	114	122	+	12.0714	3.31e-06	0.0128	GTGGTGCAA
SIN3A	hTFtarget	chromosome:GRCz11:9:7515264:7541326:-1	1288	1296	-	15.0658	3.31e-06	0.0122	AACAGCTGG
SIN3A	hTFtarget	chromosome:GRCz11:9:7515264:7541326:-1	1642	1650	-	15.1711	3.31e-06	0.0134	GAGCTGTCA
TAF1	hTFtarget	chromosome:GRCz11:9:7515264:7541326:-1	1181	1194	+	15.3158	3.31e-06	0.0134	CGGTCGCCATTTTA
CEBPA	hTFtarget	chromosome:GRCz11:9:7515264:7541326:-1	114	122	+	12.5857	3.31e-06	0.0127	GTGGTGCAA
EP300	hTFtarget	chromosome:GRCz11:9:7515264:7541326:-1	1693	1701	+	16.3158	3.31e-06	0.0129	CACACACAC
YY1	hTFtarget	chromosome:GRCz11:9:7515264:7541326:-1	1182	1193	-	15.4848	3.32e-06	0.0134	AAAATGGCGACC
POLR2A	hTFtarget	chromosome:GRCz11:9:7515264:7541326:-1	1205	1220	-	15.0132	3.34e-06	0.0135	CCACCGCAGCCTTCGC
TAL1	hTFtarget	chromosome:GRCz11:9:7515264:7541326:-1	361	380	-	15.5571	3.34e-06	0.0124	GCTGTGTCGGTCTGATAATG
TFAP2A	hTFtarget	chromosome:GRCz11:9:7515264:7541326:-1	379	387	+	15.8684	3.34e-06	0.0136	GCCCCACCC
XBP1	hTFtarget	chromosome:GRCz11:9:7515264:7541326:-1	841	860	-	15.1579	3.34e-06	0.0135	GCCCAATCGGCAATGGCCAG
ERG	hTFtarget	chromosome:GRCz11:9:7515264:7541326:-1	1872	1896	-	-9.05263	3.34e-06	0.0123	CTTCTATCTCTCCCTCTCTCTTTTC
CEBPB	database	chromosome:GRCz11:9:7515264:7541326:-1	114	123	+	13.8548	3.36e-06	0.0132	GTGGTGCAAT
BRD3	hTFtarget	chromosome:GRCz11:9:7515264:7541326:-1	1693	1708	+	14.2687	3.36e-06	0.0135	CACACACACAAACTCA
CEBPB	database	chromosome:GRCz11:9:7515264:7541326:-1	114	123	+	13.8061	3.36e-06	0.0132	GTGGTGCAAT
ZNF384	hTFtarget	chromosome:GRCz11:9:7515264:7541326:-1	993	1017	+	9.73611	3.37e-06	0.0019	CAAAAAATAAAAAAAAATTATAAAA
KDM1A	hTFtarget	chromosome:GRCz11:9:7515264:7541326:-1	13	37	-	11.5789	3.39e-06	0.013	CTTACATTACACATGGGAAATCCGA
KDM5A	hTFtarget	chromosome:GRCz11:9:7515264:7541326:-1	1178	1193	-	15.2429	3.4e-06	0.0137	AAAATGGCGACCGCGT
EZH2	hTFtarget	chromosome:GRCz11:9:7515264:7541326:-1	987	1008	+	13.0465	3.42e-06	0.00627	TGTAAGCAAAAAATAAAAAAAA
SUZ12	hTFtarget	chromosome:GRCz11:9:7515264:7541326:-1	1693	1704	+	15.1053	3.43e-06	0.011	CACACACACAAA
FLI1	hTFtarget	chromosome:GRCz11:9:7515264:7541326:-1	500	515	+	8.22857	3.48e-06	0.0135	GGAAACCAGGAAGAAA
GLYR1	hTFtarget	chromosome:GRCz11:9:7515264:7541326:-1	1222	1241	+	10.6447	3.48e-06	0.0133	AAGAAAGCTGGAATTATAGG
NR2F2	hTFtarget	chromosome:GRCz11:9:7515264:7541326:-1	1786	1801	-	15.1316	3.51e-06	0.0142	GAGGTGGCACAGGTCA
BCL3	hTFtarget	chromosome:GRCz11:9:7515264:7541326:-1	1689	1704	+	14.3819	3.52e-06	0.00472	CAAACACACACACAAA
FOXJ2	database	chromosome:GRCz11:9:7515264:7541326:-1	468	485	-	14.8804	3.58e-06	0.0138	CACAAAATAAATATCTAT
EGR4	database	chromosome:GRCz11:9:7515264:7541326:-1	595	605	+	15.9262	3.6e-06	0.0146	GGCGGCAGCGC
ICE1	hTFtarget	chromosome:GRCz11:9:7515264:7541326:-1	1183	1194	-	15.4211	3.6e-06	0.0145	TAAAATGGCGAC
EGR4	database	chromosome:GRCz11:9:7515264:7541326:-1	595	605	+	16.0102	3.6e-06	0.0146	GGCGGCAGCGC
TCF3	database	chromosome:GRCz11:9:7515264:7541326:-1	1121	1131	+	14.4474	3.63e-06	0.0146	GCCAGATGGCC
RNF2	hTFtarget	chromosome:GRCz11:9:7515264:7541326:-1	1691	1701	+	13.5143	3.63e-06	0.0147	AACACACACAC
ZNF384	hTFtarget	chromosome:GRCz11:9:7515264:7541326:-1	991	1015	+	9.51389	3.63e-06	0.0019	AGCAAAAAATAAAAAAAAATTATAA
TCF3	database	chromosome:GRCz11:9:7515264:7541326:-1	1121	1131	-	14.398	3.63e-06	0.0147	GGCCATCTGGC
ESR1	hTFtarget	chromosome:GRCz11:9:7515264:7541326:-1	1877	1898	+	7.85915	3.64e-06	0.00484	GAGAGAGGGAGAGATAGAAGTG
ATF3	hTFtarget	chromosome:GRCz11:9:7515264:7541326:-1	113	124	+	14.3485	3.65e-06	0.0146	GGTGGTGCAATA
REST	hTFtarget	chromosome:GRCz11:9:7515264:7541326:-1	605	620	+	8.35714	3.67e-06	0.0149	CTACCCATTGTGCTGC
ZNF384	hTFtarget	chromosome:GRCz11:9:7515264:7541326:-1	997	1021	+	9.45833	3.7e-06	0.0019	AAATAAAAAAAAATTATAAAAAACA
FOXK1	hTFtarget	chromosome:GRCz11:9:7515264:7541326:-1	1693	1704	-	13.6119	3.72e-06	0.00711	TTTGTGTGTGTG
KLF4	hTFtarget	chromosome:GRCz11:9:7515264:7541326:-1	1941	1962	+	13.3944	3.73e-06	0.0149	TGGGTGGGGGCAAACGGGAGTG
CEBPB	hTFtarget	chromosome:GRCz11:9:7515264:7541326:-1	113	124	-	15.0606	3.75e-06	0.0144	TATTGCACCACC
DDX5	hTFtarget	chromosome:GRCz11:9:7515264:7541326:-1	1689	1704	+	14.974	3.78e-06	0.00715	CAAACACACACACAAA
CTBP2	hTFtarget	chromosome:GRCz11:9:7515264:7541326:-1	1872	1887	+	15	3.8e-06	0.0152	GAAAAGAGAGAGGGAG
HIF1A	hTFtarget	chromosome:GRCz11:9:7515264:7541326:-1	1881	1896	-	14.7273	3.82e-06	0.00445	CTTCTATCTCTCCCTC
REST	hTFtarget	chromosome:GRCz11:9:7515264:7541326:-1	600	621	+	9.98485	3.82e-06	0.0154	CAGCGCTACCCATTGTGCTGCC
KLF1	database	chromosome:GRCz11:9:7515264:7541326:-1	380	389	+	15.6735	3.85e-06	0.013	CCCCACCCTC
C17orf96	hTFtarget	chromosome:GRCz11:9:7515264:7541326:-1	1872	1896	+	14.8354	3.85e-06	0.011	GAAAAGAGAGAGGGAGAGATAGAAG
CREB1	hTFtarget	chromosome:GRCz11:9:7515264:7541326:-1	1872	1887	+	14.6016	3.89e-06	0.00376	GAAAAGAGAGAGGGAG
MEOX2	database	chromosome:GRCz11:9:7515264:7541326:-1	939	952	+	14.8393	3.92e-06	0.00102	ATCATCATCATAAT
HAND2	hTFtarget	chromosome:GRCz11:9:7515264:7541326:-1	495	510	-	14.9091	3.96e-06	0.0158	TCCTGGTTTCCCTCAC
AR	hTFtarget	chromosome:GRCz11:9:7515264:7541326:-1	258	269	-	13.9167	4e-06	0.0153	TTTGTTTGTTTT
HAND1	hTFtarget	chromosome:GRCz11:9:7515264:7541326:-1	496	511	+	14.8714	4.02e-06	0.0159	TGAGGGAAACCAGGAA
FOXK1	hTFtarget	chromosome:GRCz11:9:7515264:7541326:-1	1692	1700	+	15.1127	4.03e-06	0.00814	ACACACACA
FOXK1	hTFtarget	chromosome:GRCz11:9:7515264:7541326:-1	1694	1702	+	15.1127	4.03e-06	0.00814	ACACACACA
HDAC6	hTFtarget	chromosome:GRCz11:9:7515264:7541326:-1	1692	1700	+	15.3158	4.03e-06	0.00813	ACACACACA
HDAC6	hTFtarget	chromosome:GRCz11:9:7515264:7541326:-1	1694	1702	+	15.3158	4.03e-06	0.00813	ACACACACA
SPI1	hTFtarget	chromosome:GRCz11:9:7515264:7541326:-1	811	819	-	14.6579	4.03e-06	0.0164	CCAATCAGA
YY1	hTFtarget	chromosome:GRCz11:9:7515264:7541326:-1	1185	1193	-	14.6711	4.03e-06	0.0157	AAAATGGCG
DDX5	hTFtarget	chromosome:GRCz11:9:7515264:7541326:-1	1692	1700	+	16.4474	4.03e-06	0.00787	ACACACACA
DDX5	hTFtarget	chromosome:GRCz11:9:7515264:7541326:-1	1694	1702	+	16.4474	4.03e-06	0.00787	ACACACACA
DDX5	hTFtarget	chromosome:GRCz11:9:7515264:7541326:-1	1692	1700	+	15.7237	4.03e-06	0.00783	ACACACACA
DDX5	hTFtarget	chromosome:GRCz11:9:7515264:7541326:-1	1694	1702	+	15.7237	4.03e-06	0.00783	ACACACACA
BRD3	hTFtarget	chromosome:GRCz11:9:7515264:7541326:-1	1693	1708	+	14.1268	4.04e-06	0.0158	CACACACACAAACTCA
TP53	hTFtarget	chromosome:GRCz11:9:7515264:7541326:-1	1875	1892	+	6.83333	4.04e-06	0.00814	AAGAGAGAGGGAGAGATA
YY1	hTFtarget	chromosome:GRCz11:9:7515264:7541326:-1	1180	1195	-	14.7727	4.04e-06	0.0163	TTAAAATGGCGACCGC
EP300	hTFtarget	chromosome:GRCz11:9:7515264:7541326:-1	113	123	-	14.1316	4.04e-06	0.0155	ATTGCACCACC
CEBPB	hTFtarget	chromosome:GRCz11:9:7515264:7541326:-1	113	124	-	14.7879	4.05e-06	0.0156	TATTGCACCACC
SOX2	hTFtarget	chromosome:GRCz11:9:7515264:7541326:-1	609	624	-	14.1343	4.09e-06	0.0158	GGGGGCAGCACAATGG
CREB1	hTFtarget	chromosome:GRCz11:9:7515264:7541326:-1	1876	1900	+	1	4.1e-06	0.0163	AGAGAGAGGGAGAGATAGAAGTGGG
PPARD	database	chromosome:GRCz11:9:7515264:7541326:-1	578	591	-	14.7273	4.11e-06	0.0166	CAGCAAAAAGGTCA
TP53	hTFtarget	chromosome:GRCz11:9:7515264:7541326:-1	1877	1888	+	13.876	4.11e-06	0.00577	GAGAGAGGGAGA
EP300	hTFtarget	chromosome:GRCz11:9:7515264:7541326:-1	655	671	-	10.1974	4.11e-06	0.0166	AATCAGACGCTGCCAAA
FOXA1	hTFtarget	chromosome:GRCz11:9:7515264:7541326:-1	1246	1260	+	14.6667	4.12e-06	0.0161	GCACTGTAAACATTG
PPARD	database	chromosome:GRCz11:9:7515264:7541326:-1	578	591	+	14.7273	4.12e-06	0.0167	TGACCTTTTTGCTG
CEBPB	hTFtarget	chromosome:GRCz11:9:7515264:7541326:-1	111	124	-	14.9091	4.15e-06	0.0161	TATTGCACCACCAT
REST	database	chromosome:GRCz11:9:7515264:7541326:-1	600	621	+	12.6911	4.16e-06	0.0168	CAGCGCTACCCATTGTGCTGCC
REST	database	chromosome:GRCz11:9:7515264:7541326:-1	600	621	-	12.8455	4.16e-06	0.0168	GGCAGCACAATGGGTAGCGCTG
STAT1	hTFtarget	chromosome:GRCz11:9:7515264:7541326:-1	615	636	-	13.6494	4.17e-06	0.0165	ATAGTCTCAAAAGGGGGCAGCA
BRF1	database	chromosome:GRCz11:9:7515264:7541326:-1	564	576	-	15.0429	4.2e-06	0.0157	TGGTTCGAGCCTC
FOXA1	hTFtarget	chromosome:GRCz11:9:7515264:7541326:-1	1689	1704	-	14.6618	4.2e-06	0.0109	TTTGTGTGTGTGTTTG
MYC	hTFtarget	chromosome:GRCz11:9:7515264:7541326:-1	1694	1708	+	7.84286	4.21e-06	0.00426	ACACACACAAACTCA
MYC	hTFtarget	chromosome:GRCz11:9:7515264:7541326:-1	1692	1706	+	7.82857	4.23e-06	0.00426	ACACACACACAAACT
TBP	hTFtarget	chromosome:GRCz11:9:7515264:7541326:-1	378	389	+	14.9605	4.24e-06	0.0172	AGCCCCACCCTC
SPI1	hTFtarget	chromosome:GRCz11:9:7515264:7541326:-1	810	821	-	14.6842	4.25e-06	0.0172	ACCCAATCAGAG
EP300	hTFtarget	chromosome:GRCz11:9:7515264:7541326:-1	1204	1219	+	1.47143	4.28e-06	0.0173	AGCGAAGGCTGCGGTG
POLR2A	hTFtarget	chromosome:GRCz11:9:7515264:7541326:-1	593	608	-	14.5286	4.29e-06	0.0174	GTAGCGCTGCCGCCTC
SP2	hTFtarget	chromosome:GRCz11:9:7515264:7541326:-1	254	269	-	14.5278	4.32e-06	0.00483	TTTGTTTGTTTTTTTG
CREB1	hTFtarget	chromosome:GRCz11:9:7515264:7541326:-1	1879	1903	-	14.4527	4.33e-06	0.00272	GCGCCCACTTCTATCTCTCCCTCTC
BTAF1	hTFtarget	chromosome:GRCz11:9:7515264:7541326:-1	992	1007	+	14.8077	4.34e-06	0.00357	GCAAAAAATAAAAAAA
SPI1	hTFtarget	chromosome:GRCz11:9:7515264:7541326:-1	810	821	-	14.7632	4.35e-06	0.0171	ACCCAATCAGAG
AP4	database	chromosome:GRCz11:9:7515264:7541326:-1	1824	1836	+	13.8469	4.37e-06	0.00884	CCAGCTGCTGGAA
CEBPB	hTFtarget	chromosome:GRCz11:9:7515264:7541326:-1	113	124	+	14.803	4.37e-06	0.017	GGTGGTGCAATA
SMARCA4	hTFtarget	chromosome:GRCz11:9:7515264:7541326:-1	1601	1616	+	14.7083	4.38e-06	0.00926	CATAAAAATCTAAAAA
SP1	hTFtarget	chromosome:GRCz11:9:7515264:7541326:-1	1884	1907	-	14.6494	4.43e-06	0.0179	ATTGGCGCCCACTTCTATCTCTCC
TEAD4	hTFtarget	chromosome:GRCz11:9:7515264:7541326:-1	363	386	-	14.9342	4.43e-06	0.0176	GGTGGGGCTGTGTCGGTCTGATAA
TP53	hTFtarget	chromosome:GRCz11:9:7515264:7541326:-1	1883	1894	+	13.7752	4.44e-06	0.00577	GGGAGAGATAGA
ZNF384	hTFtarget	chromosome:GRCz11:9:7515264:7541326:-1	1472	1493	-	11.5278	4.45e-06	0.00547	TTAAAACCTTTTTTTTTCTTCT
MEOX2	database	chromosome:GRCz11:9:7515264:7541326:-1	897	910	+	14.6339	4.45e-06	0.00108	ATCATTATCATCAT
HOXC4	database	chromosome:GRCz11:9:7515264:7541326:-1	41	57	+	14.0694	4.46e-06	0.0157	CAAACTAATTAAGAATA
SOX2	hTFtarget	chromosome:GRCz11:9:7515264:7541326:-1	609	620	+	13.8507	4.48e-06	0.0163	CCATTGTGCTGC
EP300	hTFtarget	chromosome:GRCz11:9:7515264:7541326:-1	1689	1700	+	14.6494	4.48e-06	0.0181	CAAACACACACA
SP2	hTFtarget	chromosome:GRCz11:9:7515264:7541326:-1	1001	1022	-	14.4231	4.49e-06	0.00564	ATGTTTTTTATAATTTTTTTTT
NFE2	hTFtarget	chromosome:GRCz11:9:7515264:7541326:-1	1873	1894	-	14.5769	4.5e-06	0.0173	TCTATCTCTCCCTCTCTCTTTT
FOXK1	hTFtarget	chromosome:GRCz11:9:7515264:7541326:-1	1691	1702	+	13.3097	4.51e-06	0.0181	AACACACACACA
HIF1A	hTFtarget	chromosome:GRCz11:9:7515264:7541326:-1	1877	1892	-	14.5455	4.51e-06	0.00445	TATCTCTCCCTCTCTC
BHLHE40	hTFtarget	chromosome:GRCz11:9:7515264:7541326:-1	379	393	+	14.5658	4.51e-06	0.0182	GCCCCACCCTCGGAC
FOXN3	database	chromosome:GRCz11:9:7515264:7541326:-1	256	268	+	15.303	4.51e-06	0.0162	AAAAAACAAACAA
SPI1	hTFtarget	chromosome:GRCz11:9:7515264:7541326:-1	810	821	-	14.9474	4.55e-06	0.0179	ACCCAATCAGAG
FOXJ3	database	chromosome:GRCz11:9:7515264:7541326:-1	256	268	-	15.3182	4.57e-06	0.0159	TTGTTTGTTTTTT
MYC	hTFtarget	chromosome:GRCz11:9:7515264:7541326:-1	810	821	+	15.1316	4.58e-06	0.0183	CTCTGATTGGGT
NR2F2	hTFtarget	chromosome:GRCz11:9:7515264:7541326:-1	575	590	+	13.6364	4.59e-06	0.0184	CATTGACCTTTTTGCT
EZH2	hTFtarget	chromosome:GRCz11:9:7515264:7541326:-1	1874	1889	-	13.8182	4.6e-06	0.0121	CTCTCCCTCTCTCTTT
SPI1	hTFtarget	chromosome:GRCz11:9:7515264:7541326:-1	810	821	+	14.6316	4.63e-06	0.0188	CTCTGATTGGGT
EP300	hTFtarget	chromosome:GRCz11:9:7515264:7541326:-1	1693	1708	+	14.4648	4.66e-06	0.0169	CACACACACAAACTCA
PDX1	database	chromosome:GRCz11:9:7515264:7541326:-1	548	557	+	15.2054	4.67e-06	0.0187	ACCTAATGAC
MYOG	database	chromosome:GRCz11:9:7515264:7541326:-1	1285	1297	-	15.0337	4.7e-06	0.0189	CAACAGCTGGAGG
MYOG	database	chromosome:GRCz11:9:7515264:7541326:-1	1285	1297	-	15.0204	4.7e-06	0.019	CAACAGCTGGAGG
FOXA1	hTFtarget	chromosome:GRCz11:9:7515264:7541326:-1	1245	1260	+	14.6667	4.72e-06	0.0184	AGCACTGTAAACATTG
POLR3A	hTFtarget	chromosome:GRCz11:9:7515264:7541326:-1	1002	1017	+	14.4231	4.72e-06	0.00315	AAAAAAAATTATAAAA
IRF5	hTFtarget	chromosome:GRCz11:9:7515264:7541326:-1	1046	1061	+	11.1169	4.73e-06	0.0033	AAAAAAAATAATAAAA
MEIS3	database	chromosome:GRCz11:9:7515264:7541326:-1	1638	1653	-	14.3515	4.78e-06	0.0186	ATTGAGCTGTCATAAA
HOXC5	database	chromosome:GRCz11:9:7515264:7541326:-1	41	57	+	13.7874	4.78e-06	0.0172	CAAACTAATTAAGAATA
MAX	hTFtarget	chromosome:GRCz11:9:7515264:7541326:-1	379	390	+	15.0132	4.78e-06	0.0194	GCCCCACCCTCG
FOXO1	database	chromosome:GRCz11:9:7515264:7541326:-1	256	271	+	14.303	4.79e-06	0.0182	AAAAAACAAACAAACT
FOXO1	database	chromosome:GRCz11:9:7515264:7541326:-1	256	271	-	14.3253	4.82e-06	0.0183	AGTTTGTTTGTTTTTT
SPI1	hTFtarget	chromosome:GRCz11:9:7515264:7541326:-1	704	718	-	14.9342	4.83e-06	0.0193	GGAAAGGCGGTGCCA
CEBPA	hTFtarget	chromosome:GRCz11:9:7515264:7541326:-1	111	126	-	14.6364	4.83e-06	0.0188	AATATTGCACCACCAT
REST	hTFtarget	chromosome:GRCz11:9:7515264:7541326:-1	600	620	-	10.9571	4.85e-06	0.0196	GCAGCACAATGGGTAGCGCTG
BTAF1	hTFtarget	chromosome:GRCz11:9:7515264:7541326:-1	997	1012	+	14.6667	4.85e-06	0.00357	AAATAAAAAAAAATTA
ZNF92	hTFtarget	chromosome:GRCz11:9:7515264:7541326:-1	31	55	-	13.9306	4.9e-06	0.00426	TTCTTAATTAGTTTGTCTCTTACAT
FLI1	hTFtarget	chromosome:GRCz11:9:7515264:7541326:-1	1856	1867	-	3.34286	4.93e-06	0.0199	CCTTGCTTCCTC
SP2	hTFtarget	chromosome:GRCz11:9:7515264:7541326:-1	247	268	-	14.3205	4.93e-06	0.00564	TTGTTTGTTTTTTTGGACATAT
FOXD3	database	chromosome:GRCz11:9:7515264:7541326:-1	762	773	+	14.0761	4.95e-06	0.00761	TAATGTTTATTT
SPI1	hTFtarget	chromosome:GRCz11:9:7515264:7541326:-1	810	821	-	14.6579	4.95e-06	0.0201	ACCCAATCAGAG
CBFB	hTFtarget	chromosome:GRCz11:9:7515264:7541326:-1	849	860	-	14.9605	4.95e-06	0.0201	GCCCAATCGGCA
BCL3	hTFtarget	chromosome:GRCz11:9:7515264:7541326:-1	1688	1702	+	14.2143	4.96e-06	0.0199	TCAAACACACACACA
SPI1	hTFtarget	chromosome:GRCz11:9:7515264:7541326:-1	378	389	+	14.7763	4.97e-06	0.0202	AGCCCCACCCTC
ZNF384	hTFtarget	chromosome:GRCz11:9:7515264:7541326:-1	996	1020	+	8.54167	4.98e-06	0.00224	AAAATAAAAAAAAATTATAAAAAAC
GFI1B	hTFtarget	chromosome:GRCz11:9:7515264:7541326:-1	153	164	-	14.25	4.99e-06	0.0201	CAAGCACTGCTG
KLF4	hTFtarget	chromosome:GRCz11:9:7515264:7541326:-1	1817	1828	-	14.8	5.01e-06	0.0102	GCTGGGTGGAGC
SPI1	hTFtarget	chromosome:GRCz11:9:7515264:7541326:-1	810	821	-	14.8553	5.01e-06	0.0195	ACCCAATCAGAG
FOXA1	hTFtarget	chromosome:GRCz11:9:7515264:7541326:-1	1247	1257	-	13.6716	5.02e-06	0.0196	TGTTTACAGTG
CEBPB	hTFtarget	chromosome:GRCz11:9:7515264:7541326:-1	111	126	-	14.8182	5.02e-06	0.0192	AATATTGCACCACCAT
NHLH1	database	chromosome:GRCz11:9:7515264:7541326:-1	1822	1833	-	14.9634	5.05e-06	0.0203	CAGCAGCTGGGT
ERG	hTFtarget	chromosome:GRCz11:9:7515264:7541326:-1	710	725	+	14.5303	5.05e-06	0.02	CGCCTTTCCTTTTTTT
SETDB1	hTFtarget	chromosome:GRCz11:9:7515264:7541326:-1	944	959	+	13.7143	5.08e-06	0.0204	CATCATAATATTCACA
SPI1	hTFtarget	chromosome:GRCz11:9:7515264:7541326:-1	379	390	+	14.9342	5.08e-06	0.0206	GCCCCACCCTCG
SP2	hTFtarget	chromosome:GRCz11:9:7515264:7541326:-1	1048	1063	-	14.3611	5.09e-06	0.00483	TTTTTTATTATTTTTT
SPI1	hTFtarget	chromosome:GRCz11:9:7515264:7541326:-1	378	389	+	14.9605	5.13e-06	0.0208	AGCCCCACCCTC
ESR1	hTFtarget	chromosome:GRCz11:9:7515264:7541326:-1	1880	1895	+	12.7606	5.14e-06	0.00689	AGAGGGAGAGATAGAA
KDM5A	hTFtarget	chromosome:GRCz11:9:7515264:7541326:-1	1177	1194	-	14.5571	5.15e-06	0.0207	TAAAATGGCGACCGCGTG
ZNF250	hTFtarget	chromosome:GRCz11:9:7515264:7541326:-1	366	387	-	14.3816	5.17e-06	0.00992	GGGTGGGGCTGTGTCGGTCTGA
TAL1	hTFtarget	chromosome:GRCz11:9:7515264:7541326:-1	364	379	+	14.7105	5.18e-06	0.0195	TATCAGACCGACACAG
REST	hTFtarget	chromosome:GRCz11:9:7515264:7541326:-1	605	620	+	7.54286	5.19e-06	0.021	CTACCCATTGTGCTGC
FOXA1	hTFtarget	chromosome:GRCz11:9:7515264:7541326:-1	1689	1702	-	14.7015	5.2e-06	0.0119	TGTGTGTGTGTTTG
AR	hTFtarget	chromosome:GRCz11:9:7515264:7541326:-1	168	189	+	14.4935	5.23e-06	0.0184	TCTGTTTCAACATCCTAGTACA
CEBPD	hTFtarget	chromosome:GRCz11:9:7515264:7541326:-1	113	124	-	14.8429	5.23e-06	0.0205	TATTGCACCACC
ZNF143	hTFtarget	chromosome:GRCz11:9:7515264:7541326:-1	990	1010	+	14.0128	5.26e-06	0.00944	AAGCAAAAAATAAAAAAAAAT
SPI1	hTFtarget	chromosome:GRCz11:9:7515264:7541326:-1	810	821	-	14.9079	5.31e-06	0.0215	ACCCAATCAGAG
ENSG00000234254	database	chromosome:GRCz11:9:7515264:7541326:-1	1640	1649	-	11.0917	5.33e-06	0.0216	AGCTGTCATA
IRF5	hTFtarget	chromosome:GRCz11:9:7515264:7541326:-1	1228	1239	+	14.5	5.35e-06	0.0214	GCTGGAATTATA
SPI1	hTFtarget	chromosome:GRCz11:9:7515264:7541326:-1	810	821	+	14.8158	5.35e-06	0.0217	CTCTGATTGGGT
WHSC1	hTFtarget	chromosome:GRCz11:9:7515264:7541326:-1	1689	1704	+	14.5844	5.36e-06	0.0183	CAAACACACACACAAA
CTCF	hTFtarget	chromosome:GRCz11:9:7515264:7541326:-1	616	629	-	14.6667	5.36e-06	0.0217	CAAAAGGGGGCAGC
SPI1	hTFtarget	chromosome:GRCz11:9:7515264:7541326:-1	810	821	-	14.8947	5.37e-06	0.0218	ACCCAATCAGAG
TAL1	database	chromosome:GRCz11:9:7515264:7541326:-1	419	430	+	14.9775	5.42e-06	0.0218	GTACAGATGGTA
REST	hTFtarget	chromosome:GRCz11:9:7515264:7541326:-1	603	621	-	8.83333	5.42e-06	0.0219	GGCAGCACAATGGGTAGCG
TCF3	hTFtarget	chromosome:GRCz11:9:7515264:7541326:-1	1825	1833	+	12.6571	5.43e-06	0.022	CAGCTGCTG
CTCF	hTFtarget	chromosome:GRCz11:9:7515264:7541326:-1	615	629	-	14.3485	5.43e-06	0.022	CAAAAGGGGGCAGCA
HAND2	database	chromosome:GRCz11:9:7515264:7541326:-1	1123	1131	-	16.0816	5.43e-06	0.022	GGCCATCTG
LMNB1	hTFtarget	chromosome:GRCz11:9:7515264:7541326:-1	1207	1222	-	12.3293	5.44e-06	0.0219	TCCCACCGCAGCCTTC
SUZ12	hTFtarget	chromosome:GRCz11:9:7515264:7541326:-1	1691	1702	+	14.0132	5.44e-06	0.011	AACACACACACA
RNF2	hTFtarget	chromosome:GRCz11:9:7515264:7541326:-1	905	920	-	14.0714	5.46e-06	0.00221	GATGATGATGATGATG
RNF2	hTFtarget	chromosome:GRCz11:9:7515264:7541326:-1	908	923	-	14.0714	5.46e-06	0.00221	GATGATGATGATGATG
RNF2	hTFtarget	chromosome:GRCz11:9:7515264:7541326:-1	911	926	-	14.0714	5.46e-06	0.00221	GATGATGATGATGATG
RNF2	hTFtarget	chromosome:GRCz11:9:7515264:7541326:-1	914	929	-	14.0714	5.46e-06	0.00221	GATGATGATGATGATG
RNF2	hTFtarget	chromosome:GRCz11:9:7515264:7541326:-1	917	932	-	14.0714	5.46e-06	0.00221	GATGATGATGATGATG
RNF2	hTFtarget	chromosome:GRCz11:9:7515264:7541326:-1	920	935	-	14.0714	5.46e-06	0.00221	GATGATGATGATGATG
RNF2	hTFtarget	chromosome:GRCz11:9:7515264:7541326:-1	923	938	-	14.0714	5.46e-06	0.00221	GATGATGATGATGATG
RNF2	hTFtarget	chromosome:GRCz11:9:7515264:7541326:-1	926	941	-	14.0714	5.46e-06	0.00221	GATGATGATGATGATG
RNF2	hTFtarget	chromosome:GRCz11:9:7515264:7541326:-1	929	944	-	14.0714	5.46e-06	0.00221	GATGATGATGATGATG
RNF2	hTFtarget	chromosome:GRCz11:9:7515264:7541326:-1	932	947	-	14.0714	5.46e-06	0.00221	GATGATGATGATGATG
CREB1	hTFtarget	chromosome:GRCz11:9:7515264:7541326:-1	1880	1895	+	14.1719	5.46e-06	0.00422	AGAGGGAGAGATAGAA
CTCF	hTFtarget	chromosome:GRCz11:9:7515264:7541326:-1	615	629	+	14.5152	5.47e-06	0.0222	TGCTGCCCCCTTTTG
GATA1	hTFtarget	chromosome:GRCz11:9:7515264:7541326:-1	1821	1832	+	14.5658	5.48e-06	0.0221	CACCCAGCTGCT
MXI1	hTFtarget	chromosome:GRCz11:9:7515264:7541326:-1	378	389	+	14.5658	5.49e-06	0.0223	AGCCCCACCCTC
SPI1	hTFtarget	chromosome:GRCz11:9:7515264:7541326:-1	810	821	-	14.4429	5.49e-06	0.0223	ACCCAATCAGAG
NR2C2	hTFtarget	chromosome:GRCz11:9:7515264:7541326:-1	1784	1799	-	14.1184	5.51e-06	0.0222	GGTGGCACAGGTCACG
EWSR1	hTFtarget	chromosome:GRCz11:9:7515264:7541326:-1	1872	1890	+	5.0303	5.52e-06	0.0214	GAAAAGAGAGAGGGAGAGA
TGIF2	database	chromosome:GRCz11:9:7515264:7541326:-1	1638	1653	-	14.3636	5.55e-06	0.0218	ATTGAGCTGTCATAAA
KLF5	hTFtarget	chromosome:GRCz11:9:7515264:7541326:-1	380	388	+	14.7	5.57e-06	0.0195	CCCCACCCT
BCL3	hTFtarget	chromosome:GRCz11:9:7515264:7541326:-1	1689	1705	+	13.9296	5.57e-06	0.0202	CAAACACACACACAAAC
IRF5	hTFtarget	chromosome:GRCz11:9:7515264:7541326:-1	996	1011	+	10.6234	5.58e-06	0.0033	AAAATAAAAAAAAATT
IKZF1	hTFtarget	chromosome:GRCz11:9:7515264:7541326:-1	1871	1886	-	14.1974	5.62e-06	0.0218	TCCCTCTCTCTTTTCT
ZNF384	hTFtarget	chromosome:GRCz11:9:7515264:7541326:-1	994	1015	-	10.9028	5.62e-06	0.00547	TTATAATTTTTTTTTATTTTTT
SP1	hTFtarget	chromosome:GRCz11:9:7515264:7541326:-1	810	821	-	14.3429	5.64e-06	0.0229	ACCCAATCAGAG
EP300	hTFtarget	chromosome:GRCz11:9:7515264:7541326:-1	657	672	-	8.76316	5.66e-06	0.0229	AAATCAGACGCTGCCA
ESR1	hTFtarget	chromosome:GRCz11:9:7515264:7541326:-1	1880	1904	+	13.9701	5.67e-06	0.0042	AGAGGGAGAGATAGAAGTGGGCGCC
HDAC2	hTFtarget	chromosome:GRCz11:9:7515264:7541326:-1	1285	1296	+	14.6053	5.69e-06	0.023	CCTCCAGCTGTT
EP300	hTFtarget	chromosome:GRCz11:9:7515264:7541326:-1	496	509	-	14.3289	5.7e-06	0.0228	CCTGGTTTCCCTCA
SP2	hTFtarget	chromosome:GRCz11:9:7515264:7541326:-1	375	390	+	14.5921	5.71e-06	0.0231	CACAGCCCCACCCTCG
C17orf96	hTFtarget	chromosome:GRCz11:9:7515264:7541326:-1	1870	1894	+	14.3291	5.71e-06	0.011	TAGAAAAGAGAGAGGGAGAGATAGA
CEBPB	hTFtarget	chromosome:GRCz11:9:7515264:7541326:-1	111	127	-	14.6515	5.71e-06	0.0227	AAATATTGCACCACCAT
FOXP1	hTFtarget	chromosome:GRCz11:9:7515264:7541326:-1	905	916	-	13.9868	5.72e-06	0.00185	ATGATGATGATG
FOXP1	hTFtarget	chromosome:GRCz11:9:7515264:7541326:-1	908	919	-	13.9868	5.72e-06	0.00185	ATGATGATGATG
FOXP1	hTFtarget	chromosome:GRCz11:9:7515264:7541326:-1	911	922	-	13.9868	5.72e-06	0.00185	ATGATGATGATG
FOXP1	hTFtarget	chromosome:GRCz11:9:7515264:7541326:-1	914	925	-	13.9868	5.72e-06	0.00185	ATGATGATGATG
FOXP1	hTFtarget	chromosome:GRCz11:9:7515264:7541326:-1	917	928	-	13.9868	5.72e-06	0.00185	ATGATGATGATG
FOXP1	hTFtarget	chromosome:GRCz11:9:7515264:7541326:-1	920	931	-	13.9868	5.72e-06	0.00185	ATGATGATGATG
FOXP1	hTFtarget	chromosome:GRCz11:9:7515264:7541326:-1	923	934	-	13.9868	5.72e-06	0.00185	ATGATGATGATG
FOXP1	hTFtarget	chromosome:GRCz11:9:7515264:7541326:-1	926	937	-	13.9868	5.72e-06	0.00185	ATGATGATGATG
FOXP1	hTFtarget	chromosome:GRCz11:9:7515264:7541326:-1	929	940	-	13.9868	5.72e-06	0.00185	ATGATGATGATG
FOXP1	hTFtarget	chromosome:GRCz11:9:7515264:7541326:-1	932	943	-	13.9868	5.72e-06	0.00185	ATGATGATGATG
FOXP1	hTFtarget	chromosome:GRCz11:9:7515264:7541326:-1	935	946	-	13.9868	5.72e-06	0.00185	ATGATGATGATG
FOXP1	hTFtarget	chromosome:GRCz11:9:7515264:7541326:-1	938	949	-	13.9868	5.72e-06	0.00185	ATGATGATGATG
BCL11A	hTFtarget	chromosome:GRCz11:9:7515264:7541326:-1	1753	1768	+	14.6053	5.72e-06	0.0214	TAAGCAGAAGTGACAG
AR	hTFtarget	chromosome:GRCz11:9:7515264:7541326:-1	174	189	-	14.6056	5.73e-06	0.0218	TGTACTAGGATGTTGA
HOXB13	database	chromosome:GRCz11:9:7515264:7541326:-1	405	420	-	13.6667	5.74e-06	0.0205	ACACCAATAAAAGTAG
SP1	hTFtarget	chromosome:GRCz11:9:7515264:7541326:-1	1752	1767	+	13.5395	5.74e-06	0.0224	GTAAGCAGAAGTGACA
SPI1	hTFtarget	chromosome:GRCz11:9:7515264:7541326:-1	377	391	-	14.6711	5.76e-06	0.0189	CCGAGGGTGGGGCTG
SPI1	hTFtarget	chromosome:GRCz11:9:7515264:7541326:-1	379	390	-	14.8684	5.77e-06	0.0234	CGAGGGTGGGGC
FOXA3	database	chromosome:GRCz11:9:7515264:7541326:-1	256	268	-	14.0693	5.84e-06	0.0222	TTGTTTGTTTTTT
ZNF384	hTFtarget	chromosome:GRCz11:9:7515264:7541326:-1	253	277	+	8.02778	5.87e-06	0.00234	CCAAAAAAACAAACAAACTGCAAAT
FOXA1	hTFtarget	chromosome:GRCz11:9:7515264:7541326:-1	1363	1377	+	14.1948	5.88e-06	0.00791	TATATATATATATAT
FOXA1	hTFtarget	chromosome:GRCz11:9:7515264:7541326:-1	1364	1378	-	14.1948	5.88e-06	0.00791	TATATATATATATAT
TBX4	database	chromosome:GRCz11:9:7515264:7541326:-1	1781	1800	+	14.0306	5.91e-06	0.0239	TGGCGTGACCTGTGCCACCT
EP300	hTFtarget	chromosome:GRCz11:9:7515264:7541326:-1	1205	1220	-	12.9429	5.92e-06	0.0239	CCACCGCAGCCTTCGC
RNF2	hTFtarget	chromosome:GRCz11:9:7515264:7541326:-1	1692	1707	+	4.68571	5.93e-06	0.0119	ACACACACACAAACTC
REST	hTFtarget	chromosome:GRCz11:9:7515264:7541326:-1	598	621	+	10.2424	5.94e-06	0.0239	GGCAGCGCTACCCATTGTGCTGCC
SPI1	hTFtarget	chromosome:GRCz11:9:7515264:7541326:-1	810	821	-	14.5789	5.94e-06	0.0233	ACCCAATCAGAG
EP300	hTFtarget	chromosome:GRCz11:9:7515264:7541326:-1	1956	1980	+	3.28571	5.94e-06	0.0239	GGGAGTGGTCTCTATATATCCCCTC
RNF2	hTFtarget	chromosome:GRCz11:9:7515264:7541326:-1	1690	1705	+	4.67143	5.95e-06	0.0119	AAACACACACACAAAC
EP300	hTFtarget	chromosome:GRCz11:9:7515264:7541326:-1	1954	1975	-	4.90789	5.95e-06	0.0238	GATATATAGAGACCACTCCCGT
SPI1	hTFtarget	chromosome:GRCz11:9:7515264:7541326:-1	378	389	+	14.6316	5.97e-06	0.0242	AGCCCCACCCTC
MEIS1	database	chromosome:GRCz11:9:7515264:7541326:-1	1642	1654	-	14.6837	5.97e-06	0.0239	CATTGAGCTGTCA
FOXD3	database	chromosome:GRCz11:9:7515264:7541326:-1	259	267	-	15.2892	5.98e-06	0.0223	TGTTTGTTT
POLR3A	hTFtarget	chromosome:GRCz11:9:7515264:7541326:-1	1469	1484	+	14.1795	5.98e-06	0.00315	AACAGAAGAAAAAAAA
TOP1	hTFtarget	chromosome:GRCz11:9:7515264:7541326:-1	259	267	+	14.8571	5.98e-06	0.0228	AAACAAACA
CDK7	hTFtarget	chromosome:GRCz11:9:7515264:7541326:-1	1590	1598	+	13.3718	5.98e-06	0.0209	CCTTTTATA
STAT1	hTFtarget	chromosome:GRCz11:9:7515264:7541326:-1	621	638	-	12.4026	5.99e-06	0.0218	AAATAGTCTCAAAAGGGG
STAT1	hTFtarget	chromosome:GRCz11:9:7515264:7541326:-1	621	638	-	12.4026	5.99e-06	0.022	AAATAGTCTCAAAAGGGG
HLTF	database	chromosome:GRCz11:9:7515264:7541326:-1	1433	1444	-	13.5856	6.01e-06	0.0243	GAATGCTGGAAA
CIITA	hTFtarget	chromosome:GRCz11:9:7515264:7541326:-1	1287	1302	-	14.3333	6.02e-06	0.0244	CTCGGCAACAGCTGGA
SREBF2	database	chromosome:GRCz11:9:7515264:7541326:-1	1780	1789	+	14.7753	6.03e-06	0.0244	ATGGCGTGAC
ESR1	hTFtarget	chromosome:GRCz11:9:7515264:7541326:-1	553	561	+	14.7895	6.03e-06	0.0245	ATGACCCAG
HIF1A	hTFtarget	chromosome:GRCz11:9:7515264:7541326:-1	1877	1888	+	14.3506	6.03e-06	0.0117	GAGAGAGGGAGA
SIN3A	hTFtarget	chromosome:GRCz11:9:7515264:7541326:-1	836	844	+	14.5658	6.03e-06	0.0122	ACCAGCTGG
MEIS1	database	chromosome:GRCz11:9:7515264:7541326:-1	1642	1654	+	14.7	6.04e-06	0.0238	TGACAGCTCAATG
SPI1	hTFtarget	chromosome:GRCz11:9:7515264:7541326:-1	810	821	-	14.4474	6.04e-06	0.0245	ACCCAATCAGAG
MYC	hTFtarget	chromosome:GRCz11:9:7515264:7541326:-1	1690	1705	+	13.5571	6.07e-06	0.0117	AAACACACACACAAAC
FOXQ1	database	chromosome:GRCz11:9:7515264:7541326:-1	762	773	+	15.3469	6.08e-06	0.023	TAATGTTTATTT
FOXQ1	database	chromosome:GRCz11:9:7515264:7541326:-1	762	773	-	15.3367	6.08e-06	0.023	AAATAAACATTA
EP300	hTFtarget	chromosome:GRCz11:9:7515264:7541326:-1	1956	1980	+	2.8	6.09e-06	0.0246	GGGAGTGGTCTCTATATATCCCCTC
HLTF	database	chromosome:GRCz11:9:7515264:7541326:-1	1433	1444	-	13.6263	6.11e-06	0.0248	GAATGCTGGAAA
EP300	hTFtarget	chromosome:GRCz11:9:7515264:7541326:-1	1089	1100	+	15.1842	6.14e-06	0.0249	ATGGTCCAGCCC
TAF1	hTFtarget	chromosome:GRCz11:9:7515264:7541326:-1	592	607	+	14.0789	6.15e-06	0.021	TGAGGCGGCAGCGCTA
EZH2	hTFtarget	chromosome:GRCz11:9:7515264:7541326:-1	1878	1893	-	13.5714	6.18e-06	0.0121	CTATCTCTCCCTCTCT
GATA1	hTFtarget	chromosome:GRCz11:9:7515264:7541326:-1	361	379	-	13.7879	6.18e-06	0.023	CTGTGTCGGTCTGATAATG
AR	hTFtarget	chromosome:GRCz11:9:7515264:7541326:-1	1872	1893	+	13.7943	6.18e-06	0.024	GAAAAGAGAGAGGGAGAGATAG
SP2	hTFtarget	chromosome:GRCz11:9:7515264:7541326:-1	1885	1906	+	14.4211	6.19e-06	0.025	GAGAGATAGAAGTGGGCGCCAA
TRIM28	hTFtarget	chromosome:GRCz11:9:7515264:7541326:-1	657	672	-	9.81579	6.2e-06	0.0251	AAATCAGACGCTGCCA
REPIN1	hTFtarget	chromosome:GRCz11:9:7515264:7541326:-1	835	846	-	14.697	6.21e-06	0.0126	GGCCAGCTGGTT
ORC1	hTFtarget	chromosome:GRCz11:9:7515264:7541326:-1	1088	1101	-	14.5921	6.23e-06	0.0252	AGGGCTGGACCATT
SP1	hTFtarget	chromosome:GRCz11:9:7515264:7541326:-1	810	821	-	14.7286	6.24e-06	0.0253	ACCCAATCAGAG
POLR2A	hTFtarget	chromosome:GRCz11:9:7515264:7541326:-1	595	610	+	14.2237	6.28e-06	0.0254	GGCGGCAGCGCTACCC
TCF21	database	chromosome:GRCz11:9:7515264:7541326:-1	1285	1298	-	13.7653	6.29e-06	0.0254	GCAACAGCTGGAGG
RAD21	hTFtarget	chromosome:GRCz11:9:7515264:7541326:-1	616	629	-	14.3333	6.32e-06	0.0256	CAAAAGGGGGCAGC
HIF1A	hTFtarget	chromosome:GRCz11:9:7515264:7541326:-1	1687	1702	+	14.4026	6.34e-06	0.0128	TTCAAACACACACACA
PBX1	hTFtarget	chromosome:GRCz11:9:7515264:7541326:-1	379	390	-	14.6447	6.34e-06	0.0257	CGAGGGTGGGGC
SPI1	hTFtarget	chromosome:GRCz11:9:7515264:7541326:-1	849	862	-	14.6184	6.35e-06	0.0256	TGGCCCAATCGGCA
TCF3	database	chromosome:GRCz11:9:7515264:7541326:-1	1288	1301	+	14.2755	6.37e-06	0.0258	CCAGCTGTTGCCGA
KLF1	database	chromosome:GRCz11:9:7515264:7541326:-1	1940	1949	-	14.9388	6.39e-06	0.013	CCCCACCCAC
FOXO3	hTFtarget	chromosome:GRCz11:9:7515264:7541326:-1	1686	1710	+	2.02632	6.39e-06	0.0143	TTTCAAACACACACACAAACTCATC
CREB1	hTFtarget	chromosome:GRCz11:9:7515264:7541326:-1	1883	1894	+	14.2121	6.4e-06	0.00664	GGGAGAGATAGA
TCF12	hTFtarget	chromosome:GRCz11:9:7515264:7541326:-1	1286	1301	+	14.4848	6.41e-06	0.0259	CTCCAGCTGTTGCCGA
TCF3	hTFtarget	chromosome:GRCz11:9:7515264:7541326:-1	1289	1300	-	13.9429	6.41e-06	0.026	CGGCAACAGCTG
SPI1	database	chromosome:GRCz11:9:7515264:7541326:-1	1751	1767	+	14.2551	6.49e-06	0.0252	GGTAAGCAGAAGTGACA
SPI1	database	chromosome:GRCz11:9:7515264:7541326:-1	1751	1767	+	14.2727	6.51e-06	0.0251	GGTAAGCAGAAGTGACA
SPI1	hTFtarget	chromosome:GRCz11:9:7515264:7541326:-1	810	821	+	14.5526	6.51e-06	0.0264	CTCTGATTGGGT
PRAME	hTFtarget	chromosome:GRCz11:9:7515264:7541326:-1	379	390	-	14.6447	6.52e-06	0.0264	CGAGGGTGGGGC
SPI1	hTFtarget	chromosome:GRCz11:9:7515264:7541326:-1	379	390	-	14.5395	6.52e-06	0.0264	CGAGGGTGGGGC
NEUROD1	database	chromosome:GRCz11:9:7515264:7541326:-1	1120	1131	+	14.191	6.59e-06	0.0267	TGCCAGATGGCC
SPI1	hTFtarget	chromosome:GRCz11:9:7515264:7541326:-1	370	391	+	13.9714	6.6e-06	0.0267	ACCGACACAGCCCCACCCTCGG
CREB1	hTFtarget	chromosome:GRCz11:9:7515264:7541326:-1	1881	1892	+	14.197	6.6e-06	0.00664	GAGGGAGAGATA
SIN3A	hTFtarget	chromosome:GRCz11:9:7515264:7541326:-1	1848	1856	-	14.5658	6.62e-06	0.0134	CAGCTGTCA
TCF21	hTFtarget	chromosome:GRCz11:9:7515264:7541326:-1	1287	1295	-	15.0789	6.62e-06	0.0268	ACAGCTGGA
YY1	hTFtarget	chromosome:GRCz11:9:7515264:7541326:-1	1183	1193	+	14.4737	6.62e-06	0.0266	GTCGCCATTTT
ARRB1	hTFtarget	chromosome:GRCz11:9:7515264:7541326:-1	1414	1431	+	12.8916	6.63e-06	0.025	AATGTAAACTAATGTAAA
SP1	hTFtarget	chromosome:GRCz11:9:7515264:7541326:-1	379	390	+	14.5143	6.63e-06	0.0269	GCCCCACCCTCG
ZNF384	hTFtarget	chromosome:GRCz11:9:7515264:7541326:-1	995	1016	-	10.4444	6.64e-06	0.00547	TTTATAATTTTTTTTTATTTTT
FLI1	hTFtarget	chromosome:GRCz11:9:7515264:7541326:-1	1870	1894	+	8.34848	6.65e-06	0.0248	TAGAAAAGAGAGAGGGAGAGATAGA
HOXA4	database	chromosome:GRCz11:9:7515264:7541326:-1	41	57	-	13.6724	6.66e-06	0.0237	TATTCTTAATTAGTTTG
TAL1	hTFtarget	chromosome:GRCz11:9:7515264:7541326:-1	361	380	+	13.8788	6.7e-06	0.0257	CATTATCAGACCGACACAGC
TP53	hTFtarget	chromosome:GRCz11:9:7515264:7541326:-1	387	402	+	14.3289	6.7e-06	0.0271	CTCGGACATGCATATT
FOS	database	chromosome:GRCz11:9:7515264:7541326:-1	810	821	+	12.902	6.7e-06	0.0272	CTCTGATTGGGT
NEUROG3	database	chromosome:GRCz11:9:7515264:7541326:-1	1120	1131	+	14.1837	6.7e-06	0.0271	TGCCAGATGGCC
SPI1	hTFtarget	chromosome:GRCz11:9:7515264:7541326:-1	849	860	-	14.3947	6.72e-06	0.0149	GCCCAATCGGCA
POLR3A	hTFtarget	chromosome:GRCz11:9:7515264:7541326:-1	1011	1026	+	14.0513	6.74e-06	0.00315	TATAAAAAACATAACA
LYL1	hTFtarget	chromosome:GRCz11:9:7515264:7541326:-1	361	380	+	14.3684	6.77e-06	0.0265	CATTATCAGACCGACACAGC
FOXD3	database	chromosome:GRCz11:9:7515264:7541326:-1	255	266	-	13.7935	6.78e-06	0.00761	GTTTGTTTTTTT
HIF1A	hTFtarget	chromosome:GRCz11:9:7515264:7541326:-1	1877	1895	+	12.7632	6.8e-06	0.0274	GAGAGAGGGAGAGATAGAA
KLF1	hTFtarget	chromosome:GRCz11:9:7515264:7541326:-1	1693	1704	+	14.3947	6.83e-06	0.0275	CACACACACAAA
SPI1	hTFtarget	chromosome:GRCz11:9:7515264:7541326:-1	810	821	-	14.5263	6.84e-06	0.0278	ACCCAATCAGAG
IRF4	hTFtarget	chromosome:GRCz11:9:7515264:7541326:-1	1755	1771	+	14.2571	6.85e-06	0.0261	AGCAGAAGTGACAGCAC
YY1	hTFtarget	chromosome:GRCz11:9:7515264:7541326:-1	1183	1194	-	14.1714	6.85e-06	0.0277	TAAAATGGCGAC
KLF9	hTFtarget	chromosome:GRCz11:9:7515264:7541326:-1	374	389	-	13.7714	6.86e-06	0.0278	GAGGGTGGGGCTGTGT
FOS	database	chromosome:GRCz11:9:7515264:7541326:-1	810	821	+	12.9492	6.87e-06	0.0279	CTCTGATTGGGT
TFDP1	hTFtarget	chromosome:GRCz11:9:7515264:7541326:-1	810	821	-	14.6184	6.88e-06	0.0279	ACCCAATCAGAG
BTAF1	hTFtarget	chromosome:GRCz11:9:7515264:7541326:-1	253	268	+	14.1795	6.92e-06	0.00372	CCAAAAAAACAAACAA
E2F4	hTFtarget	chromosome:GRCz11:9:7515264:7541326:-1	378	389	+	14.4079	6.95e-06	0.0282	AGCCCCACCCTC
TCF7L2	hTFtarget	chromosome:GRCz11:9:7515264:7541326:-1	258	269	-	13.1299	6.96e-06	0.0147	TTTGTTTGTTTT
DDX5	hTFtarget	chromosome:GRCz11:9:7515264:7541326:-1	370	394	+	11.6104	6.96e-06	0.0138	ACCGACACAGCCCCACCCTCGGACA
POLR2A	hTFtarget	chromosome:GRCz11:9:7515264:7541326:-1	1182	1193	-	14.3421	6.97e-06	0.0282	AAAATGGCGACC
FOXA1	hTFtarget	chromosome:GRCz11:9:7515264:7541326:-1	473	484	+	13.2388	6.98e-06	0.0264	TATTTATTTTGT
YY1	hTFtarget	chromosome:GRCz11:9:7515264:7541326:-1	1183	1194	+	14.4429	6.99e-06	0.0274	GTCGCCATTTTA
IRF1	hTFtarget	chromosome:GRCz11:9:7515264:7541326:-1	375	390	-	14.1667	7e-06	0.0284	CGAGGGTGGGGCTGTG
MYC	hTFtarget	chromosome:GRCz11:9:7515264:7541326:-1	1177	1186	-	14.4429	7.01e-06	0.0285	CGACCGCGTG
SPI1	hTFtarget	chromosome:GRCz11:9:7515264:7541326:-1	378	389	-	14.5132	7.01e-06	0.0284	GAGGGTGGGGCT
ZNF92	hTFtarget	chromosome:GRCz11:9:7515264:7541326:-1	1014	1038	-	13.3056	7.01e-06	0.00453	TTTTATGTTTTATGTTATGTTTTTT
EP300	hTFtarget	chromosome:GRCz11:9:7515264:7541326:-1	1753	1768	+	14.1842	7.02e-06	0.0266	TAAGCAGAAGTGACAG
CEBPA	database	chromosome:GRCz11:9:7515264:7541326:-1	113	123	-	14.4694	7.05e-06	0.0277	ATTGCACCACC
ELF1	hTFtarget	chromosome:GRCz11:9:7515264:7541326:-1	502	516	+	14.4848	7.05e-06	0.0281	AAACCAGGAAGAAAC
TRIM28	hTFtarget	chromosome:GRCz11:9:7515264:7541326:-1	1826	1841	-	13.8289	7.08e-06	0.0287	CTGGTTTCCAGCAGCT
BTAF1	hTFtarget	chromosome:GRCz11:9:7515264:7541326:-1	1471	1486	+	14.141	7.09e-06	0.00372	CAGAAGAAAAAAAAAG
POU4F2	database	chromosome:GRCz11:9:7515264:7541326:-1	42	54	+	14.495	7.1e-06	0.0262	AAACTAATTAAGA
SPI1	hTFtarget	chromosome:GRCz11:9:7515264:7541326:-1	377	391	-	14.4342	7.12e-06	0.0248	CCGAGGGTGGGGCTG
MEOX2	database	chromosome:GRCz11:9:7515264:7541326:-1	888	901	+	13.7768	7.14e-06	0.00153	ATTATCATCATCAT
MEOX2	database	chromosome:GRCz11:9:7515264:7541326:-1	900	913	+	13.7768	7.14e-06	0.00153	ATTATCATCATCAT
SPI1	hTFtarget	chromosome:GRCz11:9:7515264:7541326:-1	810	821	-	14.3816	7.15e-06	0.029	ACCCAATCAGAG
POU4F2	database	chromosome:GRCz11:9:7515264:7541326:-1	42	54	-	14.4891	7.16e-06	0.027	TCTTAATTAGTTT
IRF5	hTFtarget	chromosome:GRCz11:9:7515264:7541326:-1	997	1012	+	9.85714	7.16e-06	0.00363	AAATAAAAAAAAATTA
CEBPA	hTFtarget	chromosome:GRCz11:9:7515264:7541326:-1	114	124	-	14.4394	7.17e-06	0.0275	TATTGCACCAC
AR	hTFtarget	chromosome:GRCz11:9:7515264:7541326:-1	1878	1893	-	14.2821	7.17e-06	0.0198	CTATCTCTCCCTCTCT
BRD2	hTFtarget	chromosome:GRCz11:9:7515264:7541326:-1	1693	1708	+	13.8289	7.18e-06	0.0289	CACACACACAAACTCA
FOXC2	database	chromosome:GRCz11:9:7515264:7541326:-1	279	293	-	14.3651	7.2e-06	0.0278	GTCTGTTGTGCTACT
POLR2A	hTFtarget	chromosome:GRCz11:9:7515264:7541326:-1	593	608	-	13.4868	7.21e-06	0.0292	GTAGCGCTGCCGCCTC
GATA3	hTFtarget	chromosome:GRCz11:9:7515264:7541326:-1	901	918	+	14.0132	7.22e-06	0.0277	TTATCATCATCATCATCA
TP53	hTFtarget	chromosome:GRCz11:9:7515264:7541326:-1	1875	1886	+	13.3023	7.23e-06	0.00706	AAGAGAGAGGGA
CTCF	hTFtarget	chromosome:GRCz11:9:7515264:7541326:-1	615	629	+	13.9848	7.25e-06	0.0293	TGCTGCCCCCTTTTG
IRF1	hTFtarget	chromosome:GRCz11:9:7515264:7541326:-1	378	389	+	14.3714	7.26e-06	0.0295	AGCCCCACCCTC
NFATC1	hTFtarget	chromosome:GRCz11:9:7515264:7541326:-1	1682	1701	-	11.7571	7.27e-06	0.015	GTGTGTGTGTTTGAAAAAGC
FOXJ2	database	chromosome:GRCz11:9:7515264:7541326:-1	258	267	-	14.3587	7.28e-06	0.0272	TGTTTGTTTT
FOXO1	database	chromosome:GRCz11:9:7515264:7541326:-1	257	265	+	12.6162	7.28e-06	0.0277	AAAAACAAA
EP300	hTFtarget	chromosome:GRCz11:9:7515264:7541326:-1	765	773	-	14.013	7.28e-06	0.0278	AAATAAACA
EP300	hTFtarget	chromosome:GRCz11:9:7515264:7541326:-1	765	773	-	13.2727	7.28e-06	0.0281	AAATAAACA
RFX3	hTFtarget	chromosome:GRCz11:9:7515264:7541326:-1	810	821	+	14.6053	7.3e-06	0.0296	CTCTGATTGGGT
IRF5	hTFtarget	chromosome:GRCz11:9:7515264:7541326:-1	1879	1897	-	11.0395	7.34e-06	0.0147	ACTTCTATCTCTCCCTCTC
NFYA	hTFtarget	chromosome:GRCz11:9:7515264:7541326:-1	379	390	-	14.4	7.34e-06	0.0298	CGAGGGTGGGGC
PRAME	hTFtarget	chromosome:GRCz11:9:7515264:7541326:-1	811	819	-	13.5263	7.34e-06	0.0293	CCAATCAGA
SPI1	hTFtarget	chromosome:GRCz11:9:7515264:7541326:-1	811	819	+	14.1711	7.34e-06	0.0296	TCTGATTGG
SPI1	hTFtarget	chromosome:GRCz11:9:7515264:7541326:-1	810	821	-	14.2632	7.34e-06	0.0149	ACCCAATCAGAG
DDX5	hTFtarget	chromosome:GRCz11:9:7515264:7541326:-1	1907	1915	-	14.9737	7.34e-06	0.00956	CCACACACA
DDX5	hTFtarget	chromosome:GRCz11:9:7515264:7541326:-1	1907	1915	-	14.8553	7.34e-06	0.00951	CCACACACA
POLR3A	hTFtarget	chromosome:GRCz11:9:7515264:7541326:-1	998	1013	+	13.9615	7.35e-06	0.00315	AATAAAAAAAAATTAT
FOXA1	hTFtarget	chromosome:GRCz11:9:7515264:7541326:-1	1691	1702	+	13.9221	7.36e-06	0.0138	AACACACACACA
GTF3C2	hTFtarget	chromosome:GRCz11:9:7515264:7541326:-1	985	1009	+	10.6234	7.36e-06	0.00777	TATGTAAGCAAAAAATAAAAAAAAA
SPI1	hTFtarget	chromosome:GRCz11:9:7515264:7541326:-1	810	821	-	14.4605	7.37e-06	0.0299	ACCCAATCAGAG
NFYA	hTFtarget	chromosome:GRCz11:9:7515264:7541326:-1	810	821	-	14.2879	7.38e-06	0.0299	ACCCAATCAGAG
POLR2A	hTFtarget	chromosome:GRCz11:9:7515264:7541326:-1	1206	1221	+	13.8947	7.38e-06	0.0297	CGAAGGCTGCGGTGGG
CLOCK	hTFtarget	chromosome:GRCz11:9:7515264:7541326:-1	808	823	+	14.3143	7.38e-06	0.0299	ACCTCTGATTGGGTTG
ZNF740	database	chromosome:GRCz11:9:7515264:7541326:-1	1940	1949	+	14.4312	7.38e-06	0.0298	GTGGGTGGGG
REST	hTFtarget	chromosome:GRCz11:9:7515264:7541326:-1	605	620	+	7.60606	7.41e-06	0.03	CTACCCATTGTGCTGC
USF1	hTFtarget	chromosome:GRCz11:9:7515264:7541326:-1	805	826	+	13.9474	7.42e-06	0.0295	ATAACCTCTGATTGGGTTGGCC
CEBPB	hTFtarget	chromosome:GRCz11:9:7515264:7541326:-1	111	124	+	14.2727	7.42e-06	0.0288	ATGGTGGTGCAATA
AR	hTFtarget	chromosome:GRCz11:9:7515264:7541326:-1	1246	1257	-	13.7013	7.42e-06	0.0286	TGTTTACAGTGC
SP1	hTFtarget	chromosome:GRCz11:9:7515264:7541326:-1	379	390	+	14.4211	7.44e-06	0.0302	GCCCCACCCTCG
BRD7	hTFtarget	chromosome:GRCz11:9:7515264:7541326:-1	1896	1917	-	13.359	7.45e-06	0.03	ACCCACACACATTGGCGCCCAC
NFATC1	hTFtarget	chromosome:GRCz11:9:7515264:7541326:-1	1690	1709	-	11.7	7.46e-06	0.015	ATGAGTTTGTGTGTGTGTTT
MYH11	hTFtarget	chromosome:GRCz11:9:7515264:7541326:-1	1204	1219	+	13.5921	7.48e-06	0.0302	AGCGAAGGCTGCGGTG
ZNF384	hTFtarget	chromosome:GRCz11:9:7515264:7541326:-1	1473	1497	+	7.23611	7.51e-06	0.0027	GAAGAAAAAAAAAGGTTTTAAACAA
KAT5	hTFtarget	chromosome:GRCz11:9:7515264:7541326:-1	615	630	-	13.3684	7.55e-06	0.0306	TCAAAAGGGGGCAGCA
KDM5B	hTFtarget	chromosome:GRCz11:9:7515264:7541326:-1	1872	1887	-	14.4306	7.56e-06	0.0141	CTCCCTCTCTCTTTTC
POU5F1	hTFtarget	chromosome:GRCz11:9:7515264:7541326:-1	1357	1381	-	13.8382	7.56e-06	0.0141	CAGTATATATATATATATAAGTATA
SPI1	hTFtarget	chromosome:GRCz11:9:7515264:7541326:-1	810	821	-	14.5132	7.56e-06	0.0298	ACCCAATCAGAG
FOXA1	hTFtarget	chromosome:GRCz11:9:7515264:7541326:-1	1246	1260	-	14.1061	7.62e-06	0.0281	CAATGTTTACAGTGC
POU3F2	database	chromosome:GRCz11:9:7515264:7541326:-1	1634	1643	+	12.2143	7.64e-06	0.0259	AATATTTATG
SPI1	hTFtarget	chromosome:GRCz11:9:7515264:7541326:-1	379	390	+	14.3429	7.64e-06	0.031	GCCCCACCCTCG
POU3F2	database	chromosome:GRCz11:9:7515264:7541326:-1	1634	1643	-	12.1782	7.64e-06	0.0257	CATAAATATT
NFYB	hTFtarget	chromosome:GRCz11:9:7515264:7541326:-1	379	390	-	14.2632	7.65e-06	0.031	CGAGGGTGGGGC
KLF5	hTFtarget	chromosome:GRCz11:9:7515264:7541326:-1	1941	1949	-	14.4429	7.67e-06	0.02	CCCCACCCA
MBD3	hTFtarget	chromosome:GRCz11:9:7515264:7541326:-1	1689	1710	-	13.8333	7.67e-06	0.0154	GATGAGTTTGTGTGTGTGTTTG
SPI1	hTFtarget	chromosome:GRCz11:9:7515264:7541326:-1	810	821	+	13.9714	7.68e-06	0.0305	CTCTGATTGGGT
FOXA1	hTFtarget	chromosome:GRCz11:9:7515264:7541326:-1	1359	1374	+	13.7368	7.74e-06	0.00918	TACTTATATATATATA
PLAG1	database	chromosome:GRCz11:9:7515264:7541326:-1	615	627	-	13.5843	7.75e-06	0.0314	AAAGGGGGCAGCA
TEAD4	hTFtarget	chromosome:GRCz11:9:7515264:7541326:-1	604	619	-	9.48485	7.75e-06	0.0313	CAGCACAATGGGTAGC
NFYC	database	chromosome:GRCz11:9:7515264:7541326:-1	809	822	-	13.9388	7.8e-06	0.0316	AACCCAATCAGAGG
NFYB	hTFtarget	chromosome:GRCz11:9:7515264:7541326:-1	810	821	+	14.3636	7.81e-06	0.0317	CTCTGATTGGGT
SP1	hTFtarget	chromosome:GRCz11:9:7515264:7541326:-1	810	821	-	14.3684	7.81e-06	0.0317	ACCCAATCAGAG
CTCF	hTFtarget	chromosome:GRCz11:9:7515264:7541326:-1	614	629	-	13.7121	7.81e-06	0.0316	CAAAAGGGGGCAGCAC
NFYC	database	chromosome:GRCz11:9:7515264:7541326:-1	809	822	+	13.9663	7.82e-06	0.0316	CCTCTGATTGGGTT
SUMO2	hTFtarget	chromosome:GRCz11:9:7515264:7541326:-1	475	496	-	13.2024	7.82e-06	0.0307	ACAAGTCCAAACACAAAATAAA
YY1	hTFtarget	chromosome:GRCz11:9:7515264:7541326:-1	1183	1194	+	14.4737	7.82e-06	0.0316	GTCGCCATTTTA
ZNF92	hTFtarget	chromosome:GRCz11:9:7515264:7541326:-1	1007	1031	-	13.1111	7.83e-06	0.00453	TTTTATGTTATGTTTTTTATAATTT
FLI1	hTFtarget	chromosome:GRCz11:9:7515264:7541326:-1	1872	1893	-	-1.81429	7.84e-06	0.0254	CTATCTCTCCCTCTCTCTTTTC
MYBL2	hTFtarget	chromosome:GRCz11:9:7515264:7541326:-1	564	588	-	13.5783	7.84e-06	0.0316	CAAAAAGGTCAATGGTTCGAGCCTC
PLAG1	database	chromosome:GRCz11:9:7515264:7541326:-1	615	627	-	13.551	7.84e-06	0.0318	AAAGGGGGCAGCA
HES4	hTFtarget	chromosome:GRCz11:9:7515264:7541326:-1	810	821	+	14.2895	7.85e-06	0.0318	CTCTGATTGGGT
FOXA2	hTFtarget	chromosome:GRCz11:9:7515264:7541326:-1	1246	1257	-	13.8636	7.89e-06	0.0308	TGTTTACAGTGC
POU5F1	hTFtarget	chromosome:GRCz11:9:7515264:7541326:-1	227	238	-	14.5921	7.9e-06	0.0296	TAATGTGCATAT
SPI1	hTFtarget	chromosome:GRCz11:9:7515264:7541326:-1	379	390	-	14.4143	7.93e-06	0.0322	CGAGGGTGGGGC
USF2	hTFtarget	chromosome:GRCz11:9:7515264:7541326:-1	379	390	-	14.3143	7.95e-06	0.0322	CGAGGGTGGGGC
SMAD1	hTFtarget	chromosome:GRCz11:9:7515264:7541326:-1	496	511	+	14.0395	8.05e-06	0.031	TGAGGGAAACCAGGAA
SPI1	hTFtarget	chromosome:GRCz11:9:7515264:7541326:-1	615	630	-	13.3421	8.05e-06	0.0325	TCAAAAGGGGGCAGCA
SP1	database	chromosome:GRCz11:9:7515264:7541326:-1	379	389	+	14.5385	8.06e-06	0.0326	GCCCCACCCTC
FOXM1	database	chromosome:GRCz11:9:7515264:7541326:-1	729	737	-	12.6772	8.06e-06	0.0301	AGATGGACT
SPI1	hTFtarget	chromosome:GRCz11:9:7515264:7541326:-1	810	821	-	14.2237	8.08e-06	0.0328	ACCCAATCAGAG
CTCF	hTFtarget	chromosome:GRCz11:9:7515264:7541326:-1	614	629	+	13.8636	8.08e-06	0.0327	GTGCTGCCCCCTTTTG
FLI1	hTFtarget	chromosome:GRCz11:9:7515264:7541326:-1	1874	1898	+	-10.0395	8.09e-06	0.0171	AAAGAGAGAGGGAGAGATAGAAGTG
TAL1	hTFtarget	chromosome:GRCz11:9:7515264:7541326:-1	362	382	-	13.803	8.09e-06	0.0318	GGGCTGTGTCGGTCTGATAAT
FOXA1	hTFtarget	chromosome:GRCz11:9:7515264:7541326:-1	1689	1705	-	13.806	8.11e-06	0.0163	GTTTGTGTGTGTGTTTG
TAF1	hTFtarget	chromosome:GRCz11:9:7515264:7541326:-1	1183	1194	-	13.9211	8.11e-06	0.0327	TAAAATGGCGAC
TOP1	hTFtarget	chromosome:GRCz11:9:7515264:7541326:-1	616	630	-	13.9474	8.14e-06	0.033	TCAAAAGGGGGCAGC
EP300	hTFtarget	chromosome:GRCz11:9:7515264:7541326:-1	1687	1702	-	13.3421	8.14e-06	0.0164	TGTGTGTGTGTTTGAA
SPI1	hTFtarget	chromosome:GRCz11:9:7515264:7541326:-1	810	821	-	14.25	8.15e-06	0.033	ACCCAATCAGAG
REST	hTFtarget	chromosome:GRCz11:9:7515264:7541326:-1	605	620	+	7.06061	8.16e-06	0.0331	CTACCCATTGTGCTGC
TEAD4	hTFtarget	chromosome:GRCz11:9:7515264:7541326:-1	775	786	+	14.2576	8.16e-06	0.0331	ACATTCTTGCCA
CTBP2	hTFtarget	chromosome:GRCz11:9:7515264:7541326:-1	1876	1891	+	13.9429	8.16e-06	0.0164	AGAGAGAGGGAGAGAT
GATA3	hTFtarget	chromosome:GRCz11:9:7515264:7541326:-1	257	267	-	13.2222	8.17e-06	0.0312	TGTTTGTTTTT
FOXM1	hTFtarget	chromosome:GRCz11:9:7515264:7541326:-1	1686	1700	+	14.0649	8.2e-06	0.0287	TTTCAAACACACACA
FOXA1	hTFtarget	chromosome:GRCz11:9:7515264:7541326:-1	1363	1378	+	13.7941	8.24e-06	0.0109	TATATATATATATATA
FOXA1	hTFtarget	chromosome:GRCz11:9:7515264:7541326:-1	1363	1378	-	13.7941	8.24e-06	0.0109	TATATATATATATATA
IRF1	hTFtarget	chromosome:GRCz11:9:7515264:7541326:-1	161	177	-	13.8182	8.24e-06	0.0313	TTGAAACAGAAATCAAG
SPI1	hTFtarget	chromosome:GRCz11:9:7515264:7541326:-1	810	821	-	14.3553	8.25e-06	0.0237	ACCCAATCAGAG
TCF7L2	hTFtarget	chromosome:GRCz11:9:7515264:7541326:-1	1248	1259	-	13.0519	8.25e-06	0.0147	AATGTTTACAGT
CTCF	hTFtarget	chromosome:GRCz11:9:7515264:7541326:-1	615	630	+	13.7424	8.25e-06	0.0333	TGCTGCCCCCTTTTGA
KLF4	hTFtarget	chromosome:GRCz11:9:7515264:7541326:-1	1693	1701	+	14.4	8.26e-06	0.0335	CACACACAC
IRF3	hTFtarget	chromosome:GRCz11:9:7515264:7541326:-1	1865	1889	+	12.7436	8.28e-06	0.0106	AGGTTTAGAAAAGAGAGAGGGAGAG
RAD21	hTFtarget	chromosome:GRCz11:9:7515264:7541326:-1	615	630	-	13.7576	8.29e-06	0.0335	TCAAAAGGGGGCAGCA
SPI1	hTFtarget	chromosome:GRCz11:9:7515264:7541326:-1	1751	1768	+	13.2424	8.29e-06	0.0325	GGTAAGCAGAAGTGACAG
CEBPB	hTFtarget	chromosome:GRCz11:9:7515264:7541326:-1	111	126	-	14.2576	8.29e-06	0.031	AATATTGCACCACCAT
ELL2	hTFtarget	chromosome:GRCz11:9:7515264:7541326:-1	1183	1194	+	14.1184	8.29e-06	0.0334	GTCGCCATTTTA
BARX2	hTFtarget	chromosome:GRCz11:9:7515264:7541326:-1	810	824	-	14.2	8.3e-06	0.0336	CCAACCCAATCAGAG
SPI1	hTFtarget	chromosome:GRCz11:9:7515264:7541326:-1	810	821	+	14.0143	8.32e-06	0.0337	CTCTGATTGGGT
TEAD4	hTFtarget	chromosome:GRCz11:9:7515264:7541326:-1	775	786	-	13.7424	8.32e-06	0.0323	TGGCAAGAATGT
RFX5	hTFtarget	chromosome:GRCz11:9:7515264:7541326:-1	810	821	-	14.2	8.33e-06	0.0338	ACCCAATCAGAG
SOX17	hTFtarget	chromosome:GRCz11:9:7515264:7541326:-1	608	618	+	13.8182	8.39e-06	0.0319	CCCATTGTGCT
FOXJ2	database	chromosome:GRCz11:9:7515264:7541326:-1	255	272	+	14.1522	8.41e-06	0.0162	AAAAAAACAAACAAACTG
CTCF	hTFtarget	chromosome:GRCz11:9:7515264:7541326:-1	616	629	-	13.7121	8.41e-06	0.034	CAAAAGGGGGCAGC
SPI1	hTFtarget	chromosome:GRCz11:9:7515264:7541326:-1	849	860	-	14.2105	8.44e-06	0.0171	GCCCAATCGGCA
NFYA	hTFtarget	chromosome:GRCz11:9:7515264:7541326:-1	378	389	+	14.3553	8.45e-06	0.0342	AGCCCCACCCTC
YY1	hTFtarget	chromosome:GRCz11:9:7515264:7541326:-1	1183	1193	-	14.0921	8.46e-06	0.034	AAAATGGCGAC
TAF1	hTFtarget	chromosome:GRCz11:9:7515264:7541326:-1	1183	1194	-	14	8.47e-06	0.0343	TAAAATGGCGAC
CEBPD	database	chromosome:GRCz11:9:7515264:7541326:-1	113	123	+	12.5	8.47e-06	0.0332	GGTGGTGCAAT
PRDM1	hTFtarget	chromosome:GRCz11:9:7515264:7541326:-1	1872	1886	+	14.0909	8.48e-06	0.0335	GAAAAGAGAGAGGGA
ZBTB17	hTFtarget	chromosome:GRCz11:9:7515264:7541326:-1	563	579	-	12.25	8.5e-06	0.0344	CAATGGTTCGAGCCTCG
SPI1	hTFtarget	chromosome:GRCz11:9:7515264:7541326:-1	849	860	-	14.2632	8.51e-06	0.0191	GCCCAATCGGCA
CEBPA	hTFtarget	chromosome:GRCz11:9:7515264:7541326:-1	112	123	-	13.5758	8.51e-06	0.0342	ATTGCACCACCA
ZBTB17	hTFtarget	chromosome:GRCz11:9:7515264:7541326:-1	653	668	+	12.2429	8.54e-06	0.0346	CATTTGGCAGCGTCTG
POLR2A	hTFtarget	chromosome:GRCz11:9:7515264:7541326:-1	1204	1226	-	13	8.55e-06	0.0344	TTCTTCCCACCGCAGCCTTCGCT
SPI1	hTFtarget	chromosome:GRCz11:9:7515264:7541326:-1	810	821	-	14.4474	8.55e-06	0.0343	ACCCAATCAGAG
TBP	hTFtarget	chromosome:GRCz11:9:7515264:7541326:-1	848	863	-	13.9342	8.55e-06	0.0346	TTGGCCCAATCGGCAA
AR	hTFtarget	chromosome:GRCz11:9:7515264:7541326:-1	174	189	-	13.9848	8.55e-06	0.033	TGTACTAGGATGTTGA
CTCF	hTFtarget	chromosome:GRCz11:9:7515264:7541326:-1	615	630	+	13.697	8.56e-06	0.0346	TGCTGCCCCCTTTTGA
SPI1	hTFtarget	chromosome:GRCz11:9:7515264:7541326:-1	810	821	+	14.0714	8.57e-06	0.0348	CTCTGATTGGGT
IRF3	hTFtarget	chromosome:GRCz11:9:7515264:7541326:-1	1872	1896	+	12.6667	8.58e-06	0.0106	GAAAAGAGAGAGGGAGAGATAGAAG
MAZ	hTFtarget	chromosome:GRCz11:9:7515264:7541326:-1	380	391	+	14.4848	8.58e-06	0.0348	CCCCACCCTCGG
TBPL2	database	chromosome:GRCz11:9:7515264:7541326:-1	1356	1376	+	13.9735	8.62e-06	0.0096	CTATACTTATATATATATATA
FOXA1	hTFtarget	chromosome:GRCz11:9:7515264:7541326:-1	1363	1384	+	12.9552	8.63e-06	0.0212	TATATATATATATATACTGAAG
SPI1	hTFtarget	chromosome:GRCz11:9:7515264:7541326:-1	377	392	-	14	8.65e-06	0.035	TCCGAGGGTGGGGCTG
SPI1	hTFtarget	chromosome:GRCz11:9:7515264:7541326:-1	615	630	-	13.6857	8.68e-06	0.0351	TCAAAAGGGGGCAGCA
TP53	hTFtarget	chromosome:GRCz11:9:7515264:7541326:-1	714	729	+	13.6447	8.69e-06	0.0326	TTTCCTTTTTTTTACA
RB1	hTFtarget	chromosome:GRCz11:9:7515264:7541326:-1	810	821	-	14.1842	8.71e-06	0.0354	ACCCAATCAGAG
ICE2	hTFtarget	chromosome:GRCz11:9:7515264:7541326:-1	1183	1194	-	14.2368	8.73e-06	0.0351	TAAAATGGCGAC
TCF12	database	chromosome:GRCz11:9:7515264:7541326:-1	1824	1832	-	14.7705	8.74e-06	0.0354	AGCAGCTGG
RFX1	database	chromosome:GRCz11:9:7515264:7541326:-1	1292	1300	+	12.1743	8.74e-06	0.0354	CTGTTGCCG
ESR1	hTFtarget	chromosome:GRCz11:9:7515264:7541326:-1	553	561	-	13.9211	8.74e-06	0.0355	CTGGGTCAT
TAL1	hTFtarget	chromosome:GRCz11:9:7515264:7541326:-1	1287	1295	-	13.5526	8.74e-06	0.0353	ACAGCTGGA
TCF12	database	chromosome:GRCz11:9:7515264:7541326:-1	1824	1832	-	14.7143	8.74e-06	0.0353	AGCAGCTGG
POLR2A	hTFtarget	chromosome:GRCz11:9:7515264:7541326:-1	594	605	-	13.7632	8.79e-06	0.0356	GCGCTGCCGCCT
CTCF	hTFtarget	chromosome:GRCz11:9:7515264:7541326:-1	616	629	-	13.9545	8.79e-06	0.0356	CAAAAGGGGGCAGC
SPI1	hTFtarget	chromosome:GRCz11:9:7515264:7541326:-1	379	390	+	14.0857	8.8e-06	0.0357	GCCCCACCCTCG
SPI1	hTFtarget	chromosome:GRCz11:9:7515264:7541326:-1	375	390	-	14	8.81e-06	0.0357	CGAGGGTGGGGCTGTG
SPI1	hTFtarget	chromosome:GRCz11:9:7515264:7541326:-1	378	389	-	13.9868	8.84e-06	0.0358	GAGGGTGGGGCT
SPI1	hTFtarget	chromosome:GRCz11:9:7515264:7541326:-1	849	860	-	14.2895	8.84e-06	0.0179	GCCCAATCGGCA
ZNF32	database	chromosome:GRCz11:9:7515264:7541326:-1	1363	1371	+	9.35987	8.86e-06	0.00402	TATATATAT
ZNF32	database	chromosome:GRCz11:9:7515264:7541326:-1	1365	1373	+	9.35987	8.86e-06	0.00402	TATATATAT
ZNF32	database	chromosome:GRCz11:9:7515264:7541326:-1	1367	1375	+	9.35987	8.86e-06	0.00402	TATATATAT
ZNF32	database	chromosome:GRCz11:9:7515264:7541326:-1	1369	1377	+	9.35987	8.86e-06	0.00402	TATATATAT
ZNF32	database	chromosome:GRCz11:9:7515264:7541326:-1	1364	1372	-	9.35987	8.86e-06	0.00402	TATATATAT
ZNF32	database	chromosome:GRCz11:9:7515264:7541326:-1	1366	1374	-	9.35987	8.86e-06	0.00402	TATATATAT
ZNF32	database	chromosome:GRCz11:9:7515264:7541326:-1	1368	1376	-	9.35987	8.86e-06	0.00402	TATATATAT
ZNF32	database	chromosome:GRCz11:9:7515264:7541326:-1	1370	1378	-	9.35987	8.86e-06	0.00402	TATATATAT
KLF5	hTFtarget	chromosome:GRCz11:9:7515264:7541326:-1	379	390	-	14.0395	8.87e-06	0.036	CGAGGGTGGGGC
POLR3A	hTFtarget	chromosome:GRCz11:9:7515264:7541326:-1	1048	1063	+	13.7564	8.87e-06	0.00338	AAAAAATAATAAAAAA
BTAF1	hTFtarget	chromosome:GRCz11:9:7515264:7541326:-1	1048	1063	+	13.8205	8.87e-06	0.00408	AAAAAATAATAAAAAA
SPIB	hTFtarget	chromosome:GRCz11:9:7515264:7541326:-1	1752	1767	-	13.7248	8.89e-06	0.0351	TGTCACTTCTGCTTAC
TBPL2	database	chromosome:GRCz11:9:7515264:7541326:-1	1364	1384	+	13.9292	8.89e-06	0.0096	ATATATATATATATACTGAAG
EP300	hTFtarget	chromosome:GRCz11:9:7515264:7541326:-1	1955	1976	+	1.76316	8.9e-06	0.0359	CGGGAGTGGTCTCTATATATCC
HNF1B	database	chromosome:GRCz11:9:7515264:7541326:-1	858	871	-	13.5784	8.9e-06	0.0329	GTTAAGCATTGGCC
JUND	hTFtarget	chromosome:GRCz11:9:7515264:7541326:-1	1090	1101	-	14.2237	8.91e-06	0.0361	AGGGCTGGACCA
CTCF	hTFtarget	chromosome:GRCz11:9:7515264:7541326:-1	616	629	-	13.7576	8.91e-06	0.0361	CAAAAGGGGGCAGC
SPI1	hTFtarget	chromosome:GRCz11:9:7515264:7541326:-1	375	390	+	13.6	8.93e-06	0.0362	CACAGCCCCACCCTCG
PPARG	hTFtarget	chromosome:GRCz11:9:7515264:7541326:-1	115	123	+	12.6143	8.94e-06	0.034	TGGTGCAAT
PPARG	hTFtarget	chromosome:GRCz11:9:7515264:7541326:-1	115	123	-	12.2286	8.94e-06	0.0336	ATTGCACCA
PPARG	hTFtarget	chromosome:GRCz11:9:7515264:7541326:-1	115	123	+	12.3429	8.94e-06	0.0341	TGGTGCAAT
RARA	hTFtarget	chromosome:GRCz11:9:7515264:7541326:-1	115	123	-	12.8684	8.94e-06	0.0328	ATTGCACCA
STAT1	hTFtarget	chromosome:GRCz11:9:7515264:7541326:-1	115	123	-	12.2714	8.94e-06	0.0337	ATTGCACCA
ZNF143	hTFtarget	chromosome:GRCz11:9:7515264:7541326:-1	1313	1321	-	14.3421	8.94e-06	0.0121	GGACTACAA
ZNF143	hTFtarget	chromosome:GRCz11:9:7515264:7541326:-1	1583	1591	-	14.3421	8.94e-06	0.0121	GGACTACAA
ZNF143	hTFtarget	chromosome:GRCz11:9:7515264:7541326:-1	1275	1283	+	14.3421	8.94e-06	0.0121	GGACTACAA
ZNF143	hTFtarget	chromosome:GRCz11:9:7515264:7541326:-1	1313	1321	-	14.0658	8.94e-06	0.0121	GGACTACAA
ZNF143	hTFtarget	chromosome:GRCz11:9:7515264:7541326:-1	1583	1591	-	14.0658	8.94e-06	0.0121	GGACTACAA
ZNF143	hTFtarget	chromosome:GRCz11:9:7515264:7541326:-1	1275	1283	+	14.0658	8.94e-06	0.0121	GGACTACAA
CEBPA	hTFtarget	chromosome:GRCz11:9:7515264:7541326:-1	115	123	-	12.4429	8.94e-06	0.0342	ATTGCACCA
CEBPA	hTFtarget	chromosome:GRCz11:9:7515264:7541326:-1	115	123	-	12.3571	8.94e-06	0.0339	ATTGCACCA
CEBPA	hTFtarget	chromosome:GRCz11:9:7515264:7541326:-1	115	123	-	12.2714	8.94e-06	0.0337	ATTGCACCA
CEBPA	hTFtarget	chromosome:GRCz11:9:7515264:7541326:-1	115	123	-	12.1286	8.94e-06	0.0333	ATTGCACCA
ZNF384	hTFtarget	chromosome:GRCz11:9:7515264:7541326:-1	1942	1966	-	13.5542	8.96e-06	0.036	AGACCACTCCCGTTTGCCCCCACCC
HNF1B	database	chromosome:GRCz11:9:7515264:7541326:-1	858	871	+	13.5882	8.97e-06	0.0333	GGCCAATGCTTAAC
FOS	hTFtarget	chromosome:GRCz11:9:7515264:7541326:-1	379	390	+	14.0658	8.98e-06	0.0364	GCCCCACCCTCG
SPI1	hTFtarget	chromosome:GRCz11:9:7515264:7541326:-1	378	389	-	14.0132	8.98e-06	0.0347	GAGGGTGGGGCT
FLI1	hTFtarget	chromosome:GRCz11:9:7515264:7541326:-1	1873	1897	-	-17.5143	8.99e-06	0.02	ACTTCTATCTCTCCCTCTCTCTTTT
BRD4	hTFtarget	chromosome:GRCz11:9:7515264:7541326:-1	1865	1886	-	13.6494	9.01e-06	0.0218	TCCCTCTCTCTTTTCTAAACCT
SMARCA4	hTFtarget	chromosome:GRCz11:9:7515264:7541326:-1	992	1007	+	13.8333	9.01e-06	0.00926	GCAAAAAATAAAAAAA
CEBPD	database	chromosome:GRCz11:9:7515264:7541326:-1	113	123	+	12.506	9.02e-06	0.0356	GGTGGTGCAAT
TAL1	hTFtarget	chromosome:GRCz11:9:7515264:7541326:-1	363	378	+	13.7576	9.03e-06	0.0339	TTATCAGACCGACACA
REST	hTFtarget	chromosome:GRCz11:9:7515264:7541326:-1	605	620	+	5.72727	9.06e-06	0.0367	CTACCCATTGTGCTGC
SP1	hTFtarget	chromosome:GRCz11:9:7515264:7541326:-1	810	821	-	14.3571	9.06e-06	0.0368	ACCCAATCAGAG
REX1	database	chromosome:GRCz11:9:7515264:7541326:-1	1182	1193	-	13.7727	9.09e-06	0.0368	AAAATGGCGACC
FLI1	hTFtarget	chromosome:GRCz11:9:7515264:7541326:-1	1870	1894	+	-10.5395	9.09e-06	0.0171	TAGAAAAGAGAGAGGGAGAGATAGA
RFX5	hTFtarget	chromosome:GRCz11:9:7515264:7541326:-1	810	821	-	14.1571	9.12e-06	0.037	ACCCAATCAGAG
SPI1	hTFtarget	chromosome:GRCz11:9:7515264:7541326:-1	810	821	+	14.2763	9.13e-06	0.0369	CTCTGATTGGGT
ZNF384	hTFtarget	chromosome:GRCz11:9:7515264:7541326:-1	1474	1498	+	6.58333	9.17e-06	0.00282	AAGAAAAAAAAAGGTTTTAAACAAC
EZH2	hTFtarget	chromosome:GRCz11:9:7515264:7541326:-1	1414	1431	+	9.28947	9.18e-06	0.0349	AATGTAAACTAATGTAAA
TAF1	hTFtarget	chromosome:GRCz11:9:7515264:7541326:-1	593	608	-	12.5	9.18e-06	0.0372	GTAGCGCTGCCGCCTC
SPI1	hTFtarget	chromosome:GRCz11:9:7515264:7541326:-1	808	823	-	14.1571	9.2e-06	0.0373	CAACCCAATCAGAGGT
NKX6-1	database	chromosome:GRCz11:9:7515264:7541326:-1	43	55	-	14.1386	9.2e-06	0.0312	TTCTTAATTAGTT
CTCF	hTFtarget	chromosome:GRCz11:9:7515264:7541326:-1	335	350	+	13.8947	9.22e-06	0.0355	CCTGGCACTGTAGCCA
CREB1	hTFtarget	chromosome:GRCz11:9:7515264:7541326:-1	1875	1899	-	13.3649	9.23e-06	0.00496	CCACTTCTATCTCTCCCTCTCTCTT
IKZF1	hTFtarget	chromosome:GRCz11:9:7515264:7541326:-1	498	513	-	13.1818	9.25e-06	0.0375	TCTTCCTGGTTTCCCT
EHF	hTFtarget	chromosome:GRCz11:9:7515264:7541326:-1	495	516	+	13.6986	9.27e-06	0.00898	GTGAGGGAAACCAGGAAGAAAC
FOXA1	hTFtarget	chromosome:GRCz11:9:7515264:7541326:-1	1246	1257	+	14.0845	9.28e-06	0.0357	GCACTGTAAACA
HIF1A	hTFtarget	chromosome:GRCz11:9:7515264:7541326:-1	1875	1886	+	13.7662	9.32e-06	0.0121	AAGAGAGAGGGA
SPI1	hTFtarget	chromosome:GRCz11:9:7515264:7541326:-1	377	391	+	13.8158	9.34e-06	0.0249	CAGCCCCACCCTCGG
SPI1	hTFtarget	chromosome:GRCz11:9:7515264:7541326:-1	704	718	-	13.9868	9.34e-06	0.0189	GGAAAGGCGGTGCCA
E2F4	hTFtarget	chromosome:GRCz11:9:7515264:7541326:-1	378	389	-	13.7895	9.34e-06	0.0379	GAGGGTGGGGCT
KLF4	hTFtarget	chromosome:GRCz11:9:7515264:7541326:-1	378	392	-	14	9.35e-06	0.0378	TCCGAGGGTGGGGCT
SPI1	hTFtarget	chromosome:GRCz11:9:7515264:7541326:-1	810	821	+	14.1053	9.38e-06	0.037	CTCTGATTGGGT
CEBPB	hTFtarget	chromosome:GRCz11:9:7515264:7541326:-1	111	126	-	14	9.38e-06	0.0352	AATATTGCACCACCAT
SPI1	hTFtarget	chromosome:GRCz11:9:7515264:7541326:-1	810	821	-	14.1184	9.39e-06	0.0191	ACCCAATCAGAG
FOXO3	hTFtarget	chromosome:GRCz11:9:7515264:7541326:-1	374	398	+	0.763158	9.41e-06	0.0143	ACACAGCCCCACCCTCGGACATGCA
ZNF384	hTFtarget	chromosome:GRCz11:9:7515264:7541326:-1	1474	1495	-	9.45833	9.41e-06	0.00547	GTTTAAAACCTTTTTTTTTCTT
CTCF	hTFtarget	chromosome:GRCz11:9:7515264:7541326:-1	613	630	+	13.4697	9.43e-06	0.0381	TGTGCTGCCCCCTTTTGA
IRF4	hTFtarget	chromosome:GRCz11:9:7515264:7541326:-1	1753	1768	-	13.8289	9.44e-06	0.0363	CTGTCACTTCTGCTTA
ZNF384	hTFtarget	chromosome:GRCz11:9:7515264:7541326:-1	1046	1070	+	6.48611	9.44e-06	0.00282	AAAAAAAATAATAAAAAATAGCATA
MAZ	hTFtarget	chromosome:GRCz11:9:7515264:7541326:-1	1943	1964	+	12.7143	9.47e-06	0.0381	GGTGGGGGCAAACGGGAGTGGT
NFYA	hTFtarget	chromosome:GRCz11:9:7515264:7541326:-1	810	821	-	13.9394	9.47e-06	0.0384	ACCCAATCAGAG
IRF4	hTFtarget	chromosome:GRCz11:9:7515264:7541326:-1	1753	1768	-	13.7143	9.51e-06	0.0368	CTGTCACTTCTGCTTA
ATF3	hTFtarget	chromosome:GRCz11:9:7515264:7541326:-1	564	575	+	14.1447	9.51e-06	0.0386	GAGGCTCGAACC
TFAP4	database	chromosome:GRCz11:9:7515264:7541326:-1	1823	1833	+	14.6327	9.53e-06	0.0386	CCCAGCTGCTG
MYC	hTFtarget	chromosome:GRCz11:9:7515264:7541326:-1	1874	1895	-	13.3772	9.53e-06	0.00991	TTCTATCTCTCCCTCTCTCTTT
CTCF	hTFtarget	chromosome:GRCz11:9:7515264:7541326:-1	613	630	+	13.4545	9.53e-06	0.0385	TGTGCTGCCCCCTTTTGA
TFAP4	database	chromosome:GRCz11:9:7515264:7541326:-1	1823	1833	+	14.6327	9.53e-06	0.0386	CCCAGCTGCTG
YY1	hTFtarget	chromosome:GRCz11:9:7515264:7541326:-1	1183	1194	-	13.7424	9.54e-06	0.0384	TAAAATGGCGAC
CEBPB	hTFtarget	chromosome:GRCz11:9:7515264:7541326:-1	114	124	-	14.5263	9.55e-06	0.0375	TATTGCACCAC
SPI1	hTFtarget	chromosome:GRCz11:9:7515264:7541326:-1	375	390	-	13.8816	9.57e-06	0.0387	CGAGGGTGGGGCTGTG
SPI1	hTFtarget	chromosome:GRCz11:9:7515264:7541326:-1	810	821	+	14.0921	9.57e-06	0.0387	CTCTGATTGGGT
SPI1	hTFtarget	chromosome:GRCz11:9:7515264:7541326:-1	810	821	-	14.25	9.58e-06	0.0388	ACCCAATCAGAG
FOXP4	database	chromosome:GRCz11:9:7515264:7541326:-1	1473	1487	+	13.802	9.59e-06	0.0236	GAAGAAAAAAAAAGG
SMARCA4	hTFtarget	chromosome:GRCz11:9:7515264:7541326:-1	252	267	+	13.75	9.61e-06	0.00926	TCCAAAAAAACAAACA
KLF5	hTFtarget	chromosome:GRCz11:9:7515264:7541326:-1	1941	1949	-	14.6286	9.63e-06	0.0195	CCCCACCCA
PHF8	hTFtarget	chromosome:GRCz11:9:7515264:7541326:-1	1183	1194	+	13.8421	9.65e-06	0.0388	GTCGCCATTTTA
SRC	hTFtarget	chromosome:GRCz11:9:7515264:7541326:-1	258	269	+	12.987	9.66e-06	0.0322	AAAACAAACAAA
YY1	hTFtarget	chromosome:GRCz11:9:7515264:7541326:-1	590	605	-	13.0789	9.66e-06	0.0322	GCGCTGCCGCCTCACA
REST	hTFtarget	chromosome:GRCz11:9:7515264:7541326:-1	600	621	-	10.6515	9.69e-06	0.0391	GGCAGCACAATGGGTAGCGCTG
POLR2A	hTFtarget	chromosome:GRCz11:9:7515264:7541326:-1	1206	1221	-	13.5	9.72e-06	0.0393	CCCACCGCAGCCTTCG
TAL1	hTFtarget	chromosome:GRCz11:9:7515264:7541326:-1	364	379	+	14.2286	9.72e-06	0.0385	TATCAGACCGACACAG
TAL1	database	chromosome:GRCz11:9:7515264:7541326:-1	1121	1145	+	12.1573	9.73e-06	0.0388	GCCAGATGGCCAGTCCGCCCCTGGA
FOXA1	hTFtarget	chromosome:GRCz11:9:7515264:7541326:-1	1245	1260	-	14	9.73e-06	0.0365	CAATGTTTACAGTGCT
REST	hTFtarget	chromosome:GRCz11:9:7515264:7541326:-1	604	623	-	7.65152	9.73e-06	0.0393	GGGGCAGCACAATGGGTAGC
TP63	hTFtarget	chromosome:GRCz11:9:7515264:7541326:-1	483	495	-	13.9091	9.74e-06	0.0393	CAAGTCCAAACAC
FOXA1	hTFtarget	chromosome:GRCz11:9:7515264:7541326:-1	1245	1260	+	13.7576	9.77e-06	0.0361	AGCACTGTAAACATTG
SPI1	hTFtarget	chromosome:GRCz11:9:7515264:7541326:-1	375	390	-	13.8158	9.77e-06	0.0395	CGAGGGTGGGGCTGTG
GATA6	hTFtarget	chromosome:GRCz11:9:7515264:7541326:-1	258	269	+	13.8961	9.78e-06	0.0376	AAAACAAACAAA
FOXA1	hTFtarget	chromosome:GRCz11:9:7515264:7541326:-1	1246	1260	+	14.0758	9.8e-06	0.0376	GCACTGTAAACATTG
FOXA1	hTFtarget	chromosome:GRCz11:9:7515264:7541326:-1	1246	1260	-	14.0909	9.81e-06	0.0375	CAATGTTTACAGTGC
RUNX2	hTFtarget	chromosome:GRCz11:9:7515264:7541326:-1	1690	1705	+	13.6709	9.82e-06	0.0331	AAACACACACACAAAC
CTCF	hTFtarget	chromosome:GRCz11:9:7515264:7541326:-1	613	630	-	13.0606	9.82e-06	0.0397	TCAAAAGGGGGCAGCACA
WT1	database	chromosome:GRCz11:9:7515264:7541326:-1	379	391	-	13.7653	9.82e-06	0.0397	CCGAGGGTGGGGC
ARID3A	database	chromosome:GRCz11:9:7515264:7541326:-1	993	1014	+	13.3913	9.83e-06	0.0312	CAAAAAATAAAAAAAAATTATA
SP1	hTFtarget	chromosome:GRCz11:9:7515264:7541326:-1	379	390	-	13.9	9.83e-06	0.0399	CGAGGGTGGGGC
SPI1	hTFtarget	chromosome:GRCz11:9:7515264:7541326:-1	375	390	-	13.9143	9.84e-06	0.0398	CGAGGGTGGGGCTGTG
STAT2	database	chromosome:GRCz11:9:7515264:7541326:-1	967	981	+	13.5984	9.85e-06	0.0385	AGAAACAAAAACTGC
SPI1	hTFtarget	chromosome:GRCz11:9:7515264:7541326:-1	375	390	+	13.8286	9.85e-06	0.0399	CACAGCCCCACCCTCG
AR	hTFtarget	chromosome:GRCz11:9:7515264:7541326:-1	1692	1707	-	13.8718	9.85e-06	0.0198	GAGTTTGTGTGTGTGT
ZNF384	hTFtarget	chromosome:GRCz11:9:7515264:7541326:-1	996	1017	-	9.31944	9.88e-06	0.00547	TTTTATAATTTTTTTTTATTTT
WT1	database	chromosome:GRCz11:9:7515264:7541326:-1	379	391	-	13.7528	9.89e-06	0.04	CCGAGGGTGGGGC
FOXA1	hTFtarget	chromosome:GRCz11:9:7515264:7541326:-1	1364	1379	+	12.2817	9.89e-06	0.0199	ATATATATATATATAC
ZBTB10	hTFtarget	chromosome:GRCz11:9:7515264:7541326:-1	1875	1890	+	13.7105	9.89e-06	0.0184	AAGAGAGAGGGAGAGA
TCF12	database	chromosome:GRCz11:9:7515264:7541326:-1	838	845	-	15.0081	9.9e-06	0.0401	GCCAGCTG
GLI3	database	chromosome:GRCz11:9:7515264:7541326:-1	1940	1948	+	14.6327	9.9e-06	0.04	GTGGGTGGG
FLI1	hTFtarget	chromosome:GRCz11:9:7515264:7541326:-1	1856	1867	+	12.9412	9.9e-06	0.0382	GAGGAAGCAAGG
KLF5	hTFtarget	chromosome:GRCz11:9:7515264:7541326:-1	380	388	+	14.3857	9.9e-06	0.02	CCCCACCCT
SPI1	hTFtarget	chromosome:GRCz11:9:7515264:7541326:-1	810	821	+	14.2763	9.9e-06	0.0388	CTCTGATTGGGT
TRIM28	hTFtarget	chromosome:GRCz11:9:7515264:7541326:-1	493	514	-	13.4167	9.91e-06	0.038	TTCTTCCTGGTTTCCCTCACAA
SP1	hTFtarget	chromosome:GRCz11:9:7515264:7541326:-1	371	392	-	12.8182	9.92e-06	0.04	TCCGAGGGTGGGGCTGTGTCGG
STAT2	database	chromosome:GRCz11:9:7515264:7541326:-1	967	981	+	13.5669	9.93e-06	0.0387	AGAAACAAAAACTGC
TRIM28	hTFtarget	chromosome:GRCz11:9:7515264:7541326:-1	147	158	+	13.8421	9.94e-06	0.0403	GTCACACAGCAG
USF1	hTFtarget	chromosome:GRCz11:9:7515264:7541326:-1	703	718	+	13.2632	9.94e-06	0.0402	TTGGCACCGCCTTTCC
FOXA1	hTFtarget	chromosome:GRCz11:9:7515264:7541326:-1	1693	1708	+	13.4386	9.97e-06	0.00918	CACACACACAAACTCA
CTCF	hTFtarget	chromosome:GRCz11:9:7515264:7541326:-1	616	629	+	13.4394	9.98e-06	0.0405	GCTGCCCCCTTTTG
LYL1	database	chromosome:GRCz11:9:7515264:7541326:-1	1121	1145	-	12.1633	9.98e-06	0.0399	TCCAGGGGCGGACTGGCCATCTGGC
FOXA1	hTFtarget	chromosome:GRCz11:9:7515264:7541326:-1	1361	1378	-	11.7639	1e-05	0.0195	TATATATATATATATAAG
MYC	hTFtarget	chromosome:GRCz11:9:7515264:7541326:-1	1872	1893	-	13.3158	1e-05	0.00991	CTATCTCTCCCTCTCTCTTTTC
BCL3	hTFtarget	chromosome:GRCz11:9:7515264:7541326:-1	1693	1709	+	12.9014	1e-05	0.0202	CACACACACAAACTCAT
RAD21	hTFtarget	chromosome:GRCz11:9:7515264:7541326:-1	615	630	-	13.3636	1e-05	0.0405	TCAAAAGGGGGCAGCA
VDR	hTFtarget	chromosome:GRCz11:9:7515264:7541326:-1	1524	1535	+	13.7532	1e-05	0.0371	ATTTTCATTTTT
CEBPB	hTFtarget	chromosome:GRCz11:9:7515264:7541326:-1	113	124	-	14.2424	1e-05	0.0379	TATTGCACCACC
POU5F1	hTFtarget	chromosome:GRCz11:9:7515264:7541326:-1	1689	1704	+	13.4848	1.01e-05	0.0195	CAAACACACACACAAA
BRD3	hTFtarget	chromosome:GRCz11:9:7515264:7541326:-1	1689	1700	+	12.9701	1.01e-05	0.0408	CAAACACACACA
SPI1	hTFtarget	chromosome:GRCz11:9:7515264:7541326:-1	378	389	+	13.9143	1.01e-05	0.041	AGCCCCACCCTC
POU2F3	database	chromosome:GRCz11:9:7515264:7541326:-1	394	405	-	12.8343	1.01e-05	0.0253	GTGAATATGCAT
SNAI3	database	chromosome:GRCz11:9:7515264:7541326:-1	1640	1649	+	10.3636	1.01e-05	0.0408	TATGACAGCT
FOXF1	database	chromosome:GRCz11:9:7515264:7541326:-1	258	268	-	14.1351	1.02e-05	0.0338	TTGTTTGTTTT
KDM5B	hTFtarget	chromosome:GRCz11:9:7515264:7541326:-1	1873	1897	+	12.3205	1.02e-05	0.0097	AAAAGAGAGAGGGAGAGATAGAAGT
SPI1	hTFtarget	chromosome:GRCz11:9:7515264:7541326:-1	1751	1768	-	12.6364	1.02e-05	0.0369	CTGTCACTTCTGCTTACC
TRIM24	hTFtarget	chromosome:GRCz11:9:7515264:7541326:-1	993	1014	+	13.4103	1.02e-05	0.00957	CAAAAAATAAAAAAAAATTATA
YY1	hTFtarget	chromosome:GRCz11:9:7515264:7541326:-1	1183	1194	+	13.7879	1.02e-05	0.0409	GTCGCCATTTTA
KLF3	database	chromosome:GRCz11:9:7515264:7541326:-1	1816	1830	-	13.8899	1.03e-05	0.0208	CAGCTGGGTGGAGCA
TCF3	database	chromosome:GRCz11:9:7515264:7541326:-1	1820	1834	-	14.2385	1.03e-05	0.0416	CCAGCAGCTGGGTGG
MZF1	database	chromosome:GRCz11:9:7515264:7541326:-1	1941	1953	+	13.0909	1.03e-05	0.0415	TGGGTGGGGGCAA
IRF3	hTFtarget	chromosome:GRCz11:9:7515264:7541326:-1	378	389	-	13.8158	1.03e-05	0.0413	GAGGGTGGGGCT
NFYA	hTFtarget	chromosome:GRCz11:9:7515264:7541326:-1	810	821	+	13.9848	1.03e-05	0.0418	CTCTGATTGGGT
SMAD4	hTFtarget	chromosome:GRCz11:9:7515264:7541326:-1	1414	1429	+	13.3506	1.03e-05	0.0264	AATGTAAACTAATGTA
SPI1	hTFtarget	chromosome:GRCz11:9:7515264:7541326:-1	810	821	-	14.0263	1.03e-05	0.0415	ACCCAATCAGAG
SPI1	hTFtarget	chromosome:GRCz11:9:7515264:7541326:-1	375	390	+	13.5263	1.03e-05	0.0416	CACAGCCCCACCCTCG
ZNF384	hTFtarget	chromosome:GRCz11:9:7515264:7541326:-1	1049	1073	+	6.18056	1.03e-05	0.00286	AAAAATAATAAAAAATAGCATACCC
KLF3	database	chromosome:GRCz11:9:7515264:7541326:-1	1816	1830	-	13.9286	1.03e-05	0.0208	CAGCTGGGTGGAGCA
AR	hTFtarget	chromosome:GRCz11:9:7515264:7541326:-1	258	269	-	13.2857	1.04e-05	0.0405	TTTGTTTGTTTT
IRF5	hTFtarget	chromosome:GRCz11:9:7515264:7541326:-1	1049	1064	+	8.57143	1.04e-05	0.00463	AAAAATAATAAAAAAT
POLR3A	hTFtarget	chromosome:GRCz11:9:7515264:7541326:-1	1045	1060	+	13.5769	1.04e-05	0.00357	TAAAAAAAATAATAAA
SUMO2	hTFtarget	chromosome:GRCz11:9:7515264:7541326:-1	416	435	-	12.7792	1.04e-05	0.0413	TGTTTTACCATCTGTACACC
TAF1	hTFtarget	chromosome:GRCz11:9:7515264:7541326:-1	1204	1219	+	13.1711	1.04e-05	0.021	AGCGAAGGCTGCGGTG
TP53	hTFtarget	chromosome:GRCz11:9:7515264:7541326:-1	1965	1986	+	12.9762	1.04e-05	0.0413	CTCTATATATCCCCTCTTCTGC
TRIM28	hTFtarget	chromosome:GRCz11:9:7515264:7541326:-1	1828	1843	-	7.52632	1.04e-05	0.0421	GTCTGGTTTCCAGCAG
ETS1	hTFtarget	chromosome:GRCz11:9:7515264:7541326:-1	1275	1290	-	13.4211	1.05e-05	0.0213	TGGAGGTTTGTAGTCC
ETS1	hTFtarget	chromosome:GRCz11:9:7515264:7541326:-1	1306	1321	+	13.4211	1.05e-05	0.0213	TGGAGGTTTGTAGTCC
FLI1	hTFtarget	chromosome:GRCz11:9:7515264:7541326:-1	1872	1896	-	-18.2571	1.05e-05	0.02	CTTCTATCTCTCCCTCTCTCTTTTC
GLI2	hTFtarget	chromosome:GRCz11:9:7515264:7541326:-1	810	821	+	13.9143	1.05e-05	0.0425	CTCTGATTGGGT
SPI1	hTFtarget	chromosome:GRCz11:9:7515264:7541326:-1	618	629	-	13.9342	1.05e-05	0.0424	CAAAAGGGGGCA
TCF12	hTFtarget	chromosome:GRCz11:9:7515264:7541326:-1	1247	1257	+	13.1528	1.05e-05	0.0403	CACTGTAAACA
CEBPA	database	chromosome:GRCz11:9:7515264:7541326:-1	114	123	+	11.7556	1.06e-05	0.0412	GTGGTGCAAT
POLR3A	database	chromosome:GRCz11:9:7515264:7541326:-1	565	580	-	13.2182	1.06e-05	0.0429	TCAATGGTTCGAGCCT
FOXK1	hTFtarget	chromosome:GRCz11:9:7515264:7541326:-1	1906	1914	+	13.1972	1.06e-05	0.0213	ATGTGTGTG
PAX3	hTFtarget	chromosome:GRCz11:9:7515264:7541326:-1	1288	1296	-	14.8421	1.06e-05	0.0431	AACAGCTGG
RAD21	hTFtarget	chromosome:GRCz11:9:7515264:7541326:-1	615	630	-	13.3636	1.06e-05	0.0427	TCAAAAGGGGGCAGCA
RFX5	hTFtarget	chromosome:GRCz11:9:7515264:7541326:-1	810	821	-	13.9571	1.06e-05	0.0428	ACCCAATCAGAG
RFX5	hTFtarget	chromosome:GRCz11:9:7515264:7541326:-1	1287	1302	+	13.5606	1.06e-05	0.0428	TCCAGCTGTTGCCGAG
RUNX1T1	hTFtarget	chromosome:GRCz11:9:7515264:7541326:-1	1911	1919	-	13.0429	1.06e-05	0.0418	CAACCCACA
SMAD1	hTFtarget	chromosome:GRCz11:9:7515264:7541326:-1	114	123	+	13.2714	1.06e-05	0.0394	GTGGTGCAAT
SP2	hTFtarget	chromosome:GRCz11:9:7515264:7541326:-1	1047	1062	-	13.5694	1.06e-05	0.00806	TTTTTATTATTTTTTT
TRIM28	hTFtarget	chromosome:GRCz11:9:7515264:7541326:-1	1476	1491	-	12.0241	1.06e-05	0.0419	AAAACCTTTTTTTTTC
YY1	hTFtarget	chromosome:GRCz11:9:7515264:7541326:-1	1183	1193	+	13.6711	1.06e-05	0.0429	GTCGCCATTTT
E2F4	hTFtarget	chromosome:GRCz11:9:7515264:7541326:-1	378	389	-	13.6184	1.06e-05	0.0429	GAGGGTGGGGCT
CEBPA	database	chromosome:GRCz11:9:7515264:7541326:-1	114	123	+	11.7071	1.06e-05	0.0411	GTGGTGCAAT
NHLH1	database	chromosome:GRCz11:9:7515264:7541326:-1	1822	1833	+	13.8415	1.07e-05	0.0215	ACCCAGCTGCTG
TAL1	database	chromosome:GRCz11:9:7515264:7541326:-1	1287	1296	+	14.5447	1.07e-05	0.0375	TCCAGCTGTT
SP2	hTFtarget	chromosome:GRCz11:9:7515264:7541326:-1	377	390	+	14.0143	1.07e-05	0.0432	CAGCCCCACCCTCG
SPI1	hTFtarget	chromosome:GRCz11:9:7515264:7541326:-1	379	390	-	13.9429	1.07e-05	0.0436	CGAGGGTGGGGC
EP300	hTFtarget	chromosome:GRCz11:9:7515264:7541326:-1	1753	1768	+	13.6	1.07e-05	0.0407	TAAGCAGAAGTGACAG
FOXF1	database	chromosome:GRCz11:9:7515264:7541326:-1	258	268	+	14.18	1.07e-05	0.0338	AAAACAAACAA
ETV4	hTFtarget	chromosome:GRCz11:9:7515264:7541326:-1	1897	1918	-	10.1807	1.08e-05	0.0143	AACCCACACACATTGGCGCCCA
FOS	hTFtarget	chromosome:GRCz11:9:7515264:7541326:-1	810	821	+	14.0455	1.08e-05	0.0438	CTCTGATTGGGT
GTF3C2	hTFtarget	chromosome:GRCz11:9:7515264:7541326:-1	987	1011	+	9.74026	1.08e-05	0.00855	TGTAAGCAAAAAATAAAAAAAAATT
IRF3	hTFtarget	chromosome:GRCz11:9:7515264:7541326:-1	1872	1887	+	13.7143	1.08e-05	0.0407	GAAAAGAGAGAGGGAG
SPI1	hTFtarget	chromosome:GRCz11:9:7515264:7541326:-1	810	821	-	14.0921	1.08e-05	0.0406	ACCCAATCAGAG
SPI1	hTFtarget	chromosome:GRCz11:9:7515264:7541326:-1	377	391	-	13.7632	1.08e-05	0.0215	CCGAGGGTGGGGCTG
CEBPB	hTFtarget	chromosome:GRCz11:9:7515264:7541326:-1	113	124	-	14.2727	1.08e-05	0.0422	TATTGCACCACC
FOXA1	hTFtarget	chromosome:GRCz11:9:7515264:7541326:-1	259	267	+	12.4444	1.09e-05	0.0418	AAACAAACA
FOXM1	hTFtarget	chromosome:GRCz11:9:7515264:7541326:-1	1573	1581	+	12.7662	1.09e-05	0.0186	TTTTCAAAC
FOXM1	hTFtarget	chromosome:GRCz11:9:7515264:7541326:-1	1685	1693	+	12.7662	1.09e-05	0.0186	TTTTCAAAC
FOXO3	hTFtarget	chromosome:GRCz11:9:7515264:7541326:-1	376	400	+	0.263158	1.09e-05	0.0143	ACAGCCCCACCCTCGGACATGCATA
HOXB13	hTFtarget	chromosome:GRCz11:9:7515264:7541326:-1	409	417	-	13.6753	1.09e-05	0.0404	CCAATAAAA
KDM1A	hTFtarget	chromosome:GRCz11:9:7515264:7541326:-1	1693	1704	+	13.6429	1.09e-05	0.0439	CACACACACAAA
STAG1	hTFtarget	chromosome:GRCz11:9:7515264:7541326:-1	615	630	-	13.3788	1.09e-05	0.0441	TCAAAAGGGGGCAGCA
TRIM63	database	chromosome:GRCz11:9:7515264:7541326:-1	1521	1535	+	13.9663	1.1e-05	0.0432	TTAATTTTCATTTTT
HOXD8	database	chromosome:GRCz11:9:7515264:7541326:-1	458	474	+	12.9029	1.1e-05	0.0361	TAGATATTTAATAGATA
NANOG	hTFtarget	chromosome:GRCz11:9:7515264:7541326:-1	1321	1329	+	13.4429	1.1e-05	0.0445	CACAGCATG
SOX2	hTFtarget	chromosome:GRCz11:9:7515264:7541326:-1	1321	1329	-	13.7105	1.1e-05	0.0446	CATGCTGTG
SPI1	hTFtarget	chromosome:GRCz11:9:7515264:7541326:-1	375	390	+	13.7571	1.1e-05	0.0445	CACAGCCCCACCCTCG
C17orf96	hTFtarget	chromosome:GRCz11:9:7515264:7541326:-1	1878	1902	+	13.443	1.1e-05	0.0142	AGAGAGGGAGAGATAGAAGTGGGCG
SPI1	hTFtarget	chromosome:GRCz11:9:7515264:7541326:-1	810	821	+	13.8158	1.1e-05	0.0446	CTCTGATTGGGT
SPI1	hTFtarget	chromosome:GRCz11:9:7515264:7541326:-1	375	390	-	13.1579	1.1e-05	0.0447	CGAGGGTGGGGCTGTG
SPI1	hTFtarget	chromosome:GRCz11:9:7515264:7541326:-1	375	390	+	13.5714	1.1e-05	0.0444	CACAGCCCCACCCTCG
SPI1	hTFtarget	chromosome:GRCz11:9:7515264:7541326:-1	377	392	+	13.4	1.1e-05	0.0446	CAGCCCCACCCTCGGA
STAT3	hTFtarget	chromosome:GRCz11:9:7515264:7541326:-1	1086	1101	-	13.75	1.1e-05	0.0444	AGGGCTGGACCATTTT
ELF1	database	chromosome:GRCz11:9:7515264:7541326:-1	502	514	+	14.0408	1.11e-05	0.0449	AAACCAGGAAGAA
MYC	hTFtarget	chromosome:GRCz11:9:7515264:7541326:-1	615	630	-	13.1711	1.11e-05	0.045	TCAAAAGGGGGCAGCA
MYC	hTFtarget	chromosome:GRCz11:9:7515264:7541326:-1	498	513	-	13.4744	1.11e-05	0.0433	TCTTCCTGGTTTCCCT
BRD4	hTFtarget	chromosome:GRCz11:9:7515264:7541326:-1	1873	1894	-	13.3377	1.11e-05	0.0218	TCTATCTCTCCCTCTCTCTTTT
TP53	hTFtarget	chromosome:GRCz11:9:7515264:7541326:-1	1881	1896	+	13.2059	1.11e-05	0.00853	GAGGGAGAGATAGAAG
ZNF143	hTFtarget	chromosome:GRCz11:9:7515264:7541326:-1	1015	1039	-	13.0769	1.11e-05	0.0113	TTTTTATGTTTTATGTTATGTTTTT
IRF1	database	chromosome:GRCz11:9:7515264:7541326:-1	1524	1536	-	11.9192	1.12e-05	0.0435	CAAAAATGAAAAT
EZH2	hTFtarget	chromosome:GRCz11:9:7515264:7541326:-1	1876	1891	-	13.039	1.12e-05	0.0147	ATCTCTCCCTCTCTCT
GTF3C2	hTFtarget	chromosome:GRCz11:9:7515264:7541326:-1	565	579	-	12.2857	1.12e-05	0.0454	CAATGGTTCGAGCCT
KDM5B	hTFtarget	chromosome:GRCz11:9:7515264:7541326:-1	499	514	-	13.8056	1.12e-05	0.0141	TTCTTCCTGGTTTCCC
BCL3	hTFtarget	chromosome:GRCz11:9:7515264:7541326:-1	1687	1702	+	13.0486	1.12e-05	0.0113	TTCAAACACACACACA
RFX5	hTFtarget	chromosome:GRCz11:9:7515264:7541326:-1	810	821	-	14.0286	1.12e-05	0.0454	ACCCAATCAGAG
SPI1	hTFtarget	chromosome:GRCz11:9:7515264:7541326:-1	810	821	+	13.8857	1.12e-05	0.0358	CTCTGATTGGGT
SPI1	hTFtarget	chromosome:GRCz11:9:7515264:7541326:-1	810	824	-	13.8421	1.12e-05	0.0444	CCAACCCAATCAGAG
ELL2	hTFtarget	chromosome:GRCz11:9:7515264:7541326:-1	1816	1834	+	13.1184	1.12e-05	0.0451	TGCTCCACCCAGCTGCTGG
PKNOX1	database	chromosome:GRCz11:9:7515264:7541326:-1	1638	1653	-	13.4182	1.13e-05	0.0459	ATTGAGCTGTCATAAA
MED1	hTFtarget	chromosome:GRCz11:9:7515264:7541326:-1	1753	1768	-	13.5325	1.13e-05	0.03	CTGTCACTTCTGCTTA
TBP	hTFtarget	chromosome:GRCz11:9:7515264:7541326:-1	1590	1601	+	13.5325	1.13e-05	0.0393	CCTTTTATATTC
TP53	hTFtarget	chromosome:GRCz11:9:7515264:7541326:-1	1873	1888	+	13.0441	1.13e-05	0.0112	AAAAGAGAGAGGGAGA
TRIM24	hTFtarget	chromosome:GRCz11:9:7515264:7541326:-1	1046	1067	+	13.2821	1.13e-05	0.00957	AAAAAAAATAATAAAAAATAGC
ZNF384	hTFtarget	chromosome:GRCz11:9:7515264:7541326:-1	615	630	+	13.4079	1.13e-05	0.0457	TGCTGCCCCCTTTTGA
FOXA1	hTFtarget	chromosome:GRCz11:9:7515264:7541326:-1	1245	1260	+	13.697	1.14e-05	0.0442	AGCACTGTAAACATTG
HOXA6	hTFtarget	chromosome:GRCz11:9:7515264:7541326:-1	810	821	-	13.8429	1.14e-05	0.0463	ACCCAATCAGAG
IRF3	hTFtarget	chromosome:GRCz11:9:7515264:7541326:-1	810	821	-	13.9848	1.14e-05	0.0462	ACCCAATCAGAG
MYC	hTFtarget	chromosome:GRCz11:9:7515264:7541326:-1	1686	1701	+	12.3429	1.14e-05	0.012	TTTCAAACACACACAC
PML	hTFtarget	chromosome:GRCz11:9:7515264:7541326:-1	115	123	-	12.7632	1.14e-05	0.0425	ATTGCACCA
BRCA1	hTFtarget	chromosome:GRCz11:9:7515264:7541326:-1	1906	1914	-	14.1711	1.14e-05	0.0229	CACACACAT
RELA	hTFtarget	chromosome:GRCz11:9:7515264:7541326:-1	1758	1769	+	13.8421	1.14e-05	0.0418	AGAAGTGACAGC
SPI1	hTFtarget	chromosome:GRCz11:9:7515264:7541326:-1	702	717	+	13.5395	1.14e-05	0.0355	TTTGGCACCGCCTTTC
TAL1	hTFtarget	chromosome:GRCz11:9:7515264:7541326:-1	363	378	-	13.4545	1.14e-05	0.0419	TGTGTCGGTCTGATAA
YY1	hTFtarget	chromosome:GRCz11:9:7515264:7541326:-1	1183	1194	-	13.5303	1.14e-05	0.0463	TAAAATGGCGAC
CLOCK	hTFtarget	chromosome:GRCz11:9:7515264:7541326:-1	378	389	+	13.9737	1.14e-05	0.046	AGCCCCACCCTC
FOXJ3	database	chromosome:GRCz11:9:7515264:7541326:-1	996	1008	-	14.0299	1.15e-05	0.0142	TTTTTTTTATTTT
ESR1	hTFtarget	chromosome:GRCz11:9:7515264:7541326:-1	720	735	-	13.3889	1.15e-05	0.0445	ATGGACTGTAAAAAAA
FOXA1	hTFtarget	chromosome:GRCz11:9:7515264:7541326:-1	1245	1260	+	13.7761	1.15e-05	0.0438	AGCACTGTAAACATTG
HEY1	hTFtarget	chromosome:GRCz11:9:7515264:7541326:-1	1625	1636	+	13.4474	1.15e-05	0.0423	ATTAAATGAAAT
NFYA	hTFtarget	chromosome:GRCz11:9:7515264:7541326:-1	378	389	+	13.5658	1.15e-05	0.0467	AGCCCCACCCTC
POLR2A	hTFtarget	chromosome:GRCz11:9:7515264:7541326:-1	333	357	-	11.8947	1.15e-05	0.0463	GCTGATGTGGCTACAGTGCCAGGGC
RAD21	hTFtarget	chromosome:GRCz11:9:7515264:7541326:-1	615	630	+	13.0455	1.15e-05	0.0465	TGCTGCCCCCTTTTGA
RARA	hTFtarget	chromosome:GRCz11:9:7515264:7541326:-1	1784	1792	-	12.3333	1.15e-05	0.0466	CAGGTCACG
SPI1	hTFtarget	chromosome:GRCz11:9:7515264:7541326:-1	810	821	+	13.8553	1.15e-05	0.0468	CTCTGATTGGGT
CEBPB	hTFtarget	chromosome:GRCz11:9:7515264:7541326:-1	111	126	+	14.0606	1.15e-05	0.0429	ATGGTGGTGCAATATT
NR2F2	database	chromosome:GRCz11:9:7515264:7541326:-1	577	586	-	13.4024	1.16e-05	0.0468	AAAAGGTCAA
AR	hTFtarget	chromosome:GRCz11:9:7515264:7541326:-1	169	189	-	12.9296	1.16e-05	0.0446	TGTACTAGGATGTTGAAACAG
NR3C1	hTFtarget	chromosome:GRCz11:9:7515264:7541326:-1	1246	1257	+	13.5584	1.16e-05	0.0441	GCACTGTAAACA
SPI1	hTFtarget	chromosome:GRCz11:9:7515264:7541326:-1	810	821	-	14.0263	1.16e-05	0.0471	ACCCAATCAGAG
SPI1	hTFtarget	chromosome:GRCz11:9:7515264:7541326:-1	701	716	-	13.4474	1.16e-05	0.0468	AAAGGCGGTGCCAAAA
SPI1	hTFtarget	chromosome:GRCz11:9:7515264:7541326:-1	614	630	+	12.8816	1.16e-05	0.0468	GTGCTGCCCCCTTTTGA
SPI1	hTFtarget	chromosome:GRCz11:9:7515264:7541326:-1	849	860	-	13.9079	1.16e-05	0.0233	GCCCAATCGGCA
ESR1	hTFtarget	chromosome:GRCz11:9:7515264:7541326:-1	1878	1893	+	10.8169	1.17e-05	0.0118	AGAGAGGGAGAGATAG
EZH2	hTFtarget	chromosome:GRCz11:9:7515264:7541326:-1	1873	1894	-	13.4675	1.17e-05	0.0229	TCTATCTCTCCCTCTCTCTTTT
PBX3	hTFtarget	chromosome:GRCz11:9:7515264:7541326:-1	810	821	-	13.7571	1.17e-05	0.0466	ACCCAATCAGAG
SPI1	hTFtarget	chromosome:GRCz11:9:7515264:7541326:-1	810	821	+	14	1.17e-05	0.0466	CTCTGATTGGGT
SPI1	hTFtarget	chromosome:GRCz11:9:7515264:7541326:-1	849	860	-	14	1.17e-05	0.0237	GCCCAATCGGCA
TCF7L2	hTFtarget	chromosome:GRCz11:9:7515264:7541326:-1	473	484	-	13.5065	1.17e-05	0.0448	ACAAAATAAATA
CTCF	hTFtarget	chromosome:GRCz11:9:7515264:7541326:-1	615	630	-	13.0606	1.17e-05	0.0471	TCAAAAGGGGGCAGCA
EP300	hTFtarget	chromosome:GRCz11:9:7515264:7541326:-1	496	511	+	12.8571	1.17e-05	0.0472	TGAGGGAAACCAGGAA
SPI1	hTFtarget	chromosome:GRCz11:9:7515264:7541326:-1	810	821	-	13.9474	1.18e-05	0.048	ACCCAATCAGAG
TAF1	hTFtarget	chromosome:GRCz11:9:7515264:7541326:-1	1183	1194	-	13.5658	1.18e-05	0.0477	TAAAATGGCGAC
AR	hTFtarget	chromosome:GRCz11:9:7515264:7541326:-1	473	484	-	13.4545	1.18e-05	0.0457	ACAAAATAAATA
CTCF	hTFtarget	chromosome:GRCz11:9:7515264:7541326:-1	615	630	-	13.0606	1.18e-05	0.0477	TCAAAAGGGGGCAGCA
IRF3	hTFtarget	chromosome:GRCz11:9:7515264:7541326:-1	810	821	+	13.9571	1.19e-05	0.0482	CTCTGATTGGGT
REST	hTFtarget	chromosome:GRCz11:9:7515264:7541326:-1	605	620	+	7.36364	1.19e-05	0.0481	CTACCCATTGTGCTGC
SIN3A	hTFtarget	chromosome:GRCz11:9:7515264:7541326:-1	257	269	-	13.3472	1.19e-05	0.0428	TTTGTTTGTTTTT
SPI1	hTFtarget	chromosome:GRCz11:9:7515264:7541326:-1	1752	1768	+	12.6364	1.19e-05	0.0462	GTAAGCAGAAGTGACAG
SPI1	hTFtarget	chromosome:GRCz11:9:7515264:7541326:-1	810	821	+	13.7632	1.19e-05	0.0441	CTCTGATTGGGT
STAG1	hTFtarget	chromosome:GRCz11:9:7515264:7541326:-1	615	630	+	13.0303	1.19e-05	0.0482	TGCTGCCCCCTTTTGA
ELF1	hTFtarget	chromosome:GRCz11:9:7515264:7541326:-1	502	515	-	13.7424	1.19e-05	0.0474	TTTCTTCCTGGTTT
NKX2-3	database	chromosome:GRCz11:9:7515264:7541326:-1	1354	1366	-	13.1782	1.19e-05	0.0407	TATAAGTATAGGA
NKX3-1	database	chromosome:GRCz11:9:7515264:7541326:-1	1354	1366	-	13.2065	1.2e-05	0.042	TATAAGTATAGGA
EGR2	database	chromosome:GRCz11:9:7515264:7541326:-1	1936	1950	-	13.7377	1.2e-05	0.0465	CCCCCACCCACATTT
SREBF2	database	chromosome:GRCz11:9:7515264:7541326:-1	352	361	-	14.1798	1.2e-05	0.0244	GTGGGCTGAT
POLR2A	hTFtarget	chromosome:GRCz11:9:7515264:7541326:-1	1201	1222	-	12.1447	1.2e-05	0.0484	TCCCACCGCAGCCTTCGCTTTG
SMAD1	hTFtarget	chromosome:GRCz11:9:7515264:7541326:-1	609	620	-	13.4026	1.2e-05	0.0471	GCAGCACAATGG
SP2	hTFtarget	chromosome:GRCz11:9:7515264:7541326:-1	1876	1894	-	11.4026	1.2e-05	0.0372	TCTATCTCTCCCTCTCTCT
SPI1	hTFtarget	chromosome:GRCz11:9:7515264:7541326:-1	702	717	+	13.6053	1.2e-05	0.0286	TTTGGCACCGCCTTTC
CBFB	hTFtarget	chromosome:GRCz11:9:7515264:7541326:-1	810	821	-	13.9079	1.2e-05	0.0243	ACCCAATCAGAG
TAF1	hTFtarget	chromosome:GRCz11:9:7515264:7541326:-1	1590	1598	+	13.3462	1.2e-05	0.0436	CCTTTTATA
FOXM1	hTFtarget	chromosome:GRCz11:9:7515264:7541326:-1	257	267	+	13.4026	1.21e-05	0.0461	AAAAACAAACA
MED1	hTFtarget	chromosome:GRCz11:9:7515264:7541326:-1	1753	1768	+	13.4366	1.21e-05	0.0459	TAAGCAGAAGTGACAG
RAD21	hTFtarget	chromosome:GRCz11:9:7515264:7541326:-1	615	630	+	13.0152	1.21e-05	0.049	TGCTGCCCCCTTTTGA
SPI1	hTFtarget	chromosome:GRCz11:9:7515264:7541326:-1	1752	1767	+	12.6429	1.21e-05	0.0474	GTAAGCAGAAGTGACA
TAF1	hTFtarget	chromosome:GRCz11:9:7515264:7541326:-1	1181	1194	+	12.8158	1.21e-05	0.0491	CGGTCGCCATTTTA
TAF1	hTFtarget	chromosome:GRCz11:9:7515264:7541326:-1	1182	1193	-	13.2368	1.21e-05	0.049	AAAATGGCGACC
USF1	hTFtarget	chromosome:GRCz11:9:7515264:7541326:-1	810	821	-	13.8289	1.21e-05	0.0492	ACCCAATCAGAG
AR	hTFtarget	chromosome:GRCz11:9:7515264:7541326:-1	174	189	+	13.4789	1.22e-05	0.0465	TCAACATCCTAGTACA
REST	hTFtarget	chromosome:GRCz11:9:7515264:7541326:-1	605	620	+	5.62121	1.22e-05	0.0495	CTACCCATTGTGCTGC
CAMTA2	hTFtarget	chromosome:GRCz11:9:7515264:7541326:-1	578	586	-	13.6579	1.22e-05	0.049	AAAAGGTCA
SPI1	hTFtarget	chromosome:GRCz11:9:7515264:7541326:-1	702	717	+	13.5143	1.22e-05	0.046	TTTGGCACCGCCTTTC
YY1	hTFtarget	chromosome:GRCz11:9:7515264:7541326:-1	1183	1195	-	12.8182	1.22e-05	0.049	TTAAAATGGCGAC
EP300	hTFtarget	chromosome:GRCz11:9:7515264:7541326:-1	361	379	+	13.4571	1.22e-05	0.0451	CATTATCAGACCGACACAG
EP300	hTFtarget	chromosome:GRCz11:9:7515264:7541326:-1	1942	1950	-	14.0263	1.22e-05	0.0247	CCCCCACCC
DUXA	database	chromosome:GRCz11:9:7515264:7541326:-1	812	824	-	13.66	1.22e-05	0.046	CCAACCCAATCAG
SOX17	database	chromosome:GRCz11:9:7515264:7541326:-1	739	756	+	12.0488	1.23e-05	0.0468	TGACAATTAGCTTGTGTT
SP1	database	chromosome:GRCz11:9:7515264:7541326:-1	379	389	-	13.427	1.23e-05	0.0452	GAGGGTGGGGC
TGIF1	database	chromosome:GRCz11:9:7515264:7541326:-1	1637	1653	+	13.3212	1.23e-05	0.0299	ATTTATGACAGCTCAAT
HOXC6	database	chromosome:GRCz11:9:7515264:7541326:-1	41	57	+	12.5094	1.23e-05	0.0423	CAAACTAATTAAGAATA
FOXA1	hTFtarget	chromosome:GRCz11:9:7515264:7541326:-1	1246	1257	-	13.3134	1.23e-05	0.0472	TGTTTACAGTGC
MYC	hTFtarget	chromosome:GRCz11:9:7515264:7541326:-1	615	630	+	12.7368	1.23e-05	0.0499	TGCTGCCCCCTTTTGA
SPI1	hTFtarget	chromosome:GRCz11:9:7515264:7541326:-1	704	718	+	13.3553	1.23e-05	0.0249	TGGCACCGCCTTTCC
SPI1	hTFtarget	chromosome:GRCz11:9:7515264:7541326:-1	810	824	+	13.7895	1.23e-05	0.0493	CTCTGATTGGGTTGG
SPI1	hTFtarget	chromosome:GRCz11:9:7515264:7541326:-1	704	718	-	13.5395	1.23e-05	0.0248	GGAAAGGCGGTGCCA
TP63	hTFtarget	chromosome:GRCz11:9:7515264:7541326:-1	483	496	+	13.6061	1.23e-05	0.0499	GTGTTTGGACTTGT
WHSC1	hTFtarget	chromosome:GRCz11:9:7515264:7541326:-1	1691	1706	+	13.4545	1.23e-05	0.0183	AACACACACACAAACT
YY1	hTFtarget	chromosome:GRCz11:9:7515264:7541326:-1	1183	1194	-	13.2273	1.23e-05	0.0494	TAAAATGGCGAC
KLF1	database	chromosome:GRCz11:9:7515264:7541326:-1	1940	1950	+	13.7982	1.24e-05	0.0215	GTGGGTGGGGG
GTF3C2	hTFtarget	chromosome:GRCz11:9:7515264:7541326:-1	1038	1059	+	13.1795	1.24e-05	0.0446	AAGTATGTAAAAAAAATAATAA
ZBTB17	hTFtarget	chromosome:GRCz11:9:7515264:7541326:-1	1553	1571	+	7.78947	1.24e-05	0.0473	AGGATAGGAATTAGATAAC
E2F1	hTFtarget	chromosome:GRCz11:9:7515264:7541326:-1	377	388	-	12.7895	1.24e-05	0.0504	AGGGTGGGGCTG
KLF1	database	chromosome:GRCz11:9:7515264:7541326:-1	1940	1950	+	13.8163	1.24e-05	0.0216	GTGGGTGGGGG
ESR1	hTFtarget	chromosome:GRCz11:9:7515264:7541326:-1	1870	1894	+	12.6866	1.25e-05	0.00772	TAGAAAAGAGAGAGGGAGAGATAGA
MYC	hTFtarget	chromosome:GRCz11:9:7515264:7541326:-1	1692	1707	+	12.1571	1.25e-05	0.012	ACACACACACAAACTC
SPI1	hTFtarget	chromosome:GRCz11:9:7515264:7541326:-1	373	393	+	13.3158	1.25e-05	0.0503	GACACAGCCCCACCCTCGGAC
SPI1	hTFtarget	chromosome:GRCz11:9:7515264:7541326:-1	810	821	-	13.8553	1.25e-05	0.0506	ACCCAATCAGAG
SPI1	hTFtarget	chromosome:GRCz11:9:7515264:7541326:-1	379	390	-	13.6	1.25e-05	0.0507	CGAGGGTGGGGC
SPI1	hTFtarget	chromosome:GRCz11:9:7515264:7541326:-1	1752	1767	+	12.1667	1.25e-05	0.0495	GTAAGCAGAAGTGACA
SOX9	database	chromosome:GRCz11:9:7515264:7541326:-1	608	618	-	13.6053	1.26e-05	0.046	AGCACAATGGG
FOS	hTFtarget	chromosome:GRCz11:9:7515264:7541326:-1	810	821	-	13.9242	1.26e-05	0.0511	ACCCAATCAGAG
FOS	hTFtarget	chromosome:GRCz11:9:7515264:7541326:-1	849	861	+	13.3714	1.26e-05	0.0512	TGCCGATTGGGCC
NFYB	hTFtarget	chromosome:GRCz11:9:7515264:7541326:-1	808	823	-	13.7273	1.26e-05	0.0512	CAACCCAATCAGAGGT
POLR2A	hTFtarget	chromosome:GRCz11:9:7515264:7541326:-1	1205	1220	-	12.6571	1.26e-05	0.0255	CCACCGCAGCCTTCGC
SPI1	hTFtarget	chromosome:GRCz11:9:7515264:7541326:-1	810	821	+	13.8816	1.26e-05	0.051	CTCTGATTGGGT
SPI1	hTFtarget	chromosome:GRCz11:9:7515264:7541326:-1	849	860	-	13.9079	1.26e-05	0.0381	GCCCAATCGGCA
SPI1	hTFtarget	chromosome:GRCz11:9:7515264:7541326:-1	810	823	-	13.8553	1.26e-05	0.0256	CAACCCAATCAGAG
STAT1	hTFtarget	chromosome:GRCz11:9:7515264:7541326:-1	716	737	-	11.5065	1.26e-05	0.0176	AGATGGACTGTAAAAAAAAGGA
TP53	hTFtarget	chromosome:GRCz11:9:7515264:7541326:-1	1822	1837	-	13.2738	1.26e-05	0.0501	TTTCCAGCAGCTGGGT
EP300	hTFtarget	chromosome:GRCz11:9:7515264:7541326:-1	114	124	+	13.0758	1.26e-05	0.0475	GTGGTGCAATA
SOX9	database	chromosome:GRCz11:9:7515264:7541326:-1	608	618	-	13.5714	1.26e-05	0.0469	AGCACAATGGG
RBL2	hTFtarget	chromosome:GRCz11:9:7515264:7541326:-1	810	821	+	13.75	1.27e-05	0.0487	CTCTGATTGGGT
SPI1	hTFtarget	chromosome:GRCz11:9:7515264:7541326:-1	377	388	+	13.6842	1.27e-05	0.0515	CAGCCCCACCCT
SPI1	hTFtarget	chromosome:GRCz11:9:7515264:7541326:-1	849	862	-	13.8286	1.27e-05	0.0346	TGGCCCAATCGGCA
STAT5A	hTFtarget	chromosome:GRCz11:9:7515264:7541326:-1	1689	1700	+	12.9342	1.27e-05	0.0512	CAAACACACACA
YY1	hTFtarget	chromosome:GRCz11:9:7515264:7541326:-1	1182	1197	-	13.2121	1.27e-05	0.0516	CTTTAAAATGGCGACC
TBX4	database	chromosome:GRCz11:9:7515264:7541326:-1	1781	1800	-	12.6429	1.27e-05	0.0257	AGGTGGCACAGGTCACGCCA
PRDM1	database	chromosome:GRCz11:9:7515264:7541326:-1	1872	1886	+	13.3818	1.28e-05	0.0488	GAAAAGAGAGAGGGA
AR	hTFtarget	chromosome:GRCz11:9:7515264:7541326:-1	170	194	-	12.9014	1.28e-05	0.0452	AAAAATGTACTAGGATGTTGAAACA
IRF1	hTFtarget	chromosome:GRCz11:9:7515264:7541326:-1	1130	1141	+	13.4211	1.28e-05	0.052	CCAGTCCGCCCC
IRF5	hTFtarget	chromosome:GRCz11:9:7515264:7541326:-1	1475	1490	+	7.90909	1.28e-05	0.00505	AGAAAAAAAAAGGTTT
PRKDC	hTFtarget	chromosome:GRCz11:9:7515264:7541326:-1	375	390	+	13.3816	1.28e-05	0.0343	CACAGCCCCACCCTCG
REST	hTFtarget	chromosome:GRCz11:9:7515264:7541326:-1	605	620	+	8.16667	1.28e-05	0.0519	CTACCCATTGTGCTGC
SPI1	hTFtarget	chromosome:GRCz11:9:7515264:7541326:-1	810	821	-	13.7763	1.28e-05	0.0518	ACCCAATCAGAG
KAT8	hTFtarget	chromosome:GRCz11:9:7515264:7541326:-1	1183	1196	-	13.3857	1.29e-05	0.0519	TTTAAAATGGCGAC
NFYA	hTFtarget	chromosome:GRCz11:9:7515264:7541326:-1	379	390	-	13.5526	1.29e-05	0.0524	CGAGGGTGGGGC
POLR2A	hTFtarget	chromosome:GRCz11:9:7515264:7541326:-1	991	1006	+	13.0649	1.29e-05	0.0368	AGCAAAAAATAAAAAA
POLR2A	hTFtarget	chromosome:GRCz11:9:7515264:7541326:-1	1207	1222	-	12.7763	1.29e-05	0.0327	TCCCACCGCAGCCTTC
RAD21	hTFtarget	chromosome:GRCz11:9:7515264:7541326:-1	615	630	+	12.7273	1.29e-05	0.0521	TGCTGCCCCCTTTTGA
TP53	hTFtarget	chromosome:GRCz11:9:7515264:7541326:-1	506	527	+	-0.208333	1.29e-05	0.0166	CAGGAAGAAACCCACACGAACA
SOX17	database	chromosome:GRCz11:9:7515264:7541326:-1	739	756	-	12.0204	1.29e-05	0.0492	AACACAAGCTAATTGTCA
PPARG	database	chromosome:GRCz11:9:7515264:7541326:-1	578	586	-	13.0161	1.3e-05	0.052	AAAAGGTCA
SREBF1	database	chromosome:GRCz11:9:7515264:7541326:-1	1780	1789	-	14.1585	1.3e-05	0.0381	GTCACGCCAT
AR	hTFtarget	chromosome:GRCz11:9:7515264:7541326:-1	169	189	-	13.1039	1.3e-05	0.0315	TGTACTAGGATGTTGAAACAG
MED1	hTFtarget	chromosome:GRCz11:9:7515264:7541326:-1	115	123	-	12.3714	1.3e-05	0.0486	ATTGCACCA
PBX3	hTFtarget	chromosome:GRCz11:9:7515264:7541326:-1	810	821	+	13.5571	1.3e-05	0.0299	CTCTGATTGGGT
RUNX2	hTFtarget	chromosome:GRCz11:9:7515264:7541326:-1	1907	1918	+	12.6212	1.3e-05	0.0527	TGTGTGTGGGTT
SOX17	hTFtarget	chromosome:GRCz11:9:7515264:7541326:-1	496	510	-	13.6286	1.3e-05	0.0522	TCCTGGTTTCCCTCA
SPI1	hTFtarget	chromosome:GRCz11:9:7515264:7541326:-1	375	390	+	13.3286	1.3e-05	0.0526	CACAGCCCCACCCTCG
SPI1	hTFtarget	chromosome:GRCz11:9:7515264:7541326:-1	379	390	+	13.5263	1.3e-05	0.0527	GCCCCACCCTCG
SPI1	hTFtarget	chromosome:GRCz11:9:7515264:7541326:-1	374	389	-	12.7571	1.3e-05	0.0526	GAGGGTGGGGCTGTGT
SPI1	hTFtarget	chromosome:GRCz11:9:7515264:7541326:-1	379	390	+	13.1447	1.3e-05	0.0529	GCCCCACCCTCG
CEBPA	hTFtarget	chromosome:GRCz11:9:7515264:7541326:-1	115	123	-	12.3	1.3e-05	0.0484	ATTGCACCA
EP300	hTFtarget	chromosome:GRCz11:9:7515264:7541326:-1	1090	1101	+	13.5132	1.3e-05	0.0525	TGGTCCAGCCCT
PPARG	database	chromosome:GRCz11:9:7515264:7541326:-1	578	586	+	12.9798	1.3e-05	0.0521	TGACCTTTT
EZH2	hTFtarget	chromosome:GRCz11:9:7515264:7541326:-1	1217	1232	-	13.0897	1.31e-05	0.0532	CCAGCTTTCTTCCCAC
FOXA1	hTFtarget	chromosome:GRCz11:9:7515264:7541326:-1	1691	1702	+	13.1642	1.31e-05	0.0264	AACACACACACA
FOXA1	hTFtarget	chromosome:GRCz11:9:7515264:7541326:-1	1246	1257	+	14.0606	1.31e-05	0.0496	GCACTGTAAACA
NFYA	hTFtarget	chromosome:GRCz11:9:7515264:7541326:-1	809	823	+	13.7273	1.31e-05	0.0529	CCTCTGATTGGGTTG
BRD3	hTFtarget	chromosome:GRCz11:9:7515264:7541326:-1	1067	1082	+	13.3636	1.31e-05	0.0306	CATACCCGCCCACATT
BRD3	hTFtarget	chromosome:GRCz11:9:7515264:7541326:-1	1694	1709	+	13.2338	1.31e-05	0.0185	ACACACACAAACTCAT
SMAD4	hTFtarget	chromosome:GRCz11:9:7515264:7541326:-1	632	647	-	13.0909	1.31e-05	0.0264	AATTAACTGAAATAGT
SPI1	hTFtarget	chromosome:GRCz11:9:7515264:7541326:-1	810	821	-	13.75	1.31e-05	0.053	ACCCAATCAGAG
SPI1	hTFtarget	chromosome:GRCz11:9:7515264:7541326:-1	810	821	+	13.8816	1.31e-05	0.0531	CTCTGATTGGGT
STAT1	hTFtarget	chromosome:GRCz11:9:7515264:7541326:-1	1134	1142	-	14.1447	1.31e-05	0.053	AGGGGCGGA
AR	hTFtarget	chromosome:GRCz11:9:7515264:7541326:-1	173	189	+	13.2676	1.31e-05	0.0475	TTCAACATCCTAGTACA
FOXA3	database	chromosome:GRCz11:9:7515264:7541326:-1	472	484	+	13.4059	1.32e-05	0.025	ATATTTATTTTGT
FLI1	hTFtarget	chromosome:GRCz11:9:7515264:7541326:-1	1321	1329	+	13.9737	1.32e-05	0.0537	CACAGCATG
KLF4	hTFtarget	chromosome:GRCz11:9:7515264:7541326:-1	380	388	+	13.4848	1.32e-05	0.0267	CCCCACCCT
NANOG	hTFtarget	chromosome:GRCz11:9:7515264:7541326:-1	1321	1329	+	13.1447	1.32e-05	0.0537	CACAGCATG
REST	hTFtarget	chromosome:GRCz11:9:7515264:7541326:-1	605	619	+	7.45455	1.32e-05	0.0536	CTACCCATTGTGCTG
SPI1	hTFtarget	chromosome:GRCz11:9:7515264:7541326:-1	701	716	+	13.4286	1.32e-05	0.0462	TTTTGGCACCGCCTTT
ZMIZ1	hTFtarget	chromosome:GRCz11:9:7515264:7541326:-1	362	381	-	13.5	1.32e-05	0.0504	GGCTGTGTCGGTCTGATAAT
CEBPA	hTFtarget	chromosome:GRCz11:9:7515264:7541326:-1	113	124	+	13.9545	1.32e-05	0.0524	GGTGGTGCAATA
CREB1	hTFtarget	chromosome:GRCz11:9:7515264:7541326:-1	1875	1886	+	13.1667	1.32e-05	0.0107	AAGAGAGAGGGA
CREBBP	hTFtarget	chromosome:GRCz11:9:7515264:7541326:-1	1880	1895	-	13.3662	1.32e-05	0.0256	TTCTATCTCTCCCTCT
FOXD3	database	chromosome:GRCz11:9:7515264:7541326:-1	765	773	+	13.6627	1.33e-05	0.0247	TGTTTATTT
YY1	database	chromosome:GRCz11:9:7515264:7541326:-1	1183	1194	-	13.4483	1.33e-05	0.0529	TAAAATGGCGAC
RP58	database	chromosome:GRCz11:9:7515264:7541326:-1	1287	1298	-	13.1447	1.33e-05	0.0534	GCAACAGCTGGA
ESR1	hTFtarget	chromosome:GRCz11:9:7515264:7541326:-1	765	773	-	13.2987	1.33e-05	0.0491	AAATAAACA
FLI1	hTFtarget	chromosome:GRCz11:9:7515264:7541326:-1	1876	1897	-	-3.84286	1.33e-05	0.0254	ACTTCTATCTCTCCCTCTCTCT
FOS	hTFtarget	chromosome:GRCz11:9:7515264:7541326:-1	809	823	+	13.7576	1.33e-05	0.0538	CCTCTGATTGGGTTG
FOXA1	hTFtarget	chromosome:GRCz11:9:7515264:7541326:-1	1246	1257	-	13.2985	1.33e-05	0.052	TGTTTACAGTGC
BTAF1	hTFtarget	chromosome:GRCz11:9:7515264:7541326:-1	257	272	+	13.2436	1.33e-05	0.00532	AAAAACAAACAAACTG
SPI1	hTFtarget	chromosome:GRCz11:9:7515264:7541326:-1	1750	1767	-	12.1667	1.33e-05	0.0531	TGTCACTTCTGCTTACCA
STAT1	hTFtarget	chromosome:GRCz11:9:7515264:7541326:-1	1862	1883	+	11.3896	1.33e-05	0.0176	GCAAGGTTTAGAAAAGAGAGAG
ZNF384	hTFtarget	chromosome:GRCz11:9:7515264:7541326:-1	1469	1490	-	8.44444	1.33e-05	0.00547	AAACCTTTTTTTTTCTTCTGTT
AR	hTFtarget	chromosome:GRCz11:9:7515264:7541326:-1	765	773	-	13.4675	1.33e-05	0.0459	AAATAAACA
YY1	database	chromosome:GRCz11:9:7515264:7541326:-1	1183	1194	-	13.4082	1.33e-05	0.0534	TAAAATGGCGAC
SP2	database	chromosome:GRCz11:9:7515264:7541326:-1	379	393	+	13.4655	1.34e-05	0.0541	GCCCCACCCTCGGAC
IRF3	hTFtarget	chromosome:GRCz11:9:7515264:7541326:-1	1869	1893	+	11.6923	1.34e-05	0.0124	TTAGAAAAGAGAGAGGGAGAGATAG
RFX5	hTFtarget	chromosome:GRCz11:9:7515264:7541326:-1	1287	1302	+	13.2727	1.34e-05	0.0541	TCCAGCTGTTGCCGAG
SPI1	hTFtarget	chromosome:GRCz11:9:7515264:7541326:-1	850	858	-	13.8026	1.34e-05	0.0272	CCAATCGGC
SPI1	hTFtarget	chromosome:GRCz11:9:7515264:7541326:-1	379	390	+	13.0263	1.34e-05	0.0542	GCCCCACCCTCG
SPI1	hTFtarget	chromosome:GRCz11:9:7515264:7541326:-1	378	389	+	13.5	1.34e-05	0.0543	AGCCCCACCCTC
ERG	hTFtarget	chromosome:GRCz11:9:7515264:7541326:-1	1873	1897	-	-15.5789	1.34e-05	0.0246	ACTTCTATCTCTCCCTCTCTCTTTT
NFYB	hTFtarget	chromosome:GRCz11:9:7515264:7541326:-1	704	718	+	13.0526	1.35e-05	0.0297	TGGCACCGCCTTTCC
SP2	hTFtarget	chromosome:GRCz11:9:7515264:7541326:-1	810	821	+	13.5	1.35e-05	0.0546	CTCTGATTGGGT
STAT2	hTFtarget	chromosome:GRCz11:9:7515264:7541326:-1	966	981	+	12.8182	1.35e-05	0.0516	AAGAAACAAAAACTGC
ZFP42	hTFtarget	chromosome:GRCz11:9:7515264:7541326:-1	379	390	-	13.0132	1.35e-05	0.0549	CGAGGGTGGGGC
ZNF263	hTFtarget	chromosome:GRCz11:9:7515264:7541326:-1	1875	1896	+	12.7143	1.35e-05	0.0514	AAGAGAGAGGGAGAGATAGAAG
NFYA	database	chromosome:GRCz11:9:7515264:7541326:-1	809	822	-	13.5263	1.36e-05	0.0551	AACCCAATCAGAGG
IRF1	hTFtarget	chromosome:GRCz11:9:7515264:7541326:-1	1872	1887	-	13.2714	1.36e-05	0.0488	CTCCCTCTCTCTTTTC
PBX3	hTFtarget	chromosome:GRCz11:9:7515264:7541326:-1	379	390	-	13.2	1.36e-05	0.055	CGAGGGTGGGGC
SPI1	hTFtarget	chromosome:GRCz11:9:7515264:7541326:-1	810	821	-	13.6316	1.36e-05	0.0469	ACCCAATCAGAG
STAT2	hTFtarget	chromosome:GRCz11:9:7515264:7541326:-1	537	548	-	13.6494	1.36e-05	0.0542	TGTTTCATTTTG
ZNF143	hTFtarget	chromosome:GRCz11:9:7515264:7541326:-1	994	1009	-	13.1282	1.36e-05	0.0332	TTTTTTTTTATTTTTT
AR	hTFtarget	chromosome:GRCz11:9:7515264:7541326:-1	1246	1257	+	13.1111	1.36e-05	0.0529	GCACTGTAAACA
REST	database	chromosome:GRCz11:9:7515264:7541326:-1	597	618	+	11.0606	1.37e-05	0.0555	CGGCAGCGCTACCCATTGTGCT
RAC3	hTFtarget	chromosome:GRCz11:9:7515264:7541326:-1	553	561	-	14.1316	1.37e-05	0.0491	CTGGGTCAT
SPI1	hTFtarget	chromosome:GRCz11:9:7515264:7541326:-1	702	717	+	13.2895	1.37e-05	0.0371	TTTGGCACCGCCTTTC
SPI1	hTFtarget	chromosome:GRCz11:9:7515264:7541326:-1	379	390	-	13.3553	1.37e-05	0.0554	CGAGGGTGGGGC
SPI1	hTFtarget	chromosome:GRCz11:9:7515264:7541326:-1	704	719	-	13.2857	1.37e-05	0.0325	AGGAAAGGCGGTGCCA
STAG1	hTFtarget	chromosome:GRCz11:9:7515264:7541326:-1	615	630	+	12.5606	1.37e-05	0.0553	TGCTGCCCCCTTTTGA
TAF1	hTFtarget	chromosome:GRCz11:9:7515264:7541326:-1	1183	1194	-	13.0263	1.37e-05	0.0557	TAAAATGGCGAC
WHSC1	hTFtarget	chromosome:GRCz11:9:7515264:7541326:-1	518	533	+	13.2987	1.37e-05	0.0183	CACACGAACATGCAAA
ZBTB10	hTFtarget	chromosome:GRCz11:9:7515264:7541326:-1	1879	1894	+	13.2105	1.37e-05	0.0184	GAGAGGGAGAGATAGA
ZNF384	hTFtarget	chromosome:GRCz11:9:7515264:7541326:-1	992	1013	-	8.34722	1.37e-05	0.00547	ATAATTTTTTTTTATTTTTTGC
IRF3	hTFtarget	chromosome:GRCz11:9:7515264:7541326:-1	1872	1893	+	12.5493	1.38e-05	0.0525	GAAAAGAGAGAGGGAGAGATAG
PBX1	hTFtarget	chromosome:GRCz11:9:7515264:7541326:-1	810	821	-	12.9697	1.38e-05	0.0561	ACCCAATCAGAG
SPI1	hTFtarget	chromosome:GRCz11:9:7515264:7541326:-1	616	631	+	11.9605	1.38e-05	0.0558	GCTGCCCCCTTTTGAG
SPI1	hTFtarget	chromosome:GRCz11:9:7515264:7541326:-1	810	821	-	13.6974	1.38e-05	0.056	ACCCAATCAGAG
CDX2	hTFtarget	chromosome:GRCz11:9:7515264:7541326:-1	1246	1257	+	13.7143	1.38e-05	0.0527	GCACTGTAAACA
EGR1	hTFtarget	chromosome:GRCz11:9:7515264:7541326:-1	1688	1709	-	12.8077	1.38e-05	0.0187	ATGAGTTTGTGTGTGTGTTTGA
HOXA13	database	chromosome:GRCz11:9:7515264:7541326:-1	1722	1732	+	12.802	1.39e-05	0.0508	GTGTTTATTGG
RARA	database	chromosome:GRCz11:9:7515264:7541326:-1	576	585	-	12.4157	1.39e-05	0.0562	AAAGGTCAAT
BRD3	hTFtarget	chromosome:GRCz11:9:7515264:7541326:-1	1690	1705	+	13.1429	1.39e-05	0.0185	AAACACACACACAAAC
SP1	hTFtarget	chromosome:GRCz11:9:7515264:7541326:-1	375	390	-	12.303	1.39e-05	0.0562	CGAGGGTGGGGCTGTG
SP2	hTFtarget	chromosome:GRCz11:9:7515264:7541326:-1	1689	1708	-	11.5658	1.39e-05	0.0556	TGAGTTTGTGTGTGTGTTTG
SPI1	hTFtarget	chromosome:GRCz11:9:7515264:7541326:-1	375	390	-	13.1571	1.39e-05	0.0563	CGAGGGTGGGGCTGTG
TCF3	hTFtarget	chromosome:GRCz11:9:7515264:7541326:-1	833	844	-	13.7576	1.39e-05	0.0222	CCAGCTGGTTTC
YY1	hTFtarget	chromosome:GRCz11:9:7515264:7541326:-1	1183	1197	+	13.3939	1.39e-05	0.056	GTCGCCATTTTAAAG
AR	hTFtarget	chromosome:GRCz11:9:7515264:7541326:-1	1246	1257	+	13	1.39e-05	0.0543	GCACTGTAAACA
HOXA13	database	chromosome:GRCz11:9:7515264:7541326:-1	1722	1732	-	12.8119	1.39e-05	0.0515	CCAATAAACAC
SPDEF	database	chromosome:GRCz11:9:7515264:7541326:-1	1381	1396	+	11.8485	1.39e-05	0.0551	GAAGAAAGATGGAAAC
FOS	hTFtarget	chromosome:GRCz11:9:7515264:7541326:-1	379	390	-	13.3684	1.4e-05	0.0566	CGAGGGTGGGGC
SMARCA4	hTFtarget	chromosome:GRCz11:9:7515264:7541326:-1	1046	1061	+	13.2639	1.4e-05	0.00926	AAAAAAAATAATAAAA
SP1	hTFtarget	chromosome:GRCz11:9:7515264:7541326:-1	379	390	-	13.4342	1.4e-05	0.0566	CGAGGGTGGGGC
SPI1	hTFtarget	chromosome:GRCz11:9:7515264:7541326:-1	379	390	-	13.4571	1.4e-05	0.0567	CGAGGGTGGGGC
NR2F2	database	chromosome:GRCz11:9:7515264:7541326:-1	570	584	-	12.7108	1.41e-05	0.0566	AAGGTCAATGGTTCG
EZH2	hTFtarget	chromosome:GRCz11:9:7515264:7541326:-1	1039	1060	+	11.8721	1.41e-05	0.0172	AGTATGTAAAAAAAATAATAAA
FOXA1	hTFtarget	chromosome:GRCz11:9:7515264:7541326:-1	1689	1710	+	12.4627	1.41e-05	0.0212	CAAACACACACACAAACTCATC
FOXA1	hTFtarget	chromosome:GRCz11:9:7515264:7541326:-1	1246	1261	+	13.7424	1.41e-05	0.0523	GCACTGTAAACATTGC
PRKDC	hTFtarget	chromosome:GRCz11:9:7515264:7541326:-1	810	821	-	13.5571	1.41e-05	0.0571	ACCCAATCAGAG
REPIN1	hTFtarget	chromosome:GRCz11:9:7515264:7541326:-1	1848	1859	+	13.8485	1.41e-05	0.0191	TGACAGCTGAGG
SPI1	hTFtarget	chromosome:GRCz11:9:7515264:7541326:-1	375	390	+	13.3553	1.41e-05	0.0286	CACAGCCCCACCCTCG
SPI1	hTFtarget	chromosome:GRCz11:9:7515264:7541326:-1	614	630	-	12.0571	1.41e-05	0.057	TCAAAAGGGGGCAGCAC
CTCF	hTFtarget	chromosome:GRCz11:9:7515264:7541326:-1	616	629	+	12.8182	1.41e-05	0.057	GCTGCCCCCTTTTG
MAZ	hTFtarget	chromosome:GRCz11:9:7515264:7541326:-1	373	388	+	13	1.42e-05	0.0481	GACACAGCCCCACCCT
RNF2	hTFtarget	chromosome:GRCz11:9:7515264:7541326:-1	1689	1699	+	8.38571	1.42e-05	0.0152	CAAACACACAC
SP1	hTFtarget	chromosome:GRCz11:9:7515264:7541326:-1	810	821	-	13.7714	1.42e-05	0.0534	ACCCAATCAGAG
TCF7L2	hTFtarget	chromosome:GRCz11:9:7515264:7541326:-1	258	267	+	12.987	1.42e-05	0.0532	AAAACAAACA
EP300	hTFtarget	chromosome:GRCz11:9:7515264:7541326:-1	1962	1977	-	12.3158	1.42e-05	0.0577	GGGATATATAGAGACC
NR2F2	database	chromosome:GRCz11:9:7515264:7541326:-1	570	584	+	12.6465	1.42e-05	0.0571	CGAACCATTGACCTT
SP4	database	chromosome:GRCz11:9:7515264:7541326:-1	1940	1950	-	13.4184	1.43e-05	0.0582	CCCCCACCCAC
FOXA2	hTFtarget	chromosome:GRCz11:9:7515264:7541326:-1	1246	1261	-	13.5	1.43e-05	0.0557	GCAATGTTTACAGTGC
MYC	hTFtarget	chromosome:GRCz11:9:7515264:7541326:-1	849	860	+	13.6842	1.43e-05	0.0285	TGCCGATTGGGC
RAD21	hTFtarget	chromosome:GRCz11:9:7515264:7541326:-1	615	630	+	12.5	1.43e-05	0.0578	TGCTGCCCCCTTTTGA
SPI1	hTFtarget	chromosome:GRCz11:9:7515264:7541326:-1	1937	1961	-	11.9	1.43e-05	0.0577	ACTCCCGTTTGCCCCCACCCACATT
SPI1	hTFtarget	chromosome:GRCz11:9:7515264:7541326:-1	1120	1131	+	13.4737	1.43e-05	0.0308	TGCCAGATGGCC
SPIB	hTFtarget	chromosome:GRCz11:9:7515264:7541326:-1	1750	1767	+	11.6364	1.43e-05	0.0568	TGGTAAGCAGAAGTGACA
TRIM28	hTFtarget	chromosome:GRCz11:9:7515264:7541326:-1	1958	1979	-	2.47368	1.43e-05	0.0576	AGGGGATATATAGAGACCACTC
POLR2A	hTFtarget	chromosome:GRCz11:9:7515264:7541326:-1	593	608	-	12.5658	1.44e-05	0.0582	GTAGCGCTGCCGCCTC
SPI1	hTFtarget	chromosome:GRCz11:9:7515264:7541326:-1	379	390	-	13.3286	1.44e-05	0.0584	CGAGGGTGGGGC
TP53	hTFtarget	chromosome:GRCz11:9:7515264:7541326:-1	1661	1682	-	12.8	1.44e-05	0.0579	CAAAAGGGTTTTCTATTAAAAG
FOXJ3	database	chromosome:GRCz11:9:7515264:7541326:-1	1050	1062	-	13.7313	1.45e-05	0.0142	TTTTTATTATTTT
BRCA1	hTFtarget	chromosome:GRCz11:9:7515264:7541326:-1	381	398	+	12.9221	1.45e-05	0.0277	CCCACCCTCGGACATGCA
SOX17	hTFtarget	chromosome:GRCz11:9:7515264:7541326:-1	608	618	+	13.2571	1.45e-05	0.0548	CCCATTGTGCT
SPI1	hTFtarget	chromosome:GRCz11:9:7515264:7541326:-1	379	390	+	13.3553	1.45e-05	0.0587	GCCCCACCCTCG
BTAF1	hTFtarget	chromosome:GRCz11:9:7515264:7541326:-1	1051	1066	+	13.1154	1.45e-05	0.00532	AAATAATAAAAAATAG
SPI1	hTFtarget	chromosome:GRCz11:9:7515264:7541326:-1	375	390	+	13.1974	1.45e-05	0.0586	CACAGCCCCACCCTCG
AR	hTFtarget	chromosome:GRCz11:9:7515264:7541326:-1	257	268	+	12.8333	1.45e-05	0.0565	AAAAACAAACAA
AR	hTFtarget	chromosome:GRCz11:9:7515264:7541326:-1	168	189	+	12.2535	1.45e-05	0.0318	TCTGTTTCAACATCCTAGTACA
NFIA	database	chromosome:GRCz11:9:7515264:7541326:-1	701	710	+	13.0306	1.45e-05	0.0582	TTTTGGCACC
FOXI1	database	chromosome:GRCz11:9:7515264:7541326:-1	470	481	+	13.5652	1.46e-05	0.0277	AGATATTTATTT
FOXA1	hTFtarget	chromosome:GRCz11:9:7515264:7541326:-1	1246	1260	-	13.5303	1.46e-05	0.0562	CAATGTTTACAGTGC
REST	hTFtarget	chromosome:GRCz11:9:7515264:7541326:-1	282	294	-	10.3636	1.46e-05	0.0591	TGTCTGTTGTGCT
CTCF	hTFtarget	chromosome:GRCz11:9:7515264:7541326:-1	616	629	-	12.7576	1.46e-05	0.0593	CAAAAGGGGGCAGC
POU2F2	database	chromosome:GRCz11:9:7515264:7541326:-1	392	404	-	13.6897	1.47e-05	0.054	TGAATATGCATGT
EZH2	hTFtarget	chromosome:GRCz11:9:7515264:7541326:-1	708	723	-	12.2727	1.47e-05	0.0592	AAAAAGGAAAGGCGGT
AR	hTFtarget	chromosome:GRCz11:9:7515264:7541326:-1	257	268	+	13.2361	1.47e-05	0.0533	AAAAACAAACAA
MAFK	hTFtarget	chromosome:GRCz11:9:7515264:7541326:-1	1853	1864	+	12.5606	1.47e-05	0.0595	GCTGAGGAAGCA
NFYB	hTFtarget	chromosome:GRCz11:9:7515264:7541326:-1	377	391	+	12.8947	1.47e-05	0.0297	CAGCCCCACCCTCGG
PBX3	hTFtarget	chromosome:GRCz11:9:7515264:7541326:-1	849	860	+	13.4286	1.47e-05	0.0299	TGCCGATTGGGC
BRD4	hTFtarget	chromosome:GRCz11:9:7515264:7541326:-1	615	630	+	12.9474	1.47e-05	0.0594	TGCTGCCCCCTTTTGA
REST	hTFtarget	chromosome:GRCz11:9:7515264:7541326:-1	605	620	+	9.93939	1.47e-05	0.0595	CTACCCATTGTGCTGC
YY1	hTFtarget	chromosome:GRCz11:9:7515264:7541326:-1	1183	1194	-	13.303	1.47e-05	0.0589	TAAAATGGCGAC
POU2F3	database	chromosome:GRCz11:9:7515264:7541326:-1	394	405	+	12.4914	1.47e-05	0.0253	ATGCATATTCAC
TCF15	database	chromosome:GRCz11:9:7515264:7541326:-1	448	468	-	13.2959	1.47e-05	0.0297	TTAAATATCTATTACATATGG
TGIF1	database	chromosome:GRCz11:9:7515264:7541326:-1	1843	1859	+	13.0727	1.48e-05	0.0299	CCTCATGACAGCTGAGG
HOXB4	database	chromosome:GRCz11:9:7515264:7541326:-1	41	57	+	12.659	1.48e-05	0.0534	CAAACTAATTAAGAATA
ERG	hTFtarget	chromosome:GRCz11:9:7515264:7541326:-1	258	268	-	12.9351	1.48e-05	0.0581	TTGTTTGTTTT
FLI1	hTFtarget	chromosome:GRCz11:9:7515264:7541326:-1	712	723	+	13.5455	1.48e-05	0.0601	CCTTTCCTTTTT
FOXA1	hTFtarget	chromosome:GRCz11:9:7515264:7541326:-1	471	485	+	13.4478	1.48e-05	0.0554	GATATTTATTTTGTG
PML	hTFtarget	chromosome:GRCz11:9:7515264:7541326:-1	363	378	+	13.1143	1.48e-05	0.0545	TTATCAGACCGACACA
SP2	hTFtarget	chromosome:GRCz11:9:7515264:7541326:-1	810	821	-	13.5152	1.48e-05	0.0602	ACCCAATCAGAG
SPI1	hTFtarget	chromosome:GRCz11:9:7515264:7541326:-1	375	390	-	12.8	1.48e-05	0.0599	CGAGGGTGGGGCTGTG
SPIB	hTFtarget	chromosome:GRCz11:9:7515264:7541326:-1	1752	1767	+	12.5909	1.48e-05	0.0581	GTAAGCAGAAGTGACA
SRF	hTFtarget	chromosome:GRCz11:9:7515264:7541326:-1	1875	1886	+	13.4474	1.48e-05	0.0559	AAGAGAGAGGGA
TRIM24	hTFtarget	chromosome:GRCz11:9:7515264:7541326:-1	1003	1024	+	12.9103	1.48e-05	0.01	AAAAAAATTATAAAAAACATAA
CEBPB	hTFtarget	chromosome:GRCz11:9:7515264:7541326:-1	113	124	-	13.8485	1.48e-05	0.0555	TATTGCACCACC
PDX1	database	chromosome:GRCz11:9:7515264:7541326:-1	550	558	-	13.5119	1.49e-05	0.0546	GGTCATTAG
MYEF2	database	chromosome:GRCz11:9:7515264:7541326:-1	1963	1978	+	13.5893	1.49e-05	0.0284	GTCTCTATATATCCCC
FOXA1	hTFtarget	chromosome:GRCz11:9:7515264:7541326:-1	1363	1376	-	13.194	1.49e-05	0.0119	TATATATATATATA
FOXA1	hTFtarget	chromosome:GRCz11:9:7515264:7541326:-1	1365	1378	-	13.194	1.49e-05	0.0119	TATATATATATATA
FOXA1	hTFtarget	chromosome:GRCz11:9:7515264:7541326:-1	1363	1376	+	13.194	1.49e-05	0.0119	TATATATATATATA
FOXA1	hTFtarget	chromosome:GRCz11:9:7515264:7541326:-1	1365	1378	+	13.194	1.49e-05	0.0119	TATATATATATATA
MAZ	hTFtarget	chromosome:GRCz11:9:7515264:7541326:-1	1881	1896	-	13.2078	1.49e-05	0.033	CTTCTATCTCTCCCTC
MYC	hTFtarget	chromosome:GRCz11:9:7515264:7541326:-1	714	722	-	12.8026	1.49e-05	0.0577	AAAAGGAAA
RBL2	hTFtarget	chromosome:GRCz11:9:7515264:7541326:-1	810	821	-	13.6714	1.49e-05	0.0604	ACCCAATCAGAG
RELA	hTFtarget	chromosome:GRCz11:9:7515264:7541326:-1	115	123	-	12.8158	1.49e-05	0.0555	ATTGCACCA
REST	hTFtarget	chromosome:GRCz11:9:7515264:7541326:-1	601	620	-	3.31818	1.49e-05	0.0604	GCAGCACAATGGGTAGCGCT
SPI1	hTFtarget	chromosome:GRCz11:9:7515264:7541326:-1	810	821	-	13.6974	1.49e-05	0.0606	ACCCAATCAGAG
STAT3	hTFtarget	chromosome:GRCz11:9:7515264:7541326:-1	115	123	-	12.5658	1.49e-05	0.0532	ATTGCACCA
ZNF384	hTFtarget	chromosome:GRCz11:9:7515264:7541326:-1	993	1014	-	8.09722	1.49e-05	0.00547	TATAATTTTTTTTTATTTTTTG
ZNF384	hTFtarget	chromosome:GRCz11:9:7515264:7541326:-1	1048	1072	+	4.93056	1.49e-05	0.00365	AAAAAATAATAAAAAATAGCATACC
HOXA6	database	chromosome:GRCz11:9:7515264:7541326:-1	550	558	+	13.4752	1.49e-05	0.056	CTAATGACC
MEOX2	database	chromosome:GRCz11:9:7515264:7541326:-1	196	209	+	12.3571	1.49e-05	0.00302	TTAATCATAATTCA
AP1	database	chromosome:GRCz11:9:7515264:7541326:-1	1504	1514	+	12.8265	1.5e-05	0.0609	GGTGACTAAAT
FOXP1	hTFtarget	chromosome:GRCz11:9:7515264:7541326:-1	473	484	+	12.7463	1.5e-05	0.0347	TATTTATTTTGT
IRF5	hTFtarget	chromosome:GRCz11:9:7515264:7541326:-1	993	1008	+	7.37662	1.5e-05	0.00527	CAAAAAATAAAAAAAA
NANOG	hTFtarget	chromosome:GRCz11:9:7515264:7541326:-1	1321	1329	+	13.2237	1.5e-05	0.0611	CACAGCATG
REST	hTFtarget	chromosome:GRCz11:9:7515264:7541326:-1	605	620	+	8.37879	1.5e-05	0.0606	CTACCCATTGTGCTGC
SPI1	hTFtarget	chromosome:GRCz11:9:7515264:7541326:-1	379	390	-	13.2763	1.5e-05	0.0608	CGAGGGTGGGGC
ZNF384	hTFtarget	chromosome:GRCz11:9:7515264:7541326:-1	1473	1494	-	8.08333	1.5e-05	0.00547	TTTAAAACCTTTTTTTTTCTTC
CEBPA	hTFtarget	chromosome:GRCz11:9:7515264:7541326:-1	109	124	-	13.6061	1.5e-05	0.058	TATTGCACCACCATAT
CEBPB	hTFtarget	chromosome:GRCz11:9:7515264:7541326:-1	114	123	+	13.7273	1.5e-05	0.0557	GTGGTGCAAT
FLI1	hTFtarget	chromosome:GRCz11:9:7515264:7541326:-1	500	517	+	-5.89394	1.51e-05	0.0588	GGAAACCAGGAAGAAACC
FOXA1	hTFtarget	chromosome:GRCz11:9:7515264:7541326:-1	473	484	+	12.875	1.51e-05	0.0474	TATTTATTTTGT
BCL3	hTFtarget	chromosome:GRCz11:9:7515264:7541326:-1	1999	2013	+	12.0286	1.51e-05	0.0303	TCATTCTTCCACACA
RNF2	hTFtarget	chromosome:GRCz11:9:7515264:7541326:-1	1693	1703	+	8.35714	1.51e-05	0.0152	CACACACACAA
RNF2	hTFtarget	chromosome:GRCz11:9:7515264:7541326:-1	1695	1705	+	8.35714	1.51e-05	0.0152	CACACACAAAC
BRD4	hTFtarget	chromosome:GRCz11:9:7515264:7541326:-1	389	404	+	11.3571	1.51e-05	0.0531	CGGACATGCATATTCA
SPI1	hTFtarget	chromosome:GRCz11:9:7515264:7541326:-1	810	821	+	13.6711	1.51e-05	0.0602	CTCTGATTGGGT
SPI1	hTFtarget	chromosome:GRCz11:9:7515264:7541326:-1	375	390	+	13.2143	1.51e-05	0.0399	CACAGCCCCACCCTCG
HOXA5	database	chromosome:GRCz11:9:7515264:7541326:-1	7	16	-	12.9762	1.52e-05	0.0571	CCGATTAATG
KLF5	database	chromosome:GRCz11:9:7515264:7541326:-1	1941	1950	-	13.9796	1.52e-05	0.0309	CCCCCACCCA
KLF13	database	chromosome:GRCz11:9:7515264:7541326:-1	129	141	+	13.1376	1.52e-05	0.0615	GTATGGGAGGAGA
ARID3A	hTFtarget	chromosome:GRCz11:9:7515264:7541326:-1	615	630	+	13.0789	1.52e-05	0.0616	TGCTGCCCCCTTTTGA
NFYB	hTFtarget	chromosome:GRCz11:9:7515264:7541326:-1	378	389	+	12.6184	1.52e-05	0.055	AGCCCCACCCTC
BRD3	hTFtarget	chromosome:GRCz11:9:7515264:7541326:-1	1897	1912	-	13.1558	1.52e-05	0.0306	CACACATTGGCGCCCA
REST	hTFtarget	chromosome:GRCz11:9:7515264:7541326:-1	282	294	-	10.1667	1.52e-05	0.061	TGTCTGTTGTGCT
TEAD4	hTFtarget	chromosome:GRCz11:9:7515264:7541326:-1	256	267	+	13.1688	1.52e-05	0.0416	AAAAAACAAACA
ZKSCAN1	hTFtarget	chromosome:GRCz11:9:7515264:7541326:-1	1737	1748	+	13.2895	1.52e-05	0.0614	CAAGCACTCTTC
HOXA5	database	chromosome:GRCz11:9:7515264:7541326:-1	7	16	+	12.9406	1.52e-05	0.057	CATTAATCGG
KLF5	database	chromosome:GRCz11:9:7515264:7541326:-1	1941	1950	+	13.9592	1.52e-05	0.0309	TGGGTGGGGG
FOS	hTFtarget	chromosome:GRCz11:9:7515264:7541326:-1	379	390	-	13.1974	1.53e-05	0.0622	CGAGGGTGGGGC
GLYR1	hTFtarget	chromosome:GRCz11:9:7515264:7541326:-1	1207	1228	-	6.53947	1.53e-05	0.0618	CTTTCTTCCCACCGCAGCCTTC
GTF2I	hTFtarget	chromosome:GRCz11:9:7515264:7541326:-1	380	388	-	13.7105	1.53e-05	0.062	AGGGTGGGG
RFX5	hTFtarget	chromosome:GRCz11:9:7515264:7541326:-1	810	821	-	13.6571	1.53e-05	0.062	ACCCAATCAGAG
SPI1	hTFtarget	chromosome:GRCz11:9:7515264:7541326:-1	379	390	-	13.4286	1.53e-05	0.0622	CGAGGGTGGGGC
TAF1	hTFtarget	chromosome:GRCz11:9:7515264:7541326:-1	593	614	-	12.0395	1.53e-05	0.0618	CAATGGGTAGCGCTGCCGCCTC
TFAP4	hTFtarget	chromosome:GRCz11:9:7515264:7541326:-1	1822	1833	-	13.9848	1.53e-05	0.0322	CAGCAGCTGGGT
CTCF	hTFtarget	chromosome:GRCz11:9:7515264:7541326:-1	615	630	+	12.3182	1.53e-05	0.0621	TGCTGCCCCCTTTTGA
EP300	hTFtarget	chromosome:GRCz11:9:7515264:7541326:-1	1210	1225	-	12.1316	1.53e-05	0.0616	TCTTCCCACCGCAGCC
BRCA1	hTFtarget	chromosome:GRCz11:9:7515264:7541326:-1	379	390	+	13.0263	1.54e-05	0.0624	GCCCCACCCTCG
SPI1	hTFtarget	chromosome:GRCz11:9:7515264:7541326:-1	419	430	+	13.3947	1.54e-05	0.0308	GTACAGATGGTA
STAG1	hTFtarget	chromosome:GRCz11:9:7515264:7541326:-1	617	629	-	13.0758	1.54e-05	0.0345	CAAAAGGGGGCAG
ZNF143	hTFtarget	chromosome:GRCz11:9:7515264:7541326:-1	1046	1070	-	12.7308	1.54e-05	0.0113	TATGCTATTTTTTATTATTTTTTTT
DUX4	hTFtarget	chromosome:GRCz11:9:7515264:7541326:-1	810	825	-	10.4848	1.54e-05	0.0558	GCCAACCCAATCAGAG
MGA	database	chromosome:GRCz11:9:7515264:7541326:-1	1782	1799	+	11.4796	1.54e-05	0.0623	GGCGTGACCTGTGCCACC
TBPL2	database	chromosome:GRCz11:9:7515264:7541326:-1	1361	1381	-	13.1327	1.54e-05	0.0103	CAGTATATATATATATATAAG
NR3C1	hTFtarget	chromosome:GRCz11:9:7515264:7541326:-1	469	484	-	13.3881	1.55e-05	0.0351	ACAAAATAAATATCTA
REST	hTFtarget	chromosome:GRCz11:9:7515264:7541326:-1	605	620	+	7.10606	1.55e-05	0.0626	CTACCCATTGTGCTGC
ZBTB33	hTFtarget	chromosome:GRCz11:9:7515264:7541326:-1	1940	1955	-	12.3158	1.55e-05	0.0625	GTTTGCCCCCACCCAC
ASCL1	hTFtarget	chromosome:GRCz11:9:7515264:7541326:-1	1285	1298	+	13.697	1.56e-05	0.0627	CCTCCAGCTGTTGC
SPI1	hTFtarget	chromosome:GRCz11:9:7515264:7541326:-1	712	723	-	13.3421	1.56e-05	0.0618	AAAAAGGAAAGG
SPI1	hTFtarget	chromosome:GRCz11:9:7515264:7541326:-1	617	632	-	12.9211	1.56e-05	0.0629	TCTCAAAAGGGGGCAG
SPI1	hTFtarget	chromosome:GRCz11:9:7515264:7541326:-1	849	862	-	13.5526	1.56e-05	0.0424	TGGCCCAATCGGCA
STAG1	hTFtarget	chromosome:GRCz11:9:7515264:7541326:-1	615	630	+	12.197	1.56e-05	0.0631	TGCTGCCCCCTTTTGA
CTCF	hTFtarget	chromosome:GRCz11:9:7515264:7541326:-1	615	630	+	12.0606	1.56e-05	0.0632	TGCTGCCCCCTTTTGA
EGR1	hTFtarget	chromosome:GRCz11:9:7515264:7541326:-1	513	534	-	12.6667	1.56e-05	0.0187	GTTTGCATGTTCGTGTGGGTTT
AR	hTFtarget	chromosome:GRCz11:9:7515264:7541326:-1	473	484	-	13.4545	1.56e-05	0.0472	ACAAAATAAATA
FOXJ3	database	chromosome:GRCz11:9:7515264:7541326:-1	1028	1040	-	13.597	1.57e-05	0.0142	CTTTTTATGTTTT
FLI1	hTFtarget	chromosome:GRCz11:9:7515264:7541326:-1	710	724	+	13.3939	1.57e-05	0.0635	CGCCTTTCCTTTTTT
BRCA1	hTFtarget	chromosome:GRCz11:9:7515264:7541326:-1	1690	1708	+	12.8701	1.57e-05	0.0628	AAACACACACACAAACTCA
SPI1	hTFtarget	chromosome:GRCz11:9:7515264:7541326:-1	1939	1954	-	13.4342	1.57e-05	0.0633	TTTGCCCCCACCCACA
ZNF384	hTFtarget	chromosome:GRCz11:9:7515264:7541326:-1	1045	1069	+	4.76389	1.57e-05	0.00365	TAAAAAAAATAATAAAAAATAGCAT
ERG	hTFtarget	chromosome:GRCz11:9:7515264:7541326:-1	1974	1989	+	12.2763	1.57e-05	0.0186	TCCCCTCTTCTGCTCT
FOXJ3	database	chromosome:GRCz11:9:7515264:7541326:-1	680	692	+	13.5821	1.58e-05	0.0142	ATTTTTATGTTTC
YY1	database	chromosome:GRCz11:9:7515264:7541326:-1	1183	1194	-	13.3462	1.58e-05	0.0629	TAAAATGGCGAC
FOXA1	hTFtarget	chromosome:GRCz11:9:7515264:7541326:-1	1246	1259	-	13.3485	1.58e-05	0.0612	AATGTTTACAGTGC
FOXA2	hTFtarget	chromosome:GRCz11:9:7515264:7541326:-1	1246	1261	+	13.5634	1.58e-05	0.0605	GCACTGTAAACATTGC
FOXM1	hTFtarget	chromosome:GRCz11:9:7515264:7541326:-1	1686	1694	-	12.8182	1.58e-05	0.0469	TGTTTGAAA
HOXA13	hTFtarget	chromosome:GRCz11:9:7515264:7541326:-1	409	417	-	12.6389	1.58e-05	0.0576	CCAATAAAA
NR2F2	hTFtarget	chromosome:GRCz11:9:7515264:7541326:-1	1784	1799	+	12.7424	1.58e-05	0.064	CGTGACCTGTGCCACC
POLR2A	hTFtarget	chromosome:GRCz11:9:7515264:7541326:-1	1205	1226	+	11.7105	1.58e-05	0.0637	GCGAAGGCTGCGGTGGGAAGAA
TP53	hTFtarget	chromosome:GRCz11:9:7515264:7541326:-1	1873	1890	+	1.43056	1.58e-05	0.0212	AAAAGAGAGAGGGAGAGA
CTCF	hTFtarget	chromosome:GRCz11:9:7515264:7541326:-1	336	351	-	13.1053	1.58e-05	0.064	GTGGCTACAGTGCCAG
BHLHA15	database	chromosome:GRCz11:9:7515264:7541326:-1	447	456	+	13.9184	1.58e-05	0.046	ACCATATGTA
TBPL2	database	chromosome:GRCz11:9:7515264:7541326:-1	1360	1380	+	13.0885	1.58e-05	0.0103	ACTTATATATATATATATACT
TCF21	database	chromosome:GRCz11:9:7515264:7541326:-1	1285	1298	+	11.4286	1.58e-05	0.0319	CCTCCAGCTGTTGC
KLF1	database	chromosome:GRCz11:9:7515264:7541326:-1	1817	1827	-	13.5688	1.59e-05	0.0215	CTGGGTGGAGC
STAT2:STAT1	database	chromosome:GRCz11:9:7515264:7541326:-1	967	981	-	12.7273	1.59e-05	0.0609	GCAGTTTTTGTTTCT
MED1	hTFtarget	chromosome:GRCz11:9:7515264:7541326:-1	1470	1485	-	13.0909	1.59e-05	0.03	TTTTTTTTTCTTCTGT
POLR2A	hTFtarget	chromosome:GRCz11:9:7515264:7541326:-1	592	606	+	12.1974	1.59e-05	0.0579	TGAGGCGGCAGCGCT
BRD7	hTFtarget	chromosome:GRCz11:9:7515264:7541326:-1	1873	1891	+	12.9221	1.59e-05	0.0324	AAAAGAGAGAGGGAGAGAT
SP2	hTFtarget	chromosome:GRCz11:9:7515264:7541326:-1	378	389	-	13.3553	1.59e-05	0.0569	GAGGGTGGGGCT
SPI1	hTFtarget	chromosome:GRCz11:9:7515264:7541326:-1	810	821	+	13.5789	1.59e-05	0.0643	CTCTGATTGGGT
YY1	hTFtarget	chromosome:GRCz11:9:7515264:7541326:-1	593	608	-	12.1447	1.59e-05	0.0322	GTAGCGCTGCCGCCTC
ZNF143	hTFtarget	chromosome:GRCz11:9:7515264:7541326:-1	471	495	+	12.6923	1.59e-05	0.0113	GATATTTATTTTGTGTTTGGACTTG
ZNF274	hTFtarget	chromosome:GRCz11:9:7515264:7541326:-1	1377	1390	+	10.9857	1.59e-05	0.0627	TACTGAAGAAAGAT
CIITA	hTFtarget	chromosome:GRCz11:9:7515264:7541326:-1	1183	1194	-	13.0286	1.59e-05	0.0643	TAAAATGGCGAC
KLF1	database	chromosome:GRCz11:9:7515264:7541326:-1	1817	1827	-	13.5918	1.59e-05	0.0216	CTGGGTGGAGC
HOXB13	database	chromosome:GRCz11:9:7515264:7541326:-1	1720	1735	-	12.5747	1.6e-05	0.0285	GGCCCAATAAACACCA
FOXA2	hTFtarget	chromosome:GRCz11:9:7515264:7541326:-1	1246	1257	-	13.5303	1.6e-05	0.0617	TGTTTACAGTGC
HIF1A	hTFtarget	chromosome:GRCz11:9:7515264:7541326:-1	1871	1886	-	13.039	1.6e-05	0.0126	TCCCTCTCTCTTTTCT
MAZ	hTFtarget	chromosome:GRCz11:9:7515264:7541326:-1	1941	1956	-	12.8333	1.6e-05	0.0648	CGTTTGCCCCCACCCA
NFYB	hTFtarget	chromosome:GRCz11:9:7515264:7541326:-1	810	821	+	13.2286	1.6e-05	0.0648	CTCTGATTGGGT
SPI1	hTFtarget	chromosome:GRCz11:9:7515264:7541326:-1	375	390	+	12.6571	1.6e-05	0.0645	CACAGCCCCACCCTCG
SPI1	hTFtarget	chromosome:GRCz11:9:7515264:7541326:-1	379	390	-	13	1.6e-05	0.0624	CGAGGGTGGGGC
DDX5	hTFtarget	chromosome:GRCz11:9:7515264:7541326:-1	1691	1706	+	12.961	1.6e-05	0.0202	AACACACACACAAACT
FOXA1	hTFtarget	chromosome:GRCz11:9:7515264:7541326:-1	1363	1380	+	10.5833	1.61e-05	0.0205	TATATATATATATATACT
MED1	hTFtarget	chromosome:GRCz11:9:7515264:7541326:-1	1121	1129	-	13.5	1.61e-05	0.0487	CCATCTGGC
POLR2A	hTFtarget	chromosome:GRCz11:9:7515264:7541326:-1	592	607	-	12.3421	1.61e-05	0.0327	TAGCGCTGCCGCCTCA
REST	hTFtarget	chromosome:GRCz11:9:7515264:7541326:-1	600	621	+	1.80303	1.61e-05	0.0649	CAGCGCTACCCATTGTGCTGCC
SPI1	hTFtarget	chromosome:GRCz11:9:7515264:7541326:-1	810	823	-	13.4474	1.61e-05	0.0653	CAACCCAATCAGAG
SPI1	hTFtarget	chromosome:GRCz11:9:7515264:7541326:-1	377	392	-	13.0143	1.61e-05	0.0325	TCCGAGGGTGGGGCTG
SPI1	hTFtarget	chromosome:GRCz11:9:7515264:7541326:-1	1752	1767	-	12.1667	1.61e-05	0.0642	TGTCACTTCTGCTTAC
SUZ12	hTFtarget	chromosome:GRCz11:9:7515264:7541326:-1	393	404	+	13.0395	1.61e-05	0.0384	CATGCATATTCA
TCF12	hTFtarget	chromosome:GRCz11:9:7515264:7541326:-1	1856	1864	+	13.3	1.61e-05	0.0654	GAGGAAGCA
FOXP1	database	chromosome:GRCz11:9:7515264:7541326:-1	1000	1019	-	-6.15476	1.62e-05	0.0237	TTTTTTATAATTTTTTTTTA
SREBF1	database	chromosome:GRCz11:9:7515264:7541326:-1	1778	1792	-	12.2439	1.62e-05	0.0654	CAGGTCACGCCATGC
FOXA1	hTFtarget	chromosome:GRCz11:9:7515264:7541326:-1	1246	1257	+	12.3433	1.62e-05	0.0612	GCACTGTAAACA
HDAC2	hTFtarget	chromosome:GRCz11:9:7515264:7541326:-1	608	619	+	12.9268	1.62e-05	0.0647	CCCATTGTGCTG
MAFB	hTFtarget	chromosome:GRCz11:9:7515264:7541326:-1	1210	1221	-	12.5	1.62e-05	0.0547	CCCACCGCAGCC
SP1	hTFtarget	chromosome:GRCz11:9:7515264:7541326:-1	849	860	-	13.3857	1.62e-05	0.0328	GCCCAATCGGCA
ZNF280D	hTFtarget	chromosome:GRCz11:9:7515264:7541326:-1	1872	1887	+	13.1688	1.62e-05	0.0495	GAAAAGAGAGAGGGAG
HMG20B	database	chromosome:GRCz11:9:7515264:7541326:-1	1049	1059	+	12.0792	1.62e-05	0.056	AAAAATAATAA
NR4A2	database	chromosome:GRCz11:9:7515264:7541326:-1	577	585	-	13.7444	1.63e-05	0.0631	AAAGGTCAA
CEBPB	hTFtarget	chromosome:GRCz11:9:7515264:7541326:-1	114	122	+	12.2	1.63e-05	0.0629	GTGGTGCAA
NR4A2	database	chromosome:GRCz11:9:7515264:7541326:-1	577	585	+	13.7071	1.63e-05	0.0638	TTGACCTTT
AR	hTFtarget	chromosome:GRCz11:9:7515264:7541326:-1	1247	1267	-	12.7143	1.64e-05	0.0315	TTTACTGCAATGTTTACAGTG
IRF5	hTFtarget	chromosome:GRCz11:9:7515264:7541326:-1	1520	1535	-	7.06494	1.64e-05	0.00527	AAAAATGAAAATTAAT
MED1	hTFtarget	chromosome:GRCz11:9:7515264:7541326:-1	1825	1833	+	13.0571	1.64e-05	0.0659	CAGCTGCTG
SPI1	hTFtarget	chromosome:GRCz11:9:7515264:7541326:-1	703	718	-	12.9079	1.64e-05	0.0664	GGAAAGGCGGTGCCAA
SPI1	hTFtarget	chromosome:GRCz11:9:7515264:7541326:-1	1752	1767	-	13.0132	1.64e-05	0.0633	TGTCACTTCTGCTTAC
SPI1	hTFtarget	chromosome:GRCz11:9:7515264:7541326:-1	617	632	-	12.8947	1.64e-05	0.0662	TCTCAAAAGGGGGCAG
AR	hTFtarget	chromosome:GRCz11:9:7515264:7541326:-1	257	268	-	12.9583	1.64e-05	0.0638	TTGTTTGTTTTT
TAL1	hTFtarget	chromosome:GRCz11:9:7515264:7541326:-1	363	378	+	13.1515	1.64e-05	0.0603	TTATCAGACCGACACA
BCL11A	database	chromosome:GRCz11:9:7515264:7541326:-1	1754	1768	+	13.051	1.64e-05	0.0631	AAGCAGAAGTGACAG
SP2	hTFtarget	chromosome:GRCz11:9:7515264:7541326:-1	681	696	+	13.0556	1.65e-05	0.0104	TTTTTATGTTTCTCTG
SPI1	hTFtarget	chromosome:GRCz11:9:7515264:7541326:-1	379	390	-	13.1316	1.65e-05	0.0669	CGAGGGTGGGGC
TCF3	hTFtarget	chromosome:GRCz11:9:7515264:7541326:-1	1824	1835	+	13.5758	1.65e-05	0.0222	CCAGCTGCTGGA
ZNF384	hTFtarget	chromosome:GRCz11:9:7515264:7541326:-1	703	727	-	4.59722	1.65e-05	0.00365	TAAAAAAAAGGAAAGGCGGTGCCAA
FOXA1	hTFtarget	chromosome:GRCz11:9:7515264:7541326:-1	1687	1708	+	12.2985	1.66e-05	0.0212	TTCAAACACACACACAAACTCA
FOXA2	hTFtarget	chromosome:GRCz11:9:7515264:7541326:-1	1247	1261	+	13.4394	1.66e-05	0.0647	CACTGTAAACATTGC
RNF2	hTFtarget	chromosome:GRCz11:9:7515264:7541326:-1	1690	1701	+	9.77465	1.66e-05	0.0245	AAACACACACAC
SMAD1	hTFtarget	chromosome:GRCz11:9:7515264:7541326:-1	615	630	-	12.5455	1.66e-05	0.0671	TCAAAAGGGGGCAGCA
SMARCA4	hTFtarget	chromosome:GRCz11:9:7515264:7541326:-1	1001	1016	+	13.0278	1.66e-05	0.00926	AAAAAAAAATTATAAA
SPI1	hTFtarget	chromosome:GRCz11:9:7515264:7541326:-1	379	390	-	12.9474	1.66e-05	0.0673	CGAGGGTGGGGC
STAT1	hTFtarget	chromosome:GRCz11:9:7515264:7541326:-1	113	124	+	13.0395	1.66e-05	0.0615	GGTGGTGCAATA
TRIM28	hTFtarget	chromosome:GRCz11:9:7515264:7541326:-1	1028	1052	-	11.119	1.66e-05	0.0299	TTTTTTTACATACTTTTTATGTTTT
FOXA1	hTFtarget	chromosome:GRCz11:9:7515264:7541326:-1	1246	1265	-	13.5152	1.67e-05	0.065	TACTGCAATGTTTACAGTGC
ASCL1	hTFtarget	chromosome:GRCz11:9:7515264:7541326:-1	1287	1298	-	13.1972	1.67e-05	0.067	GCAACAGCTGGA
BRD4	hTFtarget	chromosome:GRCz11:9:7515264:7541326:-1	1288	1296	-	13.0714	1.67e-05	0.0392	AACAGCTGG
SPI1	hTFtarget	chromosome:GRCz11:9:7515264:7541326:-1	374	389	-	12.9	1.67e-05	0.0678	GAGGGTGGGGCTGTGT
SPI1	hTFtarget	chromosome:GRCz11:9:7515264:7541326:-1	810	821	+	13.5263	1.67e-05	0.0619	CTCTGATTGGGT
E2F7	hTFtarget	chromosome:GRCz11:9:7515264:7541326:-1	1289	1297	-	13.4605	1.67e-05	0.0673	CAACAGCTG
NR6A1	database	chromosome:GRCz11:9:7515264:7541326:-1	576	585	-	13.7623	1.68e-05	0.0664	AAAGGTCAAT
NANOG	hTFtarget	chromosome:GRCz11:9:7515264:7541326:-1	967	978	-	13.0972	1.68e-05	0.0649	GTTTTTGTTTCT
YY1	hTFtarget	chromosome:GRCz11:9:7515264:7541326:-1	1185	1194	-	13.6364	1.68e-05	0.068	TAAAATGGCG
CDX2	hTFtarget	chromosome:GRCz11:9:7515264:7541326:-1	1632	1647	-	13.1389	1.68e-05	0.0625	CTGTCATAAATATTTC
FLI1	hTFtarget	chromosome:GRCz11:9:7515264:7541326:-1	1874	1898	+	5.86364	1.69e-05	0.0302	AAAGAGAGAGGGAGAGATAGAAGTG
MAZ	hTFtarget	chromosome:GRCz11:9:7515264:7541326:-1	1877	1892	-	13.026	1.69e-05	0.033	TATCTCTCCCTCTCTC
NFYA	hTFtarget	chromosome:GRCz11:9:7515264:7541326:-1	379	390	-	13.3289	1.69e-05	0.0686	CGAGGGTGGGGC
SPI1	hTFtarget	chromosome:GRCz11:9:7515264:7541326:-1	810	821	-	13.5263	1.69e-05	0.0684	ACCCAATCAGAG
YY1	hTFtarget	chromosome:GRCz11:9:7515264:7541326:-1	1183	1194	-	13.2237	1.69e-05	0.0672	TAAAATGGCGAC
CDK9	hTFtarget	chromosome:GRCz11:9:7515264:7541326:-1	1204	1225	-	11.0395	1.69e-05	0.0683	TCTTCCCACCGCAGCCTTCGCT
CTCF	hTFtarget	chromosome:GRCz11:9:7515264:7541326:-1	615	630	-	12.3182	1.69e-05	0.0684	TCAAAAGGGGGCAGCA
CTCF	hTFtarget	chromosome:GRCz11:9:7515264:7541326:-1	615	630	-	12.3182	1.69e-05	0.0684	TCAAAAGGGGGCAGCA
PRDM1	hTFtarget	chromosome:GRCz11:9:7515264:7541326:-1	1872	1886	+	13.0571	1.7e-05	0.0668	GAAAAGAGAGAGGGA
PRKDC	hTFtarget	chromosome:GRCz11:9:7515264:7541326:-1	702	717	+	12.8816	1.7e-05	0.0343	TTTGGCACCGCCTTTC
SMAD1	hTFtarget	chromosome:GRCz11:9:7515264:7541326:-1	1321	1329	+	13.4079	1.7e-05	0.0685	CACAGCATG
STAG1	hTFtarget	chromosome:GRCz11:9:7515264:7541326:-1	1792	1804	-	12.8788	1.7e-05	0.0345	CATGAGGTGGCAC
CEBPA	hTFtarget	chromosome:GRCz11:9:7515264:7541326:-1	113	123	-	13.0455	1.7e-05	0.0615	ATTGCACCACC
CTCF	hTFtarget	chromosome:GRCz11:9:7515264:7541326:-1	615	630	-	12.2879	1.7e-05	0.0688	TCAAAAGGGGGCAGCA
CTCF	hTFtarget	chromosome:GRCz11:9:7515264:7541326:-1	615	630	-	11.8788	1.7e-05	0.0689	TCAAAAGGGGGCAGCA
EBF1	hTFtarget	chromosome:GRCz11:9:7515264:7541326:-1	2012	2026	+	13	1.7e-05	0.0688	CAGTCCTCAGAGACC
EP300	hTFtarget	chromosome:GRCz11:9:7515264:7541326:-1	305	313	-	13.2368	1.7e-05	0.0689	GCCCCTGGC
C17orf96	hTFtarget	chromosome:GRCz11:9:7515264:7541326:-1	1856	1880	+	12.8228	1.71e-05	0.0165	GAGGAAGCAAGGTTTAGAAAAGAGA
SPI1	hTFtarget	chromosome:GRCz11:9:7515264:7541326:-1	1068	1079	-	12.9474	1.71e-05	0.0347	GTGGGCGGGTAT
SPI1	hTFtarget	chromosome:GRCz11:9:7515264:7541326:-1	704	719	+	13.0571	1.71e-05	0.0536	TGGCACCGCCTTTCCT
SPI1	hTFtarget	chromosome:GRCz11:9:7515264:7541326:-1	810	823	-	13.3714	1.71e-05	0.0346	CAACCCAATCAGAG
TP53	hTFtarget	chromosome:GRCz11:9:7515264:7541326:-1	1871	1890	+	4.4507	1.71e-05	0.0152	AGAAAAGAGAGAGGGAGAGA
HOXD13	database	chromosome:GRCz11:9:7515264:7541326:-1	405	420	-	12.6474	1.72e-05	0.0591	ACACCAATAAAAGTAG
FOXA1	hTFtarget	chromosome:GRCz11:9:7515264:7541326:-1	1246	1257	+	13.5	1.72e-05	0.0674	GCACTGTAAACA
FOXA1	hTFtarget	chromosome:GRCz11:9:7515264:7541326:-1	1246	1259	-	13.5758	1.72e-05	0.0677	AATGTTTACAGTGC
CREBBP	hTFtarget	chromosome:GRCz11:9:7515264:7541326:-1	1875	1889	+	12.4478	1.72e-05	0.0345	AAGAGAGAGGGAGAG
AR	hTFtarget	chromosome:GRCz11:9:7515264:7541326:-1	1246	1267	+	12.5522	1.72e-05	0.0375	GCACTGTAAACATTGCAGTAAA
EP300	hTFtarget	chromosome:GRCz11:9:7515264:7541326:-1	258	269	-	12.7143	1.72e-05	0.0648	TTTGTTTGTTTT
REST	database	chromosome:GRCz11:9:7515264:7541326:-1	1753	1771	-	6.02041	1.73e-05	0.0349	GTGCTGTCACTTCTGCTTA
AR	hTFtarget	chromosome:GRCz11:9:7515264:7541326:-1	1413	1430	+	11.3117	1.73e-05	0.0618	CAATGTAAACTAATGTAA
FOXA2	hTFtarget	chromosome:GRCz11:9:7515264:7541326:-1	1246	1261	+	13.2273	1.73e-05	0.0679	GCACTGTAAACATTGC
NANOG	hTFtarget	chromosome:GRCz11:9:7515264:7541326:-1	1321	1329	+	13.1579	1.73e-05	0.0702	CACAGCATG
SPI1	hTFtarget	chromosome:GRCz11:9:7515264:7541326:-1	374	389	+	12.3571	1.73e-05	0.0702	ACACAGCCCCACCCTC
STAG1	hTFtarget	chromosome:GRCz11:9:7515264:7541326:-1	615	630	-	12.8026	1.73e-05	0.0701	TCAAAAGGGGGCAGCA
ZNF384	hTFtarget	chromosome:GRCz11:9:7515264:7541326:-1	1471	1492	-	7.63889	1.73e-05	0.00575	TAAAACCTTTTTTTTTCTTCTG
RBPJ	database	chromosome:GRCz11:9:7515264:7541326:-1	18	26	-	13.0854	1.74e-05	0.0702	CATGGGAAA
JUN	hTFtarget	chromosome:GRCz11:9:7515264:7541326:-1	1849	1864	-	12.1429	1.74e-05	0.07	TGCTTCCTCAGCTGTC
MYOD1	hTFtarget	chromosome:GRCz11:9:7515264:7541326:-1	1760	1768	-	13.3816	1.74e-05	0.0678	CTGTCACTT
PRAME	hTFtarget	chromosome:GRCz11:9:7515264:7541326:-1	850	858	-	13.1974	1.74e-05	0.0347	CCAATCGGC
RAD21	hTFtarget	chromosome:GRCz11:9:7515264:7541326:-1	615	630	-	12.3182	1.74e-05	0.0704	TCAAAAGGGGGCAGCA
RAD21	hTFtarget	chromosome:GRCz11:9:7515264:7541326:-1	615	630	-	11.6286	1.74e-05	0.0701	TCAAAAGGGGGCAGCA
REST	hTFtarget	chromosome:GRCz11:9:7515264:7541326:-1	605	620	+	9.77273	1.74e-05	0.0703	CTACCCATTGTGCTGC
SPI1	hTFtarget	chromosome:GRCz11:9:7515264:7541326:-1	810	821	-	13.4571	1.74e-05	0.058	ACCCAATCAGAG
SPI1	hTFtarget	chromosome:GRCz11:9:7515264:7541326:-1	379	390	-	13.1053	1.74e-05	0.0707	CGAGGGTGGGGC
SPI1	hTFtarget	chromosome:GRCz11:9:7515264:7541326:-1	849	860	-	13.3816	1.74e-05	0.0352	GCCCAATCGGCA
AR	hTFtarget	chromosome:GRCz11:9:7515264:7541326:-1	1246	1257	-	12.791	1.74e-05	0.0499	TGTTTACAGTGC
RBPJ	database	chromosome:GRCz11:9:7515264:7541326:-1	18	26	-	13.0505	1.74e-05	0.0702	CATGGGAAA
MYOD1	database	chromosome:GRCz11:9:7515264:7541326:-1	1288	1296	-	13.0976	1.75e-05	0.0609	AACAGCTGG
MYEF2	database	chromosome:GRCz11:9:7515264:7541326:-1	319	334	+	13.3661	1.75e-05	0.0284	AGGACTAAAAATCAGC
FOXA1	hTFtarget	chromosome:GRCz11:9:7515264:7541326:-1	1245	1261	-	13.2879	1.75e-05	0.068	GCAATGTTTACAGTGCT
GTF2I	hTFtarget	chromosome:GRCz11:9:7515264:7541326:-1	689	700	+	12.9211	1.75e-05	0.0711	TTTCTCTGAGCT
RUNX1	hTFtarget	chromosome:GRCz11:9:7515264:7541326:-1	593	604	-	12.0263	1.75e-05	0.0712	CGCTGCCGCCTC
SPI1	hTFtarget	chromosome:GRCz11:9:7515264:7541326:-1	379	390	-	13.0789	1.75e-05	0.0674	CGAGGGTGGGGC
SPI1	hTFtarget	chromosome:GRCz11:9:7515264:7541326:-1	375	390	+	12.8289	1.75e-05	0.0355	CACAGCCCCACCCTCG
TP63	hTFtarget	chromosome:GRCz11:9:7515264:7541326:-1	484	498	+	13.0758	1.75e-05	0.0708	TGTTTGGACTTGTGA
ZNF384	hTFtarget	chromosome:GRCz11:9:7515264:7541326:-1	1469	1493	+	4.375	1.75e-05	0.00365	AACAGAAGAAAAAAAAAGGTTTTAA
MYOD1	database	chromosome:GRCz11:9:7515264:7541326:-1	1288	1296	-	13.0816	1.75e-05	0.0609	AACAGCTGG
PLAG1	database	chromosome:GRCz11:9:7515264:7541326:-1	1946	1959	+	9.55102	1.76e-05	0.0713	GGGGGCAAACGGGA
SMAD3	hTFtarget	chromosome:GRCz11:9:7515264:7541326:-1	1321	1329	-	13.8421	1.76e-05	0.071	CATGCTGTG
SPI1	hTFtarget	chromosome:GRCz11:9:7515264:7541326:-1	375	390	-	12.8286	1.76e-05	0.0428	CGAGGGTGGGGCTGTG
SPI1	hTFtarget	chromosome:GRCz11:9:7515264:7541326:-1	701	716	+	12.8289	1.76e-05	0.0714	TTTTGGCACCGCCTTT
TAL1	hTFtarget	chromosome:GRCz11:9:7515264:7541326:-1	363	378	+	12.9545	1.76e-05	0.0647	TTATCAGACCGACACA
TBP	hTFtarget	chromosome:GRCz11:9:7515264:7541326:-1	377	388	-	12.2632	1.76e-05	0.0578	AGGGTGGGGCTG
CTCF	hTFtarget	chromosome:GRCz11:9:7515264:7541326:-1	615	630	+	11.8939	1.76e-05	0.0713	TGCTGCCCCCTTTTGA
CTCF	hTFtarget	chromosome:GRCz11:9:7515264:7541326:-1	615	630	+	12.3636	1.76e-05	0.0713	TGCTGCCCCCTTTTGA
ERG	hTFtarget	chromosome:GRCz11:9:7515264:7541326:-1	1792	1807	-	11.0526	1.76e-05	0.0712	AGGCATGAGGTGGCAC
NFYB	database	chromosome:GRCz11:9:7515264:7541326:-1	810	822	-	13.2959	1.76e-05	0.0714	AACCCAATCAGAG
NFYB	database	chromosome:GRCz11:9:7515264:7541326:-1	810	822	+	13.2951	1.77e-05	0.072	CTCTGATTGGGTT
AR	hTFtarget	chromosome:GRCz11:9:7515264:7541326:-1	716	732	-	9.47368	1.77e-05	0.0621	GACTGTAAAAAAAAGGA
PGR	hTFtarget	chromosome:GRCz11:9:7515264:7541326:-1	257	267	-	12.961	1.77e-05	0.0456	TGTTTGTTTTT
BRD4	hTFtarget	chromosome:GRCz11:9:7515264:7541326:-1	712	723	-	13.1447	1.77e-05	0.0699	AAAAAGGAAAGG
SPI1	hTFtarget	chromosome:GRCz11:9:7515264:7541326:-1	810	821	-	13.4342	1.77e-05	0.0565	ACCCAATCAGAG
TRIM24	hTFtarget	chromosome:GRCz11:9:7515264:7541326:-1	996	1017	+	12.6667	1.77e-05	0.01	AAAATAAAAAAAAATTATAAAA
IRF1	database	chromosome:GRCz11:9:7515264:7541326:-1	164	175	-	13.3684	1.78e-05	0.0536	GAAACAGAAATC
AP4	database	chromosome:GRCz11:9:7515264:7541326:-1	1823	1832	-	12.9358	1.78e-05	0.0721	AGCAGCTGGG
BCL11A	hTFtarget	chromosome:GRCz11:9:7515264:7541326:-1	1321	1329	+	13.2714	1.78e-05	0.0722	CACAGCATG
SPI1	hTFtarget	chromosome:GRCz11:9:7515264:7541326:-1	615	631	-	11.3289	1.78e-05	0.0719	CTCAAAAGGGGGCAGCA
SRC	hTFtarget	chromosome:GRCz11:9:7515264:7541326:-1	471	482	-	12.5974	1.78e-05	0.0322	AAAATAAATATC
CTCF	hTFtarget	chromosome:GRCz11:9:7515264:7541326:-1	615	630	+	12.3485	1.78e-05	0.0718	TGCTGCCCCCTTTTGA
KLF4	database	chromosome:GRCz11:9:7515264:7541326:-1	1941	1950	+	13.4286	1.79e-05	0.0364	TGGGTGGGGG
BRCA1:USF2	database	chromosome:GRCz11:9:7515264:7541326:-1	1468	1475	-	10.2935	1.79e-05	0.0709	TTCTGTTG
ESR1	hTFtarget	chromosome:GRCz11:9:7515264:7541326:-1	1692	1713	-	11.8816	1.79e-05	0.0711	ACTGATGAGTTTGTGTGTGTGT
FOXA1	hTFtarget	chromosome:GRCz11:9:7515264:7541326:-1	1246	1257	-	12.7463	1.79e-05	0.0418	TGTTTACAGTGC
FOXA1	hTFtarget	chromosome:GRCz11:9:7515264:7541326:-1	1362	1378	+	12.5672	1.79e-05	0.0239	TTATATATATATATATA
GRHL3	hTFtarget	chromosome:GRCz11:9:7515264:7541326:-1	1687	1702	-	12.7895	1.79e-05	0.0362	TGTGTGTGTGTTTGAA
MED1	hTFtarget	chromosome:GRCz11:9:7515264:7541326:-1	1753	1768	+	12.961	1.79e-05	0.0367	TAAGCAGAAGTGACAG
BRD3	hTFtarget	chromosome:GRCz11:9:7515264:7541326:-1	389	404	+	11.1972	1.79e-05	0.0239	CGGACATGCATATTCA
SP2	hTFtarget	chromosome:GRCz11:9:7515264:7541326:-1	810	821	-	12.8714	1.79e-05	0.0724	ACCCAATCAGAG
SPI1	hTFtarget	chromosome:GRCz11:9:7515264:7541326:-1	810	821	-	13.3947	1.79e-05	0.0704	ACCCAATCAGAG
YY1	hTFtarget	chromosome:GRCz11:9:7515264:7541326:-1	1186	1193	+	13.7632	1.79e-05	0.0708	GCCATTTT
HOXD3	database	chromosome:GRCz11:9:7515264:7541326:-1	549	556	+	11.3564	1.79e-05	0.0676	CCTAATGA
KLF7	database	chromosome:GRCz11:9:7515264:7541326:-1	1941	1950	+	13.3945	1.79e-05	0.0364	TGGGTGGGGG
MYC	hTFtarget	chromosome:GRCz11:9:7515264:7541326:-1	297	315	+	-5.84211	1.8e-05	0.024	TAGAGTAAGCCAGGGGCAG
RFX5	hTFtarget	chromosome:GRCz11:9:7515264:7541326:-1	1287	1302	+	12.7879	1.8e-05	0.0729	TCCAGCTGTTGCCGAG
SPI1	hTFtarget	chromosome:GRCz11:9:7515264:7541326:-1	810	821	-	13.5	1.8e-05	0.0716	ACCCAATCAGAG
AR	hTFtarget	chromosome:GRCz11:9:7515264:7541326:-1	1920	1928	-	12.6842	1.8e-05	0.0722	CACTGTTCT
TCF3	database	chromosome:GRCz11:9:7515264:7541326:-1	1822	1834	+	12.8876	1.81e-05	0.0415	ACCCAGCTGCTGG
FOXA1	hTFtarget	chromosome:GRCz11:9:7515264:7541326:-1	1358	1372	-	12.9744	1.81e-05	0.0161	TATATATATAAGTAT
FOXA1	hTFtarget	chromosome:GRCz11:9:7515264:7541326:-1	471	485	-	13.1493	1.81e-05	0.0695	CACAAAATAAATATC
FOXA2	hTFtarget	chromosome:GRCz11:9:7515264:7541326:-1	1246	1257	+	13.1039	1.81e-05	0.0705	GCACTGTAAACA
FOXK1	hTFtarget	chromosome:GRCz11:9:7515264:7541326:-1	1694	1709	+	12.6761	1.81e-05	0.053	ACACACACAAACTCAT
SMARCA4	hTFtarget	chromosome:GRCz11:9:7515264:7541326:-1	712	727	-	12.9167	1.81e-05	0.00926	TAAAAAAAAGGAAAGG
SPI1	hTFtarget	chromosome:GRCz11:9:7515264:7541326:-1	1751	1767	-	11.803	1.81e-05	0.0718	TGTCACTTCTGCTTACC
SPI1	hTFtarget	chromosome:GRCz11:9:7515264:7541326:-1	849	860	+	13.4	1.81e-05	0.0358	TGCCGATTGGGC
SPI1	hTFtarget	chromosome:GRCz11:9:7515264:7541326:-1	379	390	-	12.9429	1.81e-05	0.063	CGAGGGTGGGGC
SPI1	hTFtarget	chromosome:GRCz11:9:7515264:7541326:-1	379	390	-	13.2105	1.81e-05	0.0732	CGAGGGTGGGGC
SREBF1	hTFtarget	chromosome:GRCz11:9:7515264:7541326:-1	1780	1788	+	13.493	1.81e-05	0.0735	ATGGCGTGA
TP73	hTFtarget	chromosome:GRCz11:9:7515264:7541326:-1	484	495	-	13.2879	1.81e-05	0.0734	CAAGTCCAAACA
CEBPB	hTFtarget	chromosome:GRCz11:9:7515264:7541326:-1	111	126	+	13.5455	1.81e-05	0.0714	ATGGTGGTGCAATATT
EP300	hTFtarget	chromosome:GRCz11:9:7515264:7541326:-1	1697	1705	+	13.4605	1.81e-05	0.0354	CACACAAAC
IRF1	database	chromosome:GRCz11:9:7515264:7541326:-1	164	175	-	13.3333	1.81e-05	0.0539	GAAACAGAAATC
RARB	database	chromosome:GRCz11:9:7515264:7541326:-1	1782	1792	-	13.4082	1.82e-05	0.0739	CAGGTCACGCC
ESR1	hTFtarget	chromosome:GRCz11:9:7515264:7541326:-1	1128	1143	+	12.8333	1.82e-05	0.0735	GGCCAGTCCGCCCCTG
RFX5	hTFtarget	chromosome:GRCz11:9:7515264:7541326:-1	810	821	+	13.3684	1.82e-05	0.0737	CTCTGATTGGGT
RNF2	hTFtarget	chromosome:GRCz11:9:7515264:7541326:-1	1694	1705	+	9.64789	1.82e-05	0.0245	ACACACACAAAC
SOX2	hTFtarget	chromosome:GRCz11:9:7515264:7541326:-1	1321	1329	+	13.2895	1.82e-05	0.0741	CACAGCATG
TCF7L2	hTFtarget	chromosome:GRCz11:9:7515264:7541326:-1	765	773	-	13.2597	1.82e-05	0.061	AAATAAACA
CTCF	hTFtarget	chromosome:GRCz11:9:7515264:7541326:-1	615	630	-	12.0429	1.82e-05	0.0734	TCAAAAGGGGGCAGCA
RARB	database	chromosome:GRCz11:9:7515264:7541326:-1	1782	1792	+	13.4082	1.82e-05	0.0739	GGCGTGACCTG
IRF1	hTFtarget	chromosome:GRCz11:9:7515264:7541326:-1	810	821	-	13.3816	1.83e-05	0.058	ACCCAATCAGAG
KDM5B	hTFtarget	chromosome:GRCz11:9:7515264:7541326:-1	1878	1893	-	12.9722	1.83e-05	0.0173	CTATCTCTCCCTCTCT
NFYB	hTFtarget	chromosome:GRCz11:9:7515264:7541326:-1	851	862	+	13.2576	1.83e-05	0.0742	CCGATTGGGCCA
BRD3	hTFtarget	chromosome:GRCz11:9:7515264:7541326:-1	1689	1704	+	11.1549	1.83e-05	0.0239	CAAACACACACACAAA
SPI1	hTFtarget	chromosome:GRCz11:9:7515264:7541326:-1	379	390	-	12.8947	1.83e-05	0.0743	CGAGGGTGGGGC
TP53	hTFtarget	chromosome:GRCz11:9:7515264:7541326:-1	1850	1865	+	10.9211	1.83e-05	0.0703	ACAGCTGAGGAAGCAA
ZNF384	hTFtarget	chromosome:GRCz11:9:7515264:7541326:-1	255	279	+	4.22222	1.83e-05	0.00365	AAAAAAACAAACAAACTGCAAATTA
NFYC	hTFtarget	chromosome:GRCz11:9:7515264:7541326:-1	810	821	+	13.3816	1.84e-05	0.0748	CTCTGATTGGGT
SPI1	hTFtarget	chromosome:GRCz11:9:7515264:7541326:-1	1872	1887	-	13.0132	1.84e-05	0.0739	CTCCCTCTCTCTTTTC
SPI1	hTFtarget	chromosome:GRCz11:9:7515264:7541326:-1	375	390	+	13.0286	1.84e-05	0.049	CACAGCCCCACCCTCG
YY1	hTFtarget	chromosome:GRCz11:9:7515264:7541326:-1	1183	1194	-	13.0789	1.84e-05	0.0734	TAAAATGGCGAC
KLF16	database	chromosome:GRCz11:9:7515264:7541326:-1	1940	1950	+	12.9388	1.84e-05	0.0515	GTGGGTGGGGG
AP1	database	chromosome:GRCz11:9:7515264:7541326:-1	1504	1514	+	12.2041	1.85e-05	0.0751	GGTGACTAAAT
ETV4	hTFtarget	chromosome:GRCz11:9:7515264:7541326:-1	1683	1704	+	8.9759	1.85e-05	0.0169	CTTTTTCAAACACACACACAAA
HDAC3	hTFtarget	chromosome:GRCz11:9:7515264:7541326:-1	473	484	-	12.7313	1.85e-05	0.0432	ACAAAATAAATA
NR2C2	hTFtarget	chromosome:GRCz11:9:7515264:7541326:-1	1784	1799	-	11.9079	1.85e-05	0.0749	GGTGGCACAGGTCACG
NR3C1	hTFtarget	chromosome:GRCz11:9:7515264:7541326:-1	1246	1261	+	13.209	1.85e-05	0.0351	GCACTGTAAACATTGC
SP1	hTFtarget	chromosome:GRCz11:9:7515264:7541326:-1	376	397	-	11.4091	1.85e-05	0.0745	GCATGTCCGAGGGTGGGGCTGT
SPI1	hTFtarget	chromosome:GRCz11:9:7515264:7541326:-1	810	821	-	13.3816	1.85e-05	0.0424	ACCCAATCAGAG
TAF1	hTFtarget	chromosome:GRCz11:9:7515264:7541326:-1	1867	1890	+	12.6053	1.85e-05	0.0369	GTTTAGAAAAGAGAGAGGGAGAGA
TRIM28	hTFtarget	chromosome:GRCz11:9:7515264:7541326:-1	1216	1231	+	12.1447	1.85e-05	0.0705	GGTGGGAAGAAAGCTG
FOXO3	database	chromosome:GRCz11:9:7515264:7541326:-1	255	267	+	12.8515	1.85e-05	0.07	AAAAAAACAAACA
ESR1	hTFtarget	chromosome:GRCz11:9:7515264:7541326:-1	553	561	-	13.5395	1.86e-05	0.0758	CTGGGTCAT
SPI1	hTFtarget	chromosome:GRCz11:9:7515264:7541326:-1	376	391	+	12.5132	1.86e-05	0.0671	ACAGCCCCACCCTCGG
SPI1	hTFtarget	chromosome:GRCz11:9:7515264:7541326:-1	703	718	-	11.7286	1.86e-05	0.0589	GGAAAGGCGGTGCCAA
CREBBP	hTFtarget	chromosome:GRCz11:9:7515264:7541326:-1	553	561	-	13.5	1.86e-05	0.0758	CTGGGTCAT
TBX22	database	chromosome:GRCz11:9:7515264:7541326:-1	1124	1142	-	-4.37755	1.87e-05	0.0752	AGGGGCGGACTGGCCATCT
NFE2	hTFtarget	chromosome:GRCz11:9:7515264:7541326:-1	711	732	+	12.8846	1.87e-05	0.0251	GCCTTTCCTTTTTTTTACAGTC
POLR2A	hTFtarget	chromosome:GRCz11:9:7515264:7541326:-1	593	606	+	12.6447	1.87e-05	0.0757	GAGGCGGCAGCGCT
RFX2	hTFtarget	chromosome:GRCz11:9:7515264:7541326:-1	379	390	-	12.3684	1.87e-05	0.0758	CGAGGGTGGGGC
SMAD4	hTFtarget	chromosome:GRCz11:9:7515264:7541326:-1	60	84	+	12.6753	1.87e-05	0.0696	CCACATGTGAAAAAATGATGTGGTA
SP2	hTFtarget	chromosome:GRCz11:9:7515264:7541326:-1	1880	1898	-	10.3247	1.87e-05	0.0372	CACTTCTATCTCTCCCTCT
SP2	hTFtarget	chromosome:GRCz11:9:7515264:7541326:-1	1614	1635	-	12.7308	1.87e-05	0.016	TTTCATTTAATATTGTTTCTTT
SPI1	hTFtarget	chromosome:GRCz11:9:7515264:7541326:-1	377	392	+	12.3816	1.87e-05	0.0622	CAGCCCCACCCTCGGA
SPI1	hTFtarget	chromosome:GRCz11:9:7515264:7541326:-1	377	392	+	12.5857	1.87e-05	0.0657	CAGCCCCACCCTCGGA
STAG1	hTFtarget	chromosome:GRCz11:9:7515264:7541326:-1	613	631	+	12.1061	1.87e-05	0.0755	TGTGCTGCCCCCTTTTGAG
XBP1	hTFtarget	chromosome:GRCz11:9:7515264:7541326:-1	347	357	-	13.1857	1.87e-05	0.0758	GCTGATGTGGC
E2F1	hTFtarget	chromosome:GRCz11:9:7515264:7541326:-1	1893	1908	+	12.9848	1.87e-05	0.0759	GAAGTGGGCGCCAATG
AR	hTFtarget	chromosome:GRCz11:9:7515264:7541326:-1	1246	1257	+	12.8056	1.87e-05	0.0721	GCACTGTAAACA
SREBF1	database	chromosome:GRCz11:9:7515264:7541326:-1	352	361	+	13.7073	1.88e-05	0.0381	ATCAGCCCAC
GATA1	hTFtarget	chromosome:GRCz11:9:7515264:7541326:-1	1694	1715	-	9.80723	1.88e-05	0.0464	AGACTGATGAGTTTGTGTGTGT
PRDM1	hTFtarget	chromosome:GRCz11:9:7515264:7541326:-1	1873	1886	+	12.9286	1.88e-05	0.0746	AAAAGAGAGAGGGA
REST	hTFtarget	chromosome:GRCz11:9:7515264:7541326:-1	281	294	-	8.1	1.88e-05	0.0743	TGTCTGTTGTGCTA
SPI1	hTFtarget	chromosome:GRCz11:9:7515264:7541326:-1	810	821	-	13.4079	1.88e-05	0.0381	ACCCAATCAGAG
STAG1	hTFtarget	chromosome:GRCz11:9:7515264:7541326:-1	615	630	+	12.0606	1.88e-05	0.0759	TGCTGCCCCCTTTTGA
CREB1	hTFtarget	chromosome:GRCz11:9:7515264:7541326:-1	1872	1896	+	-5.28788	1.88e-05	0.0279	GAAAAGAGAGAGGGAGAGATAGAAG
CTCF	hTFtarget	chromosome:GRCz11:9:7515264:7541326:-1	616	631	+	10.1447	1.88e-05	0.0759	GCTGCCCCCTTTTGAG
E2F4	hTFtarget	chromosome:GRCz11:9:7515264:7541326:-1	378	388	+	12.7237	1.88e-05	0.0417	AGCCCCACCCT
FOXO3	database	chromosome:GRCz11:9:7515264:7541326:-1	255	267	-	12.8571	1.89e-05	0.0714	TGTTTGTTTTTTT
ASCL2	hTFtarget	chromosome:GRCz11:9:7515264:7541326:-1	257	267	+	12.9481	1.89e-05	0.0713	AAAAACAAACA
POLR2A	hTFtarget	chromosome:GRCz11:9:7515264:7541326:-1	1210	1221	-	12.1316	1.89e-05	0.0767	CCCACCGCAGCC
SPI1	hTFtarget	chromosome:GRCz11:9:7515264:7541326:-1	375	390	+	12.8714	1.89e-05	0.0764	CACAGCCCCACCCTCG
STAG1	hTFtarget	chromosome:GRCz11:9:7515264:7541326:-1	615	630	-	11.8485	1.89e-05	0.0762	TCAAAAGGGGGCAGCA
TCF3	hTFtarget	chromosome:GRCz11:9:7515264:7541326:-1	1754	1767	+	12.8421	1.89e-05	0.0699	AAGCAGAAGTGACA
AR	hTFtarget	chromosome:GRCz11:9:7515264:7541326:-1	1246	1257	+	12.75	1.9e-05	0.0411	GCACTGTAAACA
EWSR1	hTFtarget	chromosome:GRCz11:9:7515264:7541326:-1	497	516	+	8.19355	1.9e-05	0.0761	GAGGGAAACCAGGAAGAAAC
IRF1	hTFtarget	chromosome:GRCz11:9:7515264:7541326:-1	1606	1621	-	13.026	1.9e-05	0.0614	GTTTCTTTTTAGATTT
BRD2	hTFtarget	chromosome:GRCz11:9:7515264:7541326:-1	1735	1747	+	12.0263	1.9e-05	0.0618	CACAAGCACTCTT
AR	hTFtarget	chromosome:GRCz11:9:7515264:7541326:-1	256	267	+	12.6119	1.9e-05	0.0576	AAAAAACAAACA
RUNX2	hTFtarget	chromosome:GRCz11:9:7515264:7541326:-1	1696	1711	+	12.8354	1.9e-05	0.0331	ACACACAAACTCATCA
SPI1	hTFtarget	chromosome:GRCz11:9:7515264:7541326:-1	375	390	+	12.9429	1.9e-05	0.0769	CACAGCCCCACCCTCG
TP53	hTFtarget	chromosome:GRCz11:9:7515264:7541326:-1	1881	1900	+	4.09859	1.9e-05	0.0152	GAGGGAGAGATAGAAGTGGG
USF1	hTFtarget	chromosome:GRCz11:9:7515264:7541326:-1	1094	1118	-	10.0526	1.9e-05	0.0756	TTCTGGCAAATGCCAAAAGGGCTGG
E2F4	hTFtarget	chromosome:GRCz11:9:7515264:7541326:-1	377	388	+	12.5132	1.9e-05	0.0773	CAGCCCCACCCT
ERG	hTFtarget	chromosome:GRCz11:9:7515264:7541326:-1	498	513	-	11.8684	1.9e-05	0.0186	TCTTCCTGGTTTCCCT
OCAB	database	chromosome:GRCz11:9:7515264:7541326:-1	391	401	-	13.7541	1.91e-05	0.0745	ATATGCATGTC
SP1	hTFtarget	chromosome:GRCz11:9:7515264:7541326:-1	849	860	-	13.4571	1.91e-05	0.0387	GCCCAATCGGCA
SPI1	hTFtarget	chromosome:GRCz11:9:7515264:7541326:-1	375	390	+	12.6974	1.91e-05	0.0371	CACAGCCCCACCCTCG
SPI1	hTFtarget	chromosome:GRCz11:9:7515264:7541326:-1	379	390	-	12.8816	1.91e-05	0.062	CGAGGGTGGGGC
SPI1	hTFtarget	chromosome:GRCz11:9:7515264:7541326:-1	705	716	+	12.6974	1.91e-05	0.0387	GGCACCGCCTTT
SPI1	hTFtarget	chromosome:GRCz11:9:7515264:7541326:-1	849	860	+	13.3158	1.91e-05	0.0387	TGCCGATTGGGC
TBP	hTFtarget	chromosome:GRCz11:9:7515264:7541326:-1	378	389	+	12.1184	1.91e-05	0.0774	AGCCCCACCCTC
TRIM28	hTFtarget	chromosome:GRCz11:9:7515264:7541326:-1	1389	1404	+	12.5325	1.91e-05	0.0752	ATGGAAACTTGGAACT
HOXA13	database	chromosome:GRCz11:9:7515264:7541326:-1	1024	1032	+	10.7688	1.92e-05	0.0726	ACATAAAAC
ASCL1	hTFtarget	chromosome:GRCz11:9:7515264:7541326:-1	1289	1297	-	13.3	1.92e-05	0.0389	CAACAGCTG
RAD21	hTFtarget	chromosome:GRCz11:9:7515264:7541326:-1	615	630	-	12.2727	1.92e-05	0.0779	TCAAAAGGGGGCAGCA
REST	hTFtarget	chromosome:GRCz11:9:7515264:7541326:-1	605	620	+	5.18182	1.92e-05	0.0776	CTACCCATTGTGCTGC
AEBP2	hTFtarget	chromosome:GRCz11:9:7515264:7541326:-1	810	821	-	13.4079	1.92e-05	0.0769	ACCCAATCAGAG
SPI1	hTFtarget	chromosome:GRCz11:9:7515264:7541326:-1	1756	1767	-	13.0921	1.92e-05	0.074	TGTCACTTCTGC
TAL1	hTFtarget	chromosome:GRCz11:9:7515264:7541326:-1	836	844	+	12.5286	1.92e-05	0.0361	ACCAGCTGG
FOXA2	hTFtarget	chromosome:GRCz11:9:7515264:7541326:-1	1247	1257	-	13.3788	1.93e-05	0.0751	TGTTTACAGTG
AR	hTFtarget	chromosome:GRCz11:9:7515264:7541326:-1	257	268	+	12.6111	1.93e-05	0.0743	AAAAACAAACAA
ASCL1	hTFtarget	chromosome:GRCz11:9:7515264:7541326:-1	1285	1296	+	13.3788	1.93e-05	0.0553	CCTCCAGCTGTT
POLR3A	hTFtarget	chromosome:GRCz11:9:7515264:7541326:-1	714	729	-	12.859	1.93e-05	0.00601	TGTAAAAAAAAGGAAA
RCOR1	hTFtarget	chromosome:GRCz11:9:7515264:7541326:-1	1842	1863	-	7.57895	1.93e-05	0.0768	GCTTCCTCAGCTGTCATGAGGT
SP2	hTFtarget	chromosome:GRCz11:9:7515264:7541326:-1	702	717	+	12.5263	1.93e-05	0.039	TTTGGCACCGCCTTTC
SPI1	hTFtarget	chromosome:GRCz11:9:7515264:7541326:-1	378	389	-	12.9079	1.93e-05	0.0783	GAGGGTGGGGCT
CTCF	hTFtarget	chromosome:GRCz11:9:7515264:7541326:-1	612	630	+	12	1.93e-05	0.0781	TTGTGCTGCCCCCTTTTGA
CTCF	hTFtarget	chromosome:GRCz11:9:7515264:7541326:-1	612	630	+	12	1.93e-05	0.0781	TTGTGCTGCCCCCTTTTGA
ESR1	hTFtarget	chromosome:GRCz11:9:7515264:7541326:-1	553	561	-	13.8947	1.94e-05	0.0788	CTGGGTCAT
ESR1	hTFtarget	chromosome:GRCz11:9:7515264:7541326:-1	1880	1888	+	13.3803	1.94e-05	0.0331	AGAGGGAGA
EWSR1	hTFtarget	chromosome:GRCz11:9:7515264:7541326:-1	1876	1894	+	0.80303	1.94e-05	0.0352	AGAGAGAGGGAGAGATAGA
BRD4	hTFtarget	chromosome:GRCz11:9:7515264:7541326:-1	1824	1832	-	13.0286	1.94e-05	0.0392	AGCAGCTGG
SPI1	hTFtarget	chromosome:GRCz11:9:7515264:7541326:-1	810	821	-	13.3816	1.94e-05	0.0785	ACCCAATCAGAG
EP300	hTFtarget	chromosome:GRCz11:9:7515264:7541326:-1	1878	1893	-	12.6143	1.94e-05	0.0608	CTATCTCTCCCTCTCT
TGIF2LY	database	chromosome:GRCz11:9:7515264:7541326:-1	1640	1649	-	10.9898	1.94e-05	0.0667	AGCTGTCATA
ESR1	hTFtarget	chromosome:GRCz11:9:7515264:7541326:-1	1884	1894	+	12.2239	1.95e-05	0.0192	GGAGAGATAGA
IRF3	hTFtarget	chromosome:GRCz11:9:7515264:7541326:-1	1875	1899	+	10.8077	1.95e-05	0.0145	AAGAGAGAGGGAGAGATAGAAGTGG
SPI1	hTFtarget	chromosome:GRCz11:9:7515264:7541326:-1	702	717	-	12.6316	1.95e-05	0.0419	GAAAGGCGGTGCCAAA
E2F4	hTFtarget	chromosome:GRCz11:9:7515264:7541326:-1	705	716	-	12.3553	1.95e-05	0.0395	AAAGGCGGTGCC
EGR1	hTFtarget	chromosome:GRCz11:9:7515264:7541326:-1	1071	1082	+	12.9	1.95e-05	0.0785	CCCGCCCACATT
TAL1	database	chromosome:GRCz11:9:7515264:7541326:-1	836	845	-	14.1138	1.96e-05	0.0375	GCCAGCTGGT
FOXA1	hTFtarget	chromosome:GRCz11:9:7515264:7541326:-1	255	270	+	12.2537	1.96e-05	0.0375	AAAAAAACAAACAAAC
NFATC1	hTFtarget	chromosome:GRCz11:9:7515264:7541326:-1	515	534	-	9.47143	1.96e-05	0.0212	GTTTGCATGTTCGTGTGGGT
NFE2	hTFtarget	chromosome:GRCz11:9:7515264:7541326:-1	1966	1987	+	12.8205	1.96e-05	0.0251	TCTATATATCCCCTCTTCTGCT
SPI1	hTFtarget	chromosome:GRCz11:9:7515264:7541326:-1	810	824	-	13.2368	1.96e-05	0.0784	CCAACCCAATCAGAG
AR	hTFtarget	chromosome:GRCz11:9:7515264:7541326:-1	257	268	-	12.8312	1.96e-05	0.0724	TTGTTTGTTTTT
STAT5A	hTFtarget	chromosome:GRCz11:9:7515264:7541326:-1	47	62	+	9.52632	1.96e-05	0.0403	AATTAAGAATATTCCA
TFAP4	hTFtarget	chromosome:GRCz11:9:7515264:7541326:-1	835	846	+	13.6818	1.96e-05	0.0322	AACCAGCTGGCC
CDK8	hTFtarget	chromosome:GRCz11:9:7515264:7541326:-1	1939	1963	-	12.1948	1.96e-05	0.0787	CCACTCCCGTTTGCCCCCACCCACA
KLF4	hTFtarget	chromosome:GRCz11:9:7515264:7541326:-1	1937	1951	+	13.0909	1.97e-05	0.0399	AATGTGGGTGGGGGC
POU2F1	hTFtarget	chromosome:GRCz11:9:7515264:7541326:-1	1183	1193	-	12.9605	1.97e-05	0.0799	AAAATGGCGAC
SMC3	hTFtarget	chromosome:GRCz11:9:7515264:7541326:-1	615	630	-	11.8182	1.97e-05	0.0796	TCAAAAGGGGGCAGCA
SPI1	hTFtarget	chromosome:GRCz11:9:7515264:7541326:-1	373	390	+	12.25	1.97e-05	0.0431	GACACAGCCCCACCCTCG
SPI1	hTFtarget	chromosome:GRCz11:9:7515264:7541326:-1	810	821	+	13.4737	1.97e-05	0.08	CTCTGATTGGGT
SPI1	hTFtarget	chromosome:GRCz11:9:7515264:7541326:-1	702	717	+	12.8143	1.97e-05	0.0399	TTTGGCACCGCCTTTC
STAT2	hTFtarget	chromosome:GRCz11:9:7515264:7541326:-1	1817	1828	-	13.0429	1.97e-05	0.0514	GCTGGGTGGAGC
CTBP2	hTFtarget	chromosome:GRCz11:9:7515264:7541326:-1	1878	1893	+	12.6143	1.97e-05	0.0264	AGAGAGGGAGAGATAG
EOMES	hTFtarget	chromosome:GRCz11:9:7515264:7541326:-1	1321	1329	+	13	1.97e-05	0.0799	CACAGCATG
ASCL1	hTFtarget	chromosome:GRCz11:9:7515264:7541326:-1	1825	1833	-	13.5909	1.98e-05	0.0801	CAGCAGCTG
RAD21	hTFtarget	chromosome:GRCz11:9:7515264:7541326:-1	1792	1804	+	12.4697	1.98e-05	0.043	GTGCCACCTCATG
TEAD4	hTFtarget	chromosome:GRCz11:9:7515264:7541326:-1	773	789	+	12.7727	1.98e-05	0.0801	TGACATTCTTGCCAGAT
ZNF92	hTFtarget	chromosome:GRCz11:9:7515264:7541326:-1	1025	1049	-	11.4028	1.98e-05	0.00763	TTTTACATACTTTTTATGTTTTATG
EHF	hTFtarget	chromosome:GRCz11:9:7515264:7541326:-1	503	518	-	13.1667	1.98e-05	0.0794	GGGTTTCTTCCTGGTT
IRF4	database	chromosome:GRCz11:9:7515264:7541326:-1	1470	1485	+	12.8983	1.99e-05	0.0678	ACAGAAGAAAAAAAAA
FOXA1	hTFtarget	chromosome:GRCz11:9:7515264:7541326:-1	1246	1260	-	13.0299	1.99e-05	0.0745	CAATGTTTACAGTGC
FOXA1	hTFtarget	chromosome:GRCz11:9:7515264:7541326:-1	473	484	+	12.7313	1.99e-05	0.0758	TATTTATTTTGT
SPI1	hTFtarget	chromosome:GRCz11:9:7515264:7541326:-1	374	389	+	11.9857	1.99e-05	0.0806	ACACAGCCCCACCCTC
TP53	hTFtarget	chromosome:GRCz11:9:7515264:7541326:-1	1871	1886	+	12.3824	1.99e-05	0.0143	AGAAAAGAGAGAGGGA
NFE2L2	database	chromosome:GRCz11:9:7515264:7541326:-1	553	563	+	13.1939	2e-05	0.0811	ATGACCCAGCC
PRAME	hTFtarget	chromosome:GRCz11:9:7515264:7541326:-1	806	821	-	13.1714	2e-05	0.052	ACCCAATCAGAGGTTA
SPI1	hTFtarget	chromosome:GRCz11:9:7515264:7541326:-1	849	860	-	13.3421	2e-05	0.0406	GCCCAATCGGCA
SPI1	hTFtarget	chromosome:GRCz11:9:7515264:7541326:-1	379	390	-	12.8289	2e-05	0.0811	CGAGGGTGGGGC
SPI1	hTFtarget	chromosome:GRCz11:9:7515264:7541326:-1	377	395	+	12.1714	2e-05	0.0806	CAGCCCCACCCTCGGACAT
SUZ12	hTFtarget	chromosome:GRCz11:9:7515264:7541326:-1	375	390	+	12.5921	2e-05	0.0537	CACAGCCCCACCCTCG
TFDP1	hTFtarget	chromosome:GRCz11:9:7515264:7541326:-1	849	860	-	13.3026	2e-05	0.0405	GCCCAATCGGCA
WHSC1	hTFtarget	chromosome:GRCz11:9:7515264:7541326:-1	1897	1912	-	12.7403	2e-05	0.0201	CACACATTGGCGCCCA
RAD21	hTFtarget	chromosome:GRCz11:9:7515264:7541326:-1	1789	1804	-	11.3947	2.01e-05	0.0815	CATGAGGTGGCACAGG
RB1	hTFtarget	chromosome:GRCz11:9:7515264:7541326:-1	379	390	-	12.7105	2.01e-05	0.0813	CGAGGGTGGGGC
SPI1	hTFtarget	chromosome:GRCz11:9:7515264:7541326:-1	810	821	-	13.1579	2.01e-05	0.0816	ACCCAATCAGAG
SPI1	hTFtarget	chromosome:GRCz11:9:7515264:7541326:-1	379	390	-	12.8857	2.01e-05	0.0815	CGAGGGTGGGGC
IRF4	database	chromosome:GRCz11:9:7515264:7541326:-1	1470	1485	+	12.8515	2.01e-05	0.0676	ACAGAAGAAAAAAAAA
ESR1	hTFtarget	chromosome:GRCz11:9:7515264:7541326:-1	1128	1142	-	12.6061	2.02e-05	0.0818	AGGGGCGGACTGGCC
BHLHE40	hTFtarget	chromosome:GRCz11:9:7515264:7541326:-1	1132	1146	+	11.7237	2.02e-05	0.0409	AGTCCGCCCCTGGAC
POLR2A	hTFtarget	chromosome:GRCz11:9:7515264:7541326:-1	1288	1307	+	11.2317	2.02e-05	0.0814	CCAGCTGTTGCCGAGATTTG
SPI1	hTFtarget	chromosome:GRCz11:9:7515264:7541326:-1	1752	1767	+	12.2727	2.02e-05	0.0788	GTAAGCAGAAGTGACA
SUZ12	hTFtarget	chromosome:GRCz11:9:7515264:7541326:-1	1691	1702	+	12.6447	2.02e-05	0.0384	AACACACACACA
REST	hTFtarget	chromosome:GRCz11:9:7515264:7541326:-1	605	620	+	7.31818	2.03e-05	0.082	CTACCCATTGTGCTGC
CTCF	hTFtarget	chromosome:GRCz11:9:7515264:7541326:-1	612	630	+	11.7273	2.03e-05	0.0819	TTGTGCTGCCCCCTTTTGA
FOXA1	hTFtarget	chromosome:GRCz11:9:7515264:7541326:-1	1246	1261	-	13.3182	2.04e-05	0.079	GCAATGTTTACAGTGC
IRF3	hTFtarget	chromosome:GRCz11:9:7515264:7541326:-1	705	716	-	12.7632	2.04e-05	0.0413	AAAGGCGGTGCC
SPI1	hTFtarget	chromosome:GRCz11:9:7515264:7541326:-1	810	821	-	13.1974	2.04e-05	0.0828	ACCCAATCAGAG
SPI1	hTFtarget	chromosome:GRCz11:9:7515264:7541326:-1	849	860	-	13.2	2.04e-05	0.0414	GCCCAATCGGCA
ZNF250	hTFtarget	chromosome:GRCz11:9:7515264:7541326:-1	513	534	-	12.1579	2.04e-05	0.0227	GTTTGCATGTTCGTGTGGGTTT
SRY	database	chromosome:GRCz11:9:7515264:7541326:-1	968	976	-	11.4474	2.05e-05	0.0597	TTTTGTTTC
FOXA1	hTFtarget	chromosome:GRCz11:9:7515264:7541326:-1	1245	1260	-	13.1212	2.05e-05	0.0783	CAATGTTTACAGTGCT
GATA4	hTFtarget	chromosome:GRCz11:9:7515264:7541326:-1	1321	1329	+	13.0658	2.05e-05	0.0832	CACAGCATG
RUNX1	hTFtarget	chromosome:GRCz11:9:7515264:7541326:-1	345	360	-	12.8485	2.05e-05	0.0827	TGGGCTGATGTGGCTA
CDK8	hTFtarget	chromosome:GRCz11:9:7515264:7541326:-1	990	1005	-	12.7532	2.05e-05	0.0501	TTTTTATTTTTTGCTT
ZFP42	hTFtarget	chromosome:GRCz11:9:7515264:7541326:-1	379	389	+	11.8816	2.05e-05	0.0634	GCCCCACCCTC
E2F4	hTFtarget	chromosome:GRCz11:9:7515264:7541326:-1	705	715	+	12.5921	2.05e-05	0.0417	GGCACCGCCTT
AR	hTFtarget	chromosome:GRCz11:9:7515264:7541326:-1	168	189	+	12.2388	2.05e-05	0.0375	TCTGTTTCAACATCCTAGTACA
SRY	database	chromosome:GRCz11:9:7515264:7541326:-1	968	976	+	11.404	2.05e-05	0.0583	GAAACAAAA
SOX9	database	chromosome:GRCz11:9:7515264:7541326:-1	607	620	-	12.5976	2.06e-05	0.0776	GCAGCACAATGGGT
ZNF143	hTFtarget	chromosome:GRCz11:9:7515264:7541326:-1	996	1020	-	12.4103	2.06e-05	0.0114	GTTTTTTATAATTTTTTTTTATTTT
FOXJ2	database	chromosome:GRCz11:9:7515264:7541326:-1	765	774	+	13.3478	2.07e-05	0.0386	TGTTTATTTG
ESR2	hTFtarget	chromosome:GRCz11:9:7515264:7541326:-1	553	561	+	13.1143	2.07e-05	0.0819	ATGACCCAG
RUNX1T1	hTFtarget	chromosome:GRCz11:9:7515264:7541326:-1	354	362	+	12.7857	2.07e-05	0.0418	CAGCCCACA
SP1	hTFtarget	chromosome:GRCz11:9:7515264:7541326:-1	810	821	+	13.3289	2.07e-05	0.069	CTCTGATTGGGT
SPI1	hTFtarget	chromosome:GRCz11:9:7515264:7541326:-1	849	860	-	13.1447	2.07e-05	0.0419	GCCCAATCGGCA
SPI1	hTFtarget	chromosome:GRCz11:9:7515264:7541326:-1	375	390	-	12.5263	2.07e-05	0.0419	CGAGGGTGGGGCTGTG
SPI1	hTFtarget	chromosome:GRCz11:9:7515264:7541326:-1	1792	1807	+	11.5526	2.07e-05	0.0626	GTGCCACCTCATGCCT
SPI1	hTFtarget	chromosome:GRCz11:9:7515264:7541326:-1	810	821	-	13.1316	2.07e-05	0.0831	ACCCAATCAGAG
TAF1	hTFtarget	chromosome:GRCz11:9:7515264:7541326:-1	593	608	+	11.3947	2.07e-05	0.0838	GAGGCGGCAGCGCTAC
TRIM28	hTFtarget	chromosome:GRCz11:9:7515264:7541326:-1	1286	1307	-	9.55844	2.07e-05	0.0837	CAAATCTCGGCAACAGCTGGAG
TRIM28	hTFtarget	chromosome:GRCz11:9:7515264:7541326:-1	712	736	-	12.3718	2.07e-05	0.0806	GATGGACTGTAAAAAAAAGGAAAGG
MAZ	database	chromosome:GRCz11:9:7515264:7541326:-1	1209	1225	+	12.2022	2.08e-05	0.084	AGGCTGCGGTGGGAAGA
EZH2	hTFtarget	chromosome:GRCz11:9:7515264:7541326:-1	623	637	+	10.3289	2.08e-05	0.0761	CCTTTTGAGACTATT
FOXA1	hTFtarget	chromosome:GRCz11:9:7515264:7541326:-1	1245	1260	-	13.1667	2.08e-05	0.0804	CAATGTTTACAGTGCT
GATA1	hTFtarget	chromosome:GRCz11:9:7515264:7541326:-1	1906	1914	-	13.2857	2.08e-05	0.0333	CACACACAT
NFYA	hTFtarget	chromosome:GRCz11:9:7515264:7541326:-1	849	860	+	13.1667	2.08e-05	0.0422	TGCCGATTGGGC
POLR2A	hTFtarget	chromosome:GRCz11:9:7515264:7541326:-1	593	604	-	11.6842	2.08e-05	0.0843	CGCTGCCGCCTC
SPI1	hTFtarget	chromosome:GRCz11:9:7515264:7541326:-1	810	821	+	13.2105	2.08e-05	0.065	CTCTGATTGGGT
SPI1	hTFtarget	chromosome:GRCz11:9:7515264:7541326:-1	375	390	+	12.5571	2.08e-05	0.0772	CACAGCCCCACCCTCG
STAG1	hTFtarget	chromosome:GRCz11:9:7515264:7541326:-1	615	630	-	11.3182	2.08e-05	0.0844	TCAAAAGGGGGCAGCA
MAFF	database	chromosome:GRCz11:9:7515264:7541326:-1	1851	1865	+	10.551	2.08e-05	0.0653	CAGCTGAGGAAGCAA
ESR1	hTFtarget	chromosome:GRCz11:9:7515264:7541326:-1	259	267	+	12.4416	2.09e-05	0.0765	AAACAAACA
ESR1	hTFtarget	chromosome:GRCz11:9:7515264:7541326:-1	1872	1886	-	12.3582	2.09e-05	0.0161	TCCCTCTCTCTTTTC
NCOR1	hTFtarget	chromosome:GRCz11:9:7515264:7541326:-1	1692	1710	+	10.2368	2.09e-05	0.0842	ACACACACACAAACTCATC
POLR2A	hTFtarget	chromosome:GRCz11:9:7515264:7541326:-1	1208	1219	+	12.4474	2.09e-05	0.0424	AAGGCTGCGGTG
RELA	hTFtarget	chromosome:GRCz11:9:7515264:7541326:-1	115	123	-	12.5263	2.09e-05	0.0793	ATTGCACCA
SP2	hTFtarget	chromosome:GRCz11:9:7515264:7541326:-1	993	1008	-	12.7639	2.09e-05	0.0113	TTTTTTTTATTTTTTG
SPI1	hTFtarget	chromosome:GRCz11:9:7515264:7541326:-1	379	389	-	12.3816	2.09e-05	0.0799	GAGGGTGGGGC
SPI1	hTFtarget	chromosome:GRCz11:9:7515264:7541326:-1	810	823	-	13.1579	2.09e-05	0.0424	CAACCCAATCAGAG
CEBPA	hTFtarget	chromosome:GRCz11:9:7515264:7541326:-1	115	123	-	12.2714	2.09e-05	0.0777	ATTGCACCA
CEBPA	hTFtarget	chromosome:GRCz11:9:7515264:7541326:-1	115	123	-	12.3333	2.09e-05	0.0778	ATTGCACCA
FOXA1	hTFtarget	chromosome:GRCz11:9:7515264:7541326:-1	1359	1373	+	12.7308	2.1e-05	0.0161	TACTTATATATATAT
FOXA1	hTFtarget	chromosome:GRCz11:9:7515264:7541326:-1	1246	1257	-	13.2121	2.1e-05	0.0814	TGTTTACAGTGC
GLI2	hTFtarget	chromosome:GRCz11:9:7515264:7541326:-1	849	860	+	13.1571	2.1e-05	0.0425	TGCCGATTGGGC
IRF1	hTFtarget	chromosome:GRCz11:9:7515264:7541326:-1	966	982	+	11.9091	2.1e-05	0.0398	AAGAAACAAAAACTGCC
SPI1	hTFtarget	chromosome:GRCz11:9:7515264:7541326:-1	810	822	-	13.1447	2.1e-05	0.0841	AACCCAATCAGAG
STAG1	hTFtarget	chromosome:GRCz11:9:7515264:7541326:-1	615	630	-	11.5758	2.1e-05	0.085	TCAAAAGGGGGCAGCA
CREB1	hTFtarget	chromosome:GRCz11:9:7515264:7541326:-1	1870	1894	+	-5.77273	2.1e-05	0.0279	TAGAAAAGAGAGAGGGAGAGATAGA
VSX1	database	chromosome:GRCz11:9:7515264:7541326:-1	740	750	-	10.7162	2.1e-05	0.0823	AGCTAATTGTC
NFATC1	hTFtarget	chromosome:GRCz11:9:7515264:7541326:-1	1686	1705	-	9.28571	2.11e-05	0.0212	GTTTGTGTGTGTGTTTGAAA
BRD4	hTFtarget	chromosome:GRCz11:9:7515264:7541326:-1	170	181	-	12.8571	2.11e-05	0.0783	GATGTTGAAACA
REST	hTFtarget	chromosome:GRCz11:9:7515264:7541326:-1	605	620	+	5.37879	2.11e-05	0.0852	CTACCCATTGTGCTGC
TP53	hTFtarget	chromosome:GRCz11:9:7515264:7541326:-1	1777	1792	-	12.4414	2.11e-05	0.0839	CAGGTCACGCCATGCC
TP53	hTFtarget	chromosome:GRCz11:9:7515264:7541326:-1	1871	1886	+	12.3971	2.11e-05	0.0136	AGAAAAGAGAGAGGGA
USF1	hTFtarget	chromosome:GRCz11:9:7515264:7541326:-1	809	824	+	12.7368	2.11e-05	0.0629	CCTCTGATTGGGTTGG
MAZ	database	chromosome:GRCz11:9:7515264:7541326:-1	1209	1225	+	12.1837	2.11e-05	0.085	AGGCTGCGGTGGGAAGA
FOXF1	database	chromosome:GRCz11:9:7515264:7541326:-1	472	482	+	13.3153	2.12e-05	0.0338	ATATTTATTTT
GATA4	database	chromosome:GRCz11:9:7515264:7541326:-1	1871	1882	+	13.0734	2.12e-05	0.0767	AGAAAAGAGAGA
MAZ	hTFtarget	chromosome:GRCz11:9:7515264:7541326:-1	1791	1806	+	11.3947	2.12e-05	0.0858	TGTGCCACCTCATGCC
RAD21	hTFtarget	chromosome:GRCz11:9:7515264:7541326:-1	615	630	+	11.9545	2.12e-05	0.0859	TGCTGCCCCCTTTTGA
RAD21	hTFtarget	chromosome:GRCz11:9:7515264:7541326:-1	617	629	+	12.3333	2.12e-05	0.043	CTGCCCCCTTTTG
SPI1	hTFtarget	chromosome:GRCz11:9:7515264:7541326:-1	702	717	-	12.4857	2.12e-05	0.0428	GAAAGGCGGTGCCAAA
SPI1	hTFtarget	chromosome:GRCz11:9:7515264:7541326:-1	379	390	-	12.9429	2.12e-05	0.0547	CGAGGGTGGGGC
ZNF274	hTFtarget	chromosome:GRCz11:9:7515264:7541326:-1	1375	1390	+	7.34848	2.12e-05	0.0839	TATACTGAAGAAAGAT
EP300	hTFtarget	chromosome:GRCz11:9:7515264:7541326:-1	1090	1101	-	13.0921	2.12e-05	0.0826	AGGGCTGGACCA
FOXF1	database	chromosome:GRCz11:9:7515264:7541326:-1	472	482	-	13.35	2.12e-05	0.0338	AAAATAAATAT
ETV4	hTFtarget	chromosome:GRCz11:9:7515264:7541326:-1	1685	1706	+	8.6506	2.13e-05	0.0169	TTTTCAAACACACACACAAACT
FOXA1	hTFtarget	chromosome:GRCz11:9:7515264:7541326:-1	1247	1257	-	12.4306	2.13e-05	0.0825	TGTTTACAGTG
RAD21	hTFtarget	chromosome:GRCz11:9:7515264:7541326:-1	615	630	+	11.5429	2.13e-05	0.0863	TGCTGCCCCCTTTTGA
SPI1	hTFtarget	chromosome:GRCz11:9:7515264:7541326:-1	1939	1956	-	12.0921	2.13e-05	0.0431	CGTTTGCCCCCACCCACA
TAL1	hTFtarget	chromosome:GRCz11:9:7515264:7541326:-1	1289	1300	+	12.6447	2.13e-05	0.085	CAGCTGTTGCCG
TBL1XR1	hTFtarget	chromosome:GRCz11:9:7515264:7541326:-1	1942	1957	-	12.4868	2.13e-05	0.0862	CCGTTTGCCCCCACCC
VTN	database	chromosome:GRCz11:9:7515264:7541326:-1	45	54	-	13.0693	2.13e-05	0.0729	TCTTAATTAG
POU2F1	hTFtarget	chromosome:GRCz11:9:7515264:7541326:-1	1592	1607	-	12.4605	2.14e-05	0.0375	TTTTATGAATATAAAA
SPI1	hTFtarget	chromosome:GRCz11:9:7515264:7541326:-1	850	858	+	13.1053	2.14e-05	0.0432	GCCGATTGG
SPI1	hTFtarget	chromosome:GRCz11:9:7515264:7541326:-1	810	821	-	13.1711	2.14e-05	0.0797	ACCCAATCAGAG
SPI1	hTFtarget	chromosome:GRCz11:9:7515264:7541326:-1	849	860	-	13.2632	2.14e-05	0.0435	GCCCAATCGGCA
SPI1	hTFtarget	chromosome:GRCz11:9:7515264:7541326:-1	849	860	+	13.0395	2.14e-05	0.0434	TGCCGATTGGGC
ZNF92	hTFtarget	chromosome:GRCz11:9:7515264:7541326:-1	1039	1063	-	11.2639	2.14e-05	0.00763	TTTTTTATTATTTTTTTTACATACT
FUBP1	database	chromosome:GRCz11:9:7515264:7541326:-1	1612	1623	-	12.2347	2.14e-05	0.0413	TTGTTTCTTTTT
AP4	database	chromosome:GRCz11:9:7515264:7541326:-1	1823	1831	+	12.422	2.15e-05	0.087	CCCAGCTGC
AR	hTFtarget	chromosome:GRCz11:9:7515264:7541326:-1	171	189	-	12.3803	2.15e-05	0.0499	TGTACTAGGATGTTGAAAC
FOXA1	hTFtarget	chromosome:GRCz11:9:7515264:7541326:-1	1246	1261	-	13.0152	2.15e-05	0.0835	GCAATGTTTACAGTGC
SOX17	hTFtarget	chromosome:GRCz11:9:7515264:7541326:-1	1321	1329	+	13.1579	2.15e-05	0.0872	CACAGCATG
SPI1	hTFtarget	chromosome:GRCz11:9:7515264:7541326:-1	375	390	-	12.7143	2.15e-05	0.0447	CGAGGGTGGGGCTGTG
SPI1	hTFtarget	chromosome:GRCz11:9:7515264:7541326:-1	849	860	-	13.2105	2.15e-05	0.0424	GCCCAATCGGCA
FUBP1	database	chromosome:GRCz11:9:7515264:7541326:-1	1612	1623	-	12.2632	2.16e-05	0.0417	TTGTTTCTTTTT
FOXA1	hTFtarget	chromosome:GRCz11:9:7515264:7541326:-1	256	267	-	12.6269	2.16e-05	0.0418	TGTTTGTTTTTT
FOXA1	hTFtarget	chromosome:GRCz11:9:7515264:7541326:-1	1357	1372	+	11.2917	2.16e-05	0.0291	TATACTTATATATATA
FOXA1	hTFtarget	chromosome:GRCz11:9:7515264:7541326:-1	1246	1257	-	13.1194	2.16e-05	0.0661	TGTTTACAGTGC
GATA1	hTFtarget	chromosome:GRCz11:9:7515264:7541326:-1	363	378	+	11.9242	2.16e-05	0.0788	TTATCAGACCGACACA
BRD4	hTFtarget	chromosome:GRCz11:9:7515264:7541326:-1	1687	1702	+	12.4744	2.16e-05	0.03	TTCAAACACACACACA
SPI1	hTFtarget	chromosome:GRCz11:9:7515264:7541326:-1	379	390	-	12.6053	2.16e-05	0.0793	CGAGGGTGGGGC
STAT5A	hTFtarget	chromosome:GRCz11:9:7515264:7541326:-1	1631	1646	-	9.28947	2.16e-05	0.0403	TGTCATAAATATTTCA
AR	hTFtarget	chromosome:GRCz11:9:7515264:7541326:-1	1246	1267	+	11.4225	2.16e-05	0.0318	GCACTGTAAACATTGCAGTAAA
HOXA10	database	chromosome:GRCz11:9:7515264:7541326:-1	1024	1035	-	12.7946	2.17e-05	0.0775	TATGTTTTATGT
AR	hTFtarget	chromosome:GRCz11:9:7515264:7541326:-1	256	267	-	12.7639	2.17e-05	0.0438	TGTTTGTTTTTT
SP1	hTFtarget	chromosome:GRCz11:9:7515264:7541326:-1	842	861	+	12.5143	2.17e-05	0.0877	TGGCCATTGCCGATTGGGCC
SPI1	hTFtarget	chromosome:GRCz11:9:7515264:7541326:-1	1750	1765	+	10.7273	2.17e-05	0.086	TGGTAAGCAGAAGTGA
TBP	hTFtarget	chromosome:GRCz11:9:7515264:7541326:-1	378	389	+	12.3684	2.17e-05	0.0878	AGCCCCACCCTC
TEAD4	hTFtarget	chromosome:GRCz11:9:7515264:7541326:-1	473	484	-	12.8961	2.17e-05	0.0416	ACAAAATAAATA
TP53	hTFtarget	chromosome:GRCz11:9:7515264:7541326:-1	1881	1896	+	12.2794	2.17e-05	0.0143	GAGGGAGAGATAGAAG
ZNF384	hTFtarget	chromosome:GRCz11:9:7515264:7541326:-1	253	274	-	6.94444	2.17e-05	0.0063	TGCAGTTTGTTTGTTTTTTTGG
CTCF	hTFtarget	chromosome:GRCz11:9:7515264:7541326:-1	614	630	+	11.8333	2.17e-05	0.0879	GTGCTGCCCCCTTTTGA
FOXD1	database	chromosome:GRCz11:9:7515264:7541326:-1	1251	1258	+	13.52	2.18e-05	0.0831	GTAAACAT
FOXO3	database	chromosome:GRCz11:9:7515264:7541326:-1	1250	1257	+	13.4747	2.18e-05	0.0829	TGTAAACA
FOXO3	database	chromosome:GRCz11:9:7515264:7541326:-1	1250	1257	+	13.4747	2.18e-05	0.0828	TGTAAACA
FOXM1	hTFtarget	chromosome:GRCz11:9:7515264:7541326:-1	258	269	+	13.1429	2.18e-05	0.0622	AAAACAAACAAA
BARX2	hTFtarget	chromosome:GRCz11:9:7515264:7541326:-1	379	390	-	12.9571	2.18e-05	0.0762	CGAGGGTGGGGC
SMARCA4	hTFtarget	chromosome:GRCz11:9:7515264:7541326:-1	1003	1018	+	12.6528	2.18e-05	0.00926	AAAAAAATTATAAAAA
SMARCA4	hTFtarget	chromosome:GRCz11:9:7515264:7541326:-1	1044	1059	+	12.6528	2.18e-05	0.00926	GTAAAAAAAATAATAA
SPI1	hTFtarget	chromosome:GRCz11:9:7515264:7541326:-1	849	860	+	13.1571	2.18e-05	0.0443	TGCCGATTGGGC
SPI1	hTFtarget	chromosome:GRCz11:9:7515264:7541326:-1	849	860	+	13.0658	2.18e-05	0.0441	TGCCGATTGGGC
STAT1	hTFtarget	chromosome:GRCz11:9:7515264:7541326:-1	966	981	-	11.9737	2.18e-05	0.084	GCAGTTTTTGTTTCTT
TAF1	hTFtarget	chromosome:GRCz11:9:7515264:7541326:-1	593	608	+	11.4737	2.18e-05	0.0442	GAGGCGGCAGCGCTAC
SIX1	database	chromosome:GRCz11:9:7515264:7541326:-1	242	249	+	10.0102	2.18e-05	0.081	ATGTGATA
SOX2	database	chromosome:GRCz11:9:7515264:7541326:-1	605	620	+	13.102	2.19e-05	0.0815	CTACCCATTGTGCTGC
FOXA1	hTFtarget	chromosome:GRCz11:9:7515264:7541326:-1	1694	1704	+	13	2.19e-05	0.0444	ACACACACAAA
SP1	hTFtarget	chromosome:GRCz11:9:7515264:7541326:-1	379	390	+	12.5921	2.19e-05	0.089	GCCCCACCCTCG
SPI1	hTFtarget	chromosome:GRCz11:9:7515264:7541326:-1	810	821	-	13.1711	2.19e-05	0.0882	ACCCAATCAGAG
SPI1	hTFtarget	chromosome:GRCz11:9:7515264:7541326:-1	375	390	-	12.0857	2.19e-05	0.0531	CGAGGGTGGGGCTGTG
TBP	hTFtarget	chromosome:GRCz11:9:7515264:7541326:-1	851	862	+	12.9474	2.19e-05	0.0886	CCGATTGGGCCA
AR	hTFtarget	chromosome:GRCz11:9:7515264:7541326:-1	256	267	+	12.625	2.2e-05	0.0411	AAAAAACAAACA
ASCL1	hTFtarget	chromosome:GRCz11:9:7515264:7541326:-1	1288	1296	-	13.3333	2.2e-05	0.0445	AACAGCTGG
BCL3	hTFtarget	chromosome:GRCz11:9:7515264:7541326:-1	1695	1710	+	12.303	2.2e-05	0.0442	CACACACAAACTCATC
RAD21	hTFtarget	chromosome:GRCz11:9:7515264:7541326:-1	615	630	-	11.5303	2.2e-05	0.089	TCAAAAGGGGGCAGCA
SPI1	hTFtarget	chromosome:GRCz11:9:7515264:7541326:-1	379	390	-	12.8026	2.2e-05	0.0892	CGAGGGTGGGGC
TRIM28	hTFtarget	chromosome:GRCz11:9:7515264:7541326:-1	584	605	+	6.14474	2.2e-05	0.0885	TTTTGCTGTGAGGCGGCAGCGC
ZNF92	hTFtarget	chromosome:GRCz11:9:7515264:7541326:-1	986	1010	-	11.2083	2.2e-05	0.00763	ATTTTTTTTTATTTTTTGCTTACAT
AR	hTFtarget	chromosome:GRCz11:9:7515264:7541326:-1	1247	1257	+	12.5	2.2e-05	0.0817	CACTGTAAACA
EP300	hTFtarget	chromosome:GRCz11:9:7515264:7541326:-1	1288	1296	-	12.6974	2.2e-05	0.0568	AACAGCTGG
AR	hTFtarget	chromosome:GRCz11:9:7515264:7541326:-1	716	731	-	10.7237	2.21e-05	0.0802	ACTGTAAAAAAAAGGA
HNF4A	hTFtarget	chromosome:GRCz11:9:7515264:7541326:-1	1786	1794	-	12.8857	2.21e-05	0.0899	CACAGGTCA
POU2F2	hTFtarget	chromosome:GRCz11:9:7515264:7541326:-1	392	403	+	12.9286	2.21e-05	0.077	ACATGCATATTC
RAD21	hTFtarget	chromosome:GRCz11:9:7515264:7541326:-1	615	630	+	11.7121	2.21e-05	0.0895	TGCTGCCCCCTTTTGA
SPI1	hTFtarget	chromosome:GRCz11:9:7515264:7541326:-1	702	717	-	12.6714	2.21e-05	0.0447	GAAAGGCGGTGCCAAA
SPI1	hTFtarget	chromosome:GRCz11:9:7515264:7541326:-1	810	821	-	13.1053	2.21e-05	0.0896	ACCCAATCAGAG
HOXC9	database	chromosome:GRCz11:9:7515264:7541326:-1	1634	1649	-	12.1379	2.22e-05	0.0807	AGCTGTCATAAATATT
FOXA1	hTFtarget	chromosome:GRCz11:9:7515264:7541326:-1	469	484	+	13	2.22e-05	0.0859	TAGATATTTATTTTGT
IRF5	hTFtarget	chromosome:GRCz11:9:7515264:7541326:-1	998	1013	+	5.98701	2.22e-05	0.00595	AATAAAAAAAAATTAT
SPI1	hTFtarget	chromosome:GRCz11:9:7515264:7541326:-1	810	821	+	13.1053	2.22e-05	0.077	CTCTGATTGGGT
SPI1	hTFtarget	chromosome:GRCz11:9:7515264:7541326:-1	810	822	-	13.0395	2.22e-05	0.0883	AACCCAATCAGAG
SPIB	hTFtarget	chromosome:GRCz11:9:7515264:7541326:-1	1751	1766	-	11.1061	2.22e-05	0.0878	GTCACTTCTGCTTACC
SP1	database	chromosome:GRCz11:9:7515264:7541326:-1	1940	1950	+	12.5506	2.23e-05	0.0452	GTGGGTGGGGG
FOXI1	database	chromosome:GRCz11:9:7515264:7541326:-1	762	773	+	13.1739	2.23e-05	0.0282	TAATGTTTATTT
BRD4	hTFtarget	chromosome:GRCz11:9:7515264:7541326:-1	220	235	+	12.4231	2.23e-05	0.03	TGCAACCATATGCACA
SP2	hTFtarget	chromosome:GRCz11:9:7515264:7541326:-1	1145	1166	-	12.2105	2.23e-05	0.077	ATTGGCATCAGGGTTGCCTAGT
SPI1	hTFtarget	chromosome:GRCz11:9:7515264:7541326:-1	810	821	-	13.0921	2.23e-05	0.0653	ACCCAATCAGAG
SPI1	hTFtarget	chromosome:GRCz11:9:7515264:7541326:-1	810	821	+	13.1711	2.23e-05	0.0458	CTCTGATTGGGT
SRF	hTFtarget	chromosome:GRCz11:9:7515264:7541326:-1	1134	1158	+	12.1084	2.23e-05	0.0899	TCCGCCCCTGGACTAGGCAACCCTG
STAT1	hTFtarget	chromosome:GRCz11:9:7515264:7541326:-1	1093	1104	-	12.2237	2.23e-05	0.0864	AAAAGGGCTGGA
TBP	hTFtarget	chromosome:GRCz11:9:7515264:7541326:-1	578	602	-	12.3077	2.23e-05	0.0901	CTGCCGCCTCACAGCAAAAAGGTCA
FOXA1	hTFtarget	chromosome:GRCz11:9:7515264:7541326:-1	1359	1374	-	12.3824	2.24e-05	0.0157	TATATATATATAAGTA
NOTCH1	hTFtarget	chromosome:GRCz11:9:7515264:7541326:-1	1292	1303	-	12.4737	2.24e-05	0.0908	TCTCGGCAACAG
SP1	hTFtarget	chromosome:GRCz11:9:7515264:7541326:-1	379	390	-	12.7857	2.24e-05	0.0911	CGAGGGTGGGGC
TP53	hTFtarget	chromosome:GRCz11:9:7515264:7541326:-1	1662	1683	+	11.8974	2.24e-05	0.0894	TTTTAATAGAAAACCCTTTTGC
MAF	hTFtarget	chromosome:GRCz11:9:7515264:7541326:-1	1849	1864	-	12.6212	2.25e-05	0.0838	TGCTTCCTCAGCTGTC
POLR2A	hTFtarget	chromosome:GRCz11:9:7515264:7541326:-1	1204	1218	+	12.0286	2.25e-05	0.0912	AGCGAAGGCTGCGGT
RARA	hTFtarget	chromosome:GRCz11:9:7515264:7541326:-1	1783	1791	-	12.5758	2.25e-05	0.0915	AGGTCACGC
SP1	hTFtarget	chromosome:GRCz11:9:7515264:7541326:-1	378	389	+	12.7763	2.25e-05	0.0556	AGCCCCACCCTC
SPI1	hTFtarget	chromosome:GRCz11:9:7515264:7541326:-1	849	860	+	12.9714	2.25e-05	0.0456	TGCCGATTGGGC
ZNF274	hTFtarget	chromosome:GRCz11:9:7515264:7541326:-1	1989	2004	-	12.4286	2.25e-05	0.0885	GAATGAGGGTTAAGCA
CTCF	hTFtarget	chromosome:GRCz11:9:7515264:7541326:-1	614	630	+	11.3788	2.25e-05	0.0911	GTGCTGCCCCCTTTTGA
CTCF	hTFtarget	chromosome:GRCz11:9:7515264:7541326:-1	615	630	+	10.8939	2.25e-05	0.0912	TGCTGCCCCCTTTTGA
GTF3C2	hTFtarget	chromosome:GRCz11:9:7515264:7541326:-1	1595	1619	+	7.97403	2.26e-05	0.0143	TATATTCATAAAAATCTAAAAAGAA
POLR2A	hTFtarget	chromosome:GRCz11:9:7515264:7541326:-1	1205	1220	-	11.5132	2.26e-05	0.0917	CCACCGCAGCCTTCGC
RAD21	hTFtarget	chromosome:GRCz11:9:7515264:7541326:-1	1791	1806	+	11.1053	2.26e-05	0.0916	TGTGCCACCTCATGCC
SPI1	hTFtarget	chromosome:GRCz11:9:7515264:7541326:-1	849	860	+	13.1579	2.26e-05	0.0458	TGCCGATTGGGC
SPI1	hTFtarget	chromosome:GRCz11:9:7515264:7541326:-1	849	860	-	13.0658	2.26e-05	0.0459	GCCCAATCGGCA
ESR1	hTFtarget	chromosome:GRCz11:9:7515264:7541326:-1	1882	1890	+	12.9718	2.27e-05	0.0331	AGGGAGAGA
FLI1	hTFtarget	chromosome:GRCz11:9:7515264:7541326:-1	1856	1864	+	12.6429	2.27e-05	0.0923	GAGGAAGCA
HDAC3	hTFtarget	chromosome:GRCz11:9:7515264:7541326:-1	1246	1257	+	12.5075	2.27e-05	0.0432	GCACTGTAAACA
BHLHE40	hTFtarget	chromosome:GRCz11:9:7515264:7541326:-1	258	269	-	12	2.27e-05	0.0795	TTTGTTTGTTTT
BRD4	hTFtarget	chromosome:GRCz11:9:7515264:7541326:-1	1878	1889	-	12.7368	2.27e-05	0.0902	CTCTCCCTCTCT
SPI1	hTFtarget	chromosome:GRCz11:9:7515264:7541326:-1	379	390	-	12.5429	2.27e-05	0.092	CGAGGGTGGGGC
SPI1	hTFtarget	chromosome:GRCz11:9:7515264:7541326:-1	375	390	+	12.4857	2.27e-05	0.046	CACAGCCCCACCCTCG
CTCF	hTFtarget	chromosome:GRCz11:9:7515264:7541326:-1	615	630	+	11.2424	2.27e-05	0.0916	TGCTGCCCCCTTTTGA
POLR3A	hTFtarget	chromosome:GRCz11:9:7515264:7541326:-1	991	1006	+	12.6538	2.28e-05	0.00651	AGCAAAAAATAAAAAA
ZBTB17	hTFtarget	chromosome:GRCz11:9:7515264:7541326:-1	1450	1471	+	8.88158	2.28e-05	0.0843	AATATCATTTTTGATGTTCAAC
EP300	hTFtarget	chromosome:GRCz11:9:7515264:7541326:-1	1246	1257	-	12.4444	2.28e-05	0.0587	TGTTTACAGTGC
FOXA1	hTFtarget	chromosome:GRCz11:9:7515264:7541326:-1	1361	1376	-	12.3529	2.29e-05	0.0157	TATATATATATATAAG
FOXA1	hTFtarget	chromosome:GRCz11:9:7515264:7541326:-1	1245	1260	-	13.0909	2.29e-05	0.0884	CAATGTTTACAGTGCT
NR3C1	hTFtarget	chromosome:GRCz11:9:7515264:7541326:-1	848	863	-	12.6579	2.29e-05	0.0927	TTGGCCCAATCGGCAA
RBCK1	hTFtarget	chromosome:GRCz11:9:7515264:7541326:-1	379	390	+	12.7237	2.29e-05	0.0928	GCCCCACCCTCG
SPI1	hTFtarget	chromosome:GRCz11:9:7515264:7541326:-1	619	630	-	12.4342	2.29e-05	0.0929	TCAAAAGGGGGC
BTAF1	hTFtarget	chromosome:GRCz11:9:7515264:7541326:-1	1474	1489	+	12.4103	2.29e-05	0.00722	AAGAAAAAAAAAGGTT
SPI1	hTFtarget	chromosome:GRCz11:9:7515264:7541326:-1	849	860	+	13.1579	2.29e-05	0.0463	TGCCGATTGGGC
SPI1	hTFtarget	chromosome:GRCz11:9:7515264:7541326:-1	1129	1144	+	12.3143	2.29e-05	0.0474	GCCAGTCCGCCCCTGG
ZBTB7B	hTFtarget	chromosome:GRCz11:9:7515264:7541326:-1	378	389	+	11.9605	2.29e-05	0.0395	AGCCCCACCCTC
ZNF384	hTFtarget	chromosome:GRCz11:9:7515264:7541326:-1	254	275	-	6.76389	2.29e-05	0.0063	TTGCAGTTTGTTTGTTTTTTTG
ENSG00000234254	database	chromosome:GRCz11:9:7515264:7541326:-1	1846	1855	-	10.8165	2.29e-05	0.0463	AGCTGTCATG
NR4A3	database	chromosome:GRCz11:9:7515264:7541326:-1	577	586	-	11.7154	2.3e-05	0.092	AAAAGGTCAA
BCL3	hTFtarget	chromosome:GRCz11:9:7515264:7541326:-1	1694	1708	+	11.1286	2.3e-05	0.0308	ACACACACAAACTCA
PBX3	hTFtarget	chromosome:GRCz11:9:7515264:7541326:-1	849	860	-	13	2.3e-05	0.0466	GCCCAATCGGCA
SIN3A	hTFtarget	chromosome:GRCz11:9:7515264:7541326:-1	1763	1771	-	13.5526	2.3e-05	0.0311	GTGCTGTCA
SP1	hTFtarget	chromosome:GRCz11:9:7515264:7541326:-1	778	793	-	12	2.3e-05	0.0928	CAAAATCTGGCAAGAA
SPI1	hTFtarget	chromosome:GRCz11:9:7515264:7541326:-1	702	717	-	12.4342	2.3e-05	0.0465	GAAAGGCGGTGCCAAA
TBP	hTFtarget	chromosome:GRCz11:9:7515264:7541326:-1	372	393	+	11.8289	2.3e-05	0.0931	CGACACAGCCCCACCCTCGGAC
ZNF143	hTFtarget	chromosome:GRCz11:9:7515264:7541326:-1	1037	1052	-	12.4615	2.3e-05	0.0332	TTTTTTTACATACTTT
EGR1	database	chromosome:GRCz11:9:7515264:7541326:-1	1937	1950	-	12.4038	2.31e-05	0.0932	CCCCCACCCACATT
FOXA1	hTFtarget	chromosome:GRCz11:9:7515264:7541326:-1	1246	1260	-	12.8209	2.31e-05	0.082	CAATGTTTACAGTGC
ARNT	hTFtarget	chromosome:GRCz11:9:7515264:7541326:-1	765	773	+	12.7532	2.31e-05	0.0632	TGTTTATTT
ASCL1	hTFtarget	chromosome:GRCz11:9:7515264:7541326:-1	1824	1832	-	13.4394	2.31e-05	0.0938	AGCAGCTGG
IRF4	hTFtarget	chromosome:GRCz11:9:7515264:7541326:-1	1754	1769	+	11.9342	2.31e-05	0.0889	AAGCAGAAGTGACAGC
LHX2	hTFtarget	chromosome:GRCz11:9:7515264:7541326:-1	44	52	+	12.0833	2.31e-05	0.0877	ACTAATTAA
MAX	hTFtarget	chromosome:GRCz11:9:7515264:7541326:-1	1753	1768	+	12.5584	2.31e-05	0.0886	TAAGCAGAAGTGACAG
RXRA	hTFtarget	chromosome:GRCz11:9:7515264:7541326:-1	575	590	-	12.303	2.31e-05	0.0655	AGCAAAAAGGTCAATG
SPI1	hTFtarget	chromosome:GRCz11:9:7515264:7541326:-1	849	860	-	12.8421	2.31e-05	0.0469	GCCCAATCGGCA
ZNF92	hTFtarget	chromosome:GRCz11:9:7515264:7541326:-1	993	1017	-	11.1111	2.31e-05	0.00763	TTTTATAATTTTTTTTTATTTTTTG
PLAG1	database	chromosome:GRCz11:9:7515264:7541326:-1	608	623	-	12.6224	2.32e-05	0.0469	GGGGCAGCACAATGGG
KLF4	hTFtarget	chromosome:GRCz11:9:7515264:7541326:-1	1818	1826	+	13.1212	2.32e-05	0.0312	CTCCACCCA
SP1	hTFtarget	chromosome:GRCz11:9:7515264:7541326:-1	379	390	-	12.3158	2.32e-05	0.063	CGAGGGTGGGGC
SP1	hTFtarget	chromosome:GRCz11:9:7515264:7541326:-1	845	860	-	12.7571	2.32e-05	0.094	GCCCAATCGGCAATGG
CIITA	hTFtarget	chromosome:GRCz11:9:7515264:7541326:-1	806	821	-	12.9286	2.32e-05	0.0938	ACCCAATCAGAGGTTA
DUX4	database	chromosome:GRCz11:9:7515264:7541326:-1	813	823	-	13.2766	2.33e-05	0.0883	CAACCCAATCA
AR	hTFtarget	chromosome:GRCz11:9:7515264:7541326:-1	1246	1257	-	12.7083	2.33e-05	0.0438	TGTTTACAGTGC
BRD3	hTFtarget	chromosome:GRCz11:9:7515264:7541326:-1	1693	1708	-	12.2597	2.33e-05	0.0939	TGAGTTTGTGTGTGTG
SMAD1	hTFtarget	chromosome:GRCz11:9:7515264:7541326:-1	848	863	-	12.0921	2.33e-05	0.0945	TTGGCCCAATCGGCAA
EP300	hTFtarget	chromosome:GRCz11:9:7515264:7541326:-1	1246	1257	+	12.6944	2.33e-05	0.052	GCACTGTAAACA
ENSG00000215754	database	chromosome:GRCz11:9:7515264:7541326:-1	813	823	-	13.2143	2.33e-05	0.0873	CAACCCAATCA
IRF1	database	chromosome:GRCz11:9:7515264:7541326:-1	1523	1536	+	12.5488	2.34e-05	0.0651	AATTTTCATTTTTG
FOSL1	hTFtarget	chromosome:GRCz11:9:7515264:7541326:-1	657	672	-	11.2763	2.34e-05	0.0945	AAATCAGACGCTGCCA
FOXO3	hTFtarget	chromosome:GRCz11:9:7515264:7541326:-1	513	537	+	-2.32895	2.34e-05	0.023	AAACCCACACGAACATGCAAACTCC
ASCL2	hTFtarget	chromosome:GRCz11:9:7515264:7541326:-1	1743	1751	+	12.4286	2.34e-05	0.0952	CTCTTCCTG
NR2F2	hTFtarget	chromosome:GRCz11:9:7515264:7541326:-1	576	590	+	12.6061	2.34e-05	0.0598	ATTGACCTTTTTGCT
SALL4	hTFtarget	chromosome:GRCz11:9:7515264:7541326:-1	1286	1296	-	12.75	2.34e-05	0.0948	AACAGCTGGAG
SPI1	hTFtarget	chromosome:GRCz11:9:7515264:7541326:-1	703	718	+	12.2714	2.34e-05	0.0474	TTGGCACCGCCTTTCC
ZNF384	hTFtarget	chromosome:GRCz11:9:7515264:7541326:-1	1948	1963	+	12.4474	2.34e-05	0.0947	GGGCAAACGGGAGTGG
ZBTB4	database	chromosome:GRCz11:9:7515264:7541326:-1	1733	1749	-	7.73469	2.35e-05	0.0951	GGAAGAGTGCTTGTGGC
BHLHE40	hTFtarget	chromosome:GRCz11:9:7515264:7541326:-1	377	388	+	12.0132	2.35e-05	0.072	CAGCCCCACCCT
PIAS1	hTFtarget	chromosome:GRCz11:9:7515264:7541326:-1	1246	1257	-	12.6389	2.35e-05	0.0886	TGTTTACAGTGC
POU5F1	hTFtarget	chromosome:GRCz11:9:7515264:7541326:-1	386	401	-	12.5303	2.35e-05	0.0835	ATATGCATGTCCGAGG
USF1	hTFtarget	chromosome:GRCz11:9:7515264:7541326:-1	1098	1119	-	11.9605	2.35e-05	0.0945	ATTCTGGCAAATGCCAAAAGGG
MYOG	database	chromosome:GRCz11:9:7515264:7541326:-1	1822	1834	+	12.6327	2.35e-05	0.0374	ACCCAGCTGCTGG
ZBTB4	database	chromosome:GRCz11:9:7515264:7541326:-1	1733	1749	-	7.73469	2.35e-05	0.0951	GGAAGAGTGCTTGTGGC
FOSB	database	chromosome:GRCz11:9:7515264:7541326:-1	102	111	-	12.46	2.36e-05	0.0901	TATGAGTAAG
MYOG	database	chromosome:GRCz11:9:7515264:7541326:-1	1822	1834	+	12.6404	2.36e-05	0.0373	ACCCAGCTGCTGG
SP1	database	chromosome:GRCz11:9:7515264:7541326:-1	1940	1950	-	12.9615	2.36e-05	0.0477	CCCCCACCCAC
NFIC	hTFtarget	chromosome:GRCz11:9:7515264:7541326:-1	700	708	-	12.4857	2.36e-05	0.0958	TGCCAAAAA
SPI1	hTFtarget	chromosome:GRCz11:9:7515264:7541326:-1	1067	1078	+	12.1579	2.36e-05	0.0632	CATACCCGCCCA
EP300	hTFtarget	chromosome:GRCz11:9:7515264:7541326:-1	1247	1258	+	12.75	2.36e-05	0.0909	CACTGTAAACAT
FOSB	database	chromosome:GRCz11:9:7515264:7541326:-1	102	111	+	12.46	2.36e-05	0.0902	CTTACTCATA
ATF3	hTFtarget	chromosome:GRCz11:9:7515264:7541326:-1	1776	1790	-	12.6667	2.37e-05	0.0959	GGTCACGCCATGCCA
SP2	hTFtarget	chromosome:GRCz11:9:7515264:7541326:-1	810	821	+	12.5714	2.37e-05	0.0962	CTCTGATTGGGT
SREBF2	database	chromosome:GRCz11:9:7515264:7541326:-1	351	363	+	11.9636	2.37e-05	0.0639	CATCAGCCCACAT
BCL6	database	chromosome:GRCz11:9:7515264:7541326:-1	1016	1031	-	10.0594	2.38e-05	0.0749	TTTTATGTTATGTTTT
FOXA1	hTFtarget	chromosome:GRCz11:9:7515264:7541326:-1	1355	1372	-	9.54167	2.38e-05	0.0205	TATATATATAAGTATAGG
FOXA1	hTFtarget	chromosome:GRCz11:9:7515264:7541326:-1	1693	1708	-	12.2941	2.38e-05	0.0157	TGAGTTTGTGTGTGTG
MAZ	hTFtarget	chromosome:GRCz11:9:7515264:7541326:-1	1941	1956	-	11.9143	2.38e-05	0.0481	CGTTTGCCCCCACCCA
TAF1	hTFtarget	chromosome:GRCz11:9:7515264:7541326:-1	1183	1194	-	11.8289	2.38e-05	0.0964	TAAAATGGCGAC
ZNF143	hTFtarget	chromosome:GRCz11:9:7515264:7541326:-1	994	1018	-	12.2436	2.38e-05	0.0114	TTTTTATAATTTTTTTTTATTTTTT
ZNF384	hTFtarget	chromosome:GRCz11:9:7515264:7541326:-1	702	726	-	3.29167	2.38e-05	0.00449	AAAAAAAAGGAAAGGCGGTGCCAAA
SREBF2	database	chromosome:GRCz11:9:7515264:7541326:-1	351	363	-	11.9818	2.39e-05	0.0636	ATGTGGGCTGATG
TRIM28	database	chromosome:GRCz11:9:7515264:7541326:-1	1210	1219	-	12.6463	2.39e-05	0.0971	CACCGCAGCC
GRHL3	hTFtarget	chromosome:GRCz11:9:7515264:7541326:-1	1065	1080	-	12.3289	2.39e-05	0.0362	TGTGGGCGGGTATGCT
[truncated: 4,810 more rows]

## Sheet: 2. desmb-Predicted TFs
TF	Source	Sequence	Start	Stop	Strand	Score	P-value	Q-value	Matched sequence
ETS1	hTFtarget	chromosome:GRCz11:6:13871041:13893727:-1	277	299	+	26.8429	9.09e-10	3.67e-06	CCGAGGCTCGAACCAGCGACCTT
POLR3A	hTFtarget	chromosome:GRCz11:6:13871041:13893727:-1	278	299	+	26.0143	1.49e-09	6.01e-06	CGAGGCTCGAACCAGCGACCTT
EHF	hTFtarget	chromosome:GRCz11:6:13871041:13893727:-1	1947	1968	+	20.4658	3.11e-09	1.23e-05	GGGCAGGGAAGGAGGGGGCAGA
EZH2	hTFtarget	chromosome:GRCz11:6:13871041:13893727:-1	1948	1969	-	20.7013	9.82e-09	3.9e-05	TTCTGCCCCCTCCTTCCCTGCC
NFATC1	hTFtarget	chromosome:GRCz11:6:13871041:13893727:-1	153	168	+	18.0909	1.13e-08	4.04e-05	CACTCATTCACACTCA
KLF4	hTFtarget	chromosome:GRCz11:6:13871041:13893727:-1	935	956	+	22.9296	1.39e-08	5.61e-05	TGTATGAATGTGTGTGTGGATG
C17orf96	hTFtarget	chromosome:GRCz11:6:13871041:13893727:-1	1946	1970	+	19.9241	2.96e-08	0.000118	GGGGCAGGGAAGGAGGGGGCAGAAA
GTF3C2	hTFtarget	chromosome:GRCz11:6:13871041:13893727:-1	273	294	-	21.5	3.45e-08	0.000139	CGCTGGTTCGAGCCTCGGCTGG
FOXO3	hTFtarget	chromosome:GRCz11:6:13871041:13893727:-1	148	172	+	16.0526	4.2e-08	0.000162	ATACACACTCATTCACACTCATACA
BCL3	hTFtarget	chromosome:GRCz11:6:13871041:13893727:-1	935	950	-	18.9545	4.26e-08	0.000172	CACACACATTCATACA
ARNT	hTFtarget	chromosome:GRCz11:6:13871041:13893727:-1	935	950	+	17.2353	5.45e-08	0.000186	TGTATGAATGTGTGTG
POU5F1	hTFtarget	chromosome:GRCz11:6:13871041:13893727:-1	943	957	+	18.3134	6.8e-08	0.000272	TGTGTGTGTGGATGT
BRD2	hTFtarget	chromosome:GRCz11:6:13871041:13893727:-1	148	168	+	19.8333	8.07e-08	0.000315	ATACACACTCATTCACACTCA
EGR1	hTFtarget	chromosome:GRCz11:6:13871041:13893727:-1	936	957	+	17.6282	8.37e-08	0.000298	GTATGAATGTGTGTGTGGATGT
FOXA1	hTFtarget	chromosome:GRCz11:6:13871041:13893727:-1	935	952	-	20.3194	1.04e-07	0.000412	CACACACACATTCATACA
MYBL2	hTFtarget	chromosome:GRCz11:6:13871041:13893727:-1	279	303	-	19.6747	1.11e-07	0.000446	CAAGAAGGTCGCTGGTTCGAGCCTC
NKX6-1	database	chromosome:GRCz11:6:13871041:13893727:-1	471	483	-	18.901	1.3e-07	0.000441	TTTTTAATTGGAT
FOXO3	hTFtarget	chromosome:GRCz11:6:13871041:13893727:-1	933	957	-	13.1579	1.33e-07	0.000258	ACATCCACACACACATTCATACACT
POLR3A	hTFtarget	chromosome:GRCz11:6:13871041:13893727:-1	780	801	-	19.2286	1.36e-07	0.000275	CCAGGTTCGAACCAGCAACCCA
ETS1	hTFtarget	chromosome:GRCz11:6:13871041:13893727:-1	780	802	-	18.6429	1.39e-07	0.000281	GCCAGGTTCGAACCAGCAACCCA
ZBTB17	hTFtarget	chromosome:GRCz11:6:13871041:13893727:-1	278	294	-	19.8421	1.45e-07	0.000588	CGCTGGTTCGAGCCTCG
BRD7	hTFtarget	chromosome:GRCz11:6:13871041:13893727:-1	153	171	-	18.7143	1.54e-07	0.000609	GTATGAGTGTGAATGAGTG
ZNF250	hTFtarget	chromosome:GRCz11:6:13871041:13893727:-1	934	955	+	19.0132	1.64e-07	0.000627	GTGTATGAATGTGTGTGTGGAT
MYC	hTFtarget	chromosome:GRCz11:6:13871041:13893727:-1	150	165	+	19.4286	1.68e-07	0.000659	ACACACTCATTCACAC
FOXK1	hTFtarget	chromosome:GRCz11:6:13871041:13893727:-1	934	949	-	18.7465	1.73e-07	0.000682	ACACACATTCATACAC
BRD3	hTFtarget	chromosome:GRCz11:6:13871041:13893727:-1	934	954	-	18.8182	2.18e-07	0.000865	TCCACACACACATTCATACAC
ETV4	hTFtarget	chromosome:GRCz11:6:13871041:13893727:-1	151	172	+	17.9036	2.21e-07	0.000869	CACACTCATTCACACTCATACA
POU5F1	hTFtarget	chromosome:GRCz11:6:13871041:13893727:-1	937	952	-	18.2424	2.27e-07	0.000892	CACACACACATTCATA
NFATC1	hTFtarget	chromosome:GRCz11:6:13871041:13893727:-1	933	948	-	16.1818	2.44e-07	0.000436	CACACATTCATACACT
FOXA1	hTFtarget	chromosome:GRCz11:6:13871041:13893727:-1	936	952	+	18.3433	2.55e-07	0.00103	GTATGAATGTGTGTGTG
BRD3	hTFtarget	chromosome:GRCz11:6:13871041:13893727:-1	935	950	-	16.6269	2.7e-07	0.00109	CACACACATTCATACA
BCL3	hTFtarget	chromosome:GRCz11:6:13871041:13893727:-1	936	952	-	18.5634	2.79e-07	0.000994	CACACACACATTCATAC
FOXK1	hTFtarget	chromosome:GRCz11:6:13871041:13893727:-1	935	950	-	16.791	2.84e-07	0.00103	CACACACATTCATACA
MYC	hTFtarget	chromosome:GRCz11:6:13871041:13893727:-1	943	957	-	15.6286	2.86e-07	0.00115	ACATCCACACACACA
HOXA6	hTFtarget	chromosome:GRCz11:6:13871041:13893727:-1	149	164	-	18.5	2.88e-07	0.000645	TGTGAATGAGTGTGTA
POU2F1	hTFtarget	chromosome:GRCz11:6:13871041:13893727:-1	1947	1962	-	16.9868	2.93e-07	0.00117	CCCTCCTTCCCTGCCC
NFATC1	hTFtarget	chromosome:GRCz11:6:13871041:13893727:-1	150	169	-	18.0143	3.03e-07	0.00077	ATGAGTGTGAATGAGTGTGT
BRD4	hTFtarget	chromosome:GRCz11:6:13871041:13893727:-1	150	171	-	18.1154	3.04e-07	0.00122	GTATGAGTGTGAATGAGTGTGT
HOXA6	hTFtarget	chromosome:GRCz11:6:13871041:13893727:-1	933	948	+	18.3816	3.19e-07	0.000645	AGTGTATGAATGTGTG
EGR1	hTFtarget	chromosome:GRCz11:6:13871041:13893727:-1	932	953	+	16.5	3.29e-07	0.000586	TAGTGTATGAATGTGTGTGTGG
BCL3	hTFtarget	chromosome:GRCz11:6:13871041:13893727:-1	151	166	+	17.0758	3.37e-07	0.000682	CACACTCATTCACACT
POU5F1	hTFtarget	chromosome:GRCz11:6:13871041:13893727:-1	934	958	+	17.6029	3.66e-07	0.00133	GTGTATGAATGTGTGTGTGGATGTT
FOXO3	hTFtarget	chromosome:GRCz11:6:13871041:13893727:-1	146	170	+	10.4605	3.69e-07	0.000476	CAATACACACTCATTCACACTCATA
NFATC1	hTFtarget	chromosome:GRCz11:6:13871041:13893727:-1	936	955	+	17.6	3.83e-07	0.00077	GTATGAATGTGTGTGTGGAT
PCGF2	hTFtarget	chromosome:GRCz11:6:13871041:13893727:-1	1948	1969	-	17.3553	3.9e-07	0.00156	TTCTGCCCCCTCCTTCCCTGCC
BCL3	hTFtarget	chromosome:GRCz11:6:13871041:13893727:-1	943	957	-	18.2857	4.08e-07	0.00164	ACATCCACACACACA
CREB1	hTFtarget	chromosome:GRCz11:6:13871041:13893727:-1	1914	1938	-	17.4459	4.48e-07	0.00174	ACCTCTTTCCAGCTCTCACTCTCTT
BCL3	hTFtarget	chromosome:GRCz11:6:13871041:13893727:-1	155	171	+	17.7606	4.93e-07	0.000994	CTCATTCACACTCATAC
RNF2	hTFtarget	chromosome:GRCz11:6:13871041:13893727:-1	934	949	-	13.0143	5.04e-07	0.00203	ACACACATTCATACAC
EGR1	hTFtarget	chromosome:GRCz11:6:13871041:13893727:-1	150	171	-	16.1282	5.04e-07	0.000598	GTATGAGTGTGAATGAGTGTGT
IRF5	hTFtarget	chromosome:GRCz11:6:13871041:13893727:-1	1614	1629	+	16.9351	5.65e-07	0.00197	AAAAAAAAAAACACTG
STAT5A	hTFtarget	chromosome:GRCz11:6:13871041:13893727:-1	945	956	-	17.4605	5.79e-07	0.00233	CATCCACACACA
BRD3	hTFtarget	chromosome:GRCz11:6:13871041:13893727:-1	934	949	-	17.2468	5.86e-07	0.0023	ACACACATTCATACAC
ETV4	hTFtarget	chromosome:GRCz11:6:13871041:13893727:-1	933	954	-	16.0602	6.03e-07	0.00119	TCCACACACACATTCATACACT
FOXO3	hTFtarget	chromosome:GRCz11:6:13871041:13893727:-1	935	959	-	8.96053	6.35e-07	0.000614	AAACATCCACACACACATTCATACA
BRD3	hTFtarget	chromosome:GRCz11:6:13871041:13893727:-1	151	171	-	17.4545	6.42e-07	0.00259	GTATGAGTGTGAATGAGTGTG
JUND	hTFtarget	chromosome:GRCz11:6:13871041:13893727:-1	1946	1967	-	17.4605	6.48e-07	0.00261	CTGCCCCCTCCTTCCCTGCCCC
BRD4	hTFtarget	chromosome:GRCz11:6:13871041:13893727:-1	942	957	-	16.5357	6.7e-07	0.00238	ACATCCACACACACAT
ARID3A	database	chromosome:GRCz11:6:13871041:13893727:-1	461	482	-	17.5543	6.74e-07	0.00206	TTTTAATTGGATTTAAATTACA
MYC	hTFtarget	chromosome:GRCz11:6:13871041:13893727:-1	1946	1961	-	17.4605	6.76e-07	0.00273	CCTCCTTCCCTGCCCC
EP300	hTFtarget	chromosome:GRCz11:6:13871041:13893727:-1	937	952	+	17.5	6.81e-07	0.00261	TATGAATGTGTGTGTG
TAF1	hTFtarget	chromosome:GRCz11:6:13871041:13893727:-1	1946	1969	+	17.2105	7.02e-07	0.00281	GGGGCAGGGAAGGAGGGGGCAGAA
MYC	hTFtarget	chromosome:GRCz11:6:13871041:13893727:-1	152	167	+	17.2714	7.09e-07	0.00139	ACACTCATTCACACTC
TCF21	hTFtarget	chromosome:GRCz11:6:13871041:13893727:-1	119	134	+	17.3939	7.67e-07	0.00309	CAGCTGCAACCCATCT
NFATC1	hTFtarget	chromosome:GRCz11:6:13871041:13893727:-1	152	171	-	16.2857	7.86e-07	0.00105	GTATGAGTGTGAATGAGTGT
PCGF2	hTFtarget	chromosome:GRCz11:6:13871041:13893727:-1	1951	1972	-	16.6316	7.96e-07	0.0016	GGTTTCTGCCCCCTCCTTCCCT
ESR1	hTFtarget	chromosome:GRCz11:6:13871041:13893727:-1	1915	1939	+	16.7164	9e-07	0.00332	AGAGAGTGAGAGCTGGAAAGAGGTA
ESR1	hTFtarget	chromosome:GRCz11:6:13871041:13893727:-1	1916	1937	+	16.6716	9.29e-07	0.00367	GAGAGTGAGAGCTGGAAAGAGG
FOXO3	hTFtarget	chromosome:GRCz11:6:13871041:13893727:-1	150	174	+	7.82895	9.46e-07	0.000732	ACACACTCATTCACACTCATACACT
SUZ12	hTFtarget	chromosome:GRCz11:6:13871041:13893727:-1	940	956	-	16.8026	9.61e-07	0.00389	CATCCACACACACATTC
TCF21	hTFtarget	chromosome:GRCz11:6:13871041:13893727:-1	117	134	+	16.9848	9.82e-07	0.00397	TCCAGCTGCAACCCATCT
MYC	hTFtarget	chromosome:GRCz11:6:13871041:13893727:-1	2002	2023	-	15.0921	1.03e-06	0.00411	GAGGACAGAGACAGAATGAGCG
ESR1	hTFtarget	chromosome:GRCz11:6:13871041:13893727:-1	276	291	+	16.5658	1.04e-06	0.00414	GCCGAGGCTCGAACCA
BRD4	hTFtarget	chromosome:GRCz11:6:13871041:13893727:-1	153	168	+	16.4714	1.06e-06	0.00264	CACTCATTCACACTCA
BRD2	hTFtarget	chromosome:GRCz11:6:13871041:13893727:-1	935	950	-	16.9868	1.07e-06	0.0043	CACACACATTCATACA
ZNF274	hTFtarget	chromosome:GRCz11:6:13871041:13893727:-1	1668	1683	-	16.9857	1.08e-06	0.00398	AATTCTTTCATGTTGT
SMARCA4	hTFtarget	chromosome:GRCz11:6:13871041:13893727:-1	693	708	-	16.1944	1.09e-06	0.00357	AATAAAAATACATAGA
ETV4	hTFtarget	chromosome:GRCz11:6:13871041:13893727:-1	937	958	-	14.8916	1.11e-06	0.00139	AACATCCACACACACATTCATA
KDM1A	hTFtarget	chromosome:GRCz11:6:13871041:13893727:-1	935	950	+	15.1111	1.11e-06	0.00449	TGTATGAATGTGTGTG
HOXA6	hTFtarget	chromosome:GRCz11:6:13871041:13893727:-1	937	952	+	16.7368	1.13e-06	0.00152	TATGAATGTGTGTGTG
YY1	hTFtarget	chromosome:GRCz11:6:13871041:13893727:-1	1946	1967	-	15.5921	1.15e-06	0.00466	CTGCCCCCTCCTTCCCTGCCCC
MYC	hTFtarget	chromosome:GRCz11:6:13871041:13893727:-1	936	951	-	16.4714	1.16e-06	0.00151	ACACACACATTCATAC
CDK8	hTFtarget	chromosome:GRCz11:6:13871041:13893727:-1	1941	1965	-	16.5195	1.16e-06	0.00437	GCCCCCTCCTTCCCTGCCCCAAACT
PPARD/PPARG	hTFtarget	chromosome:GRCz11:6:13871041:13893727:-1	382	393	+	15.1579	1.21e-06	0.00448	CATTCACTTACA
SP2	hTFtarget	chromosome:GRCz11:6:13871041:13893727:-1	691	706	+	15.6667	1.22e-06	0.00463	TGTCTATGTATTTTTA
EGR1	hTFtarget	chromosome:GRCz11:6:13871041:13893727:-1	148	169	-	15.3205	1.22e-06	0.00108	ATGAGTGTGAATGAGTGTGTAT
MAZ	hTFtarget	chromosome:GRCz11:6:13871041:13893727:-1	1943	1964	+	16.1714	1.3e-06	0.00523	TTTGGGGCAGGGAAGGAGGGGG
NR3C1	hTFtarget	chromosome:GRCz11:6:13871041:13893727:-1	730	750	+	16.4605	1.3e-06	0.00527	GAGGCAGTGGCGCAGTAGGTA
EP300	hTFtarget	chromosome:GRCz11:6:13871041:13893727:-1	149	164	-	16.5	1.3e-06	0.00261	TGTGAATGAGTGTGTA
ZNF263	database	chromosome:GRCz11:6:13871041:13893727:-1	1946	1966	+	16.3265	1.31e-06	0.00495	GGGGCAGGGAAGGAGGGGGCA
FOXA1	hTFtarget	chromosome:GRCz11:6:13871041:13893727:-1	935	950	-	15.6053	1.32e-06	0.0048	CACACACATTCATACA
SREBF2	hTFtarget	chromosome:GRCz11:6:13871041:13893727:-1	730	751	+	16.4342	1.32e-06	0.00533	GAGGCAGTGGCGCAGTAGGTAG
GATA1	hTFtarget	chromosome:GRCz11:6:13871041:13893727:-1	115	126	+	16.1842	1.35e-06	0.00545	CTTCCAGCTGCA
EP300	hTFtarget	chromosome:GRCz11:6:13871041:13893727:-1	935	950	-	15.7324	1.35e-06	0.00442	CACACACATTCATACA
BRD4	hTFtarget	chromosome:GRCz11:6:13871041:13893727:-1	149	164	+	16.0143	1.38e-06	0.00264	TACACACTCATTCACA
ZNF92	hTFtarget	chromosome:GRCz11:6:13871041:13893727:-1	1611	1635	-	16	1.4e-06	0.00474	TTTTTACAGTGTTTTTTTTTTTCAT
ZBTB17	hTFtarget	chromosome:GRCz11:6:13871041:13893727:-1	785	801	+	16.0132	1.41e-06	0.00286	TGCTGGTTCGAACCTGG
EP300	hTFtarget	chromosome:GRCz11:6:13871041:13893727:-1	963	987	+	16.3158	1.43e-06	0.00577	AGAGATGGGTTGTGGCTGGAAGGGC
RNF2	hTFtarget	chromosome:GRCz11:6:13871041:13893727:-1	936	951	-	9.65714	1.45e-06	0.00223	ACACACACATTCATAC
TRIM28	hTFtarget	chromosome:GRCz11:6:13871041:13893727:-1	1672	1683	-	16.8553	1.48e-06	0.00583	AATTCTTTCATG
HIF1A	hTFtarget	chromosome:GRCz11:6:13871041:13893727:-1	2002	2020	-	15.7368	1.5e-06	0.00604	GACAGAGACAGAATGAGCG
NFATC1	hTFtarget	chromosome:GRCz11:6:13871041:13893727:-1	932	951	+	15.0286	1.51e-06	0.00152	TAGTGTATGAATGTGTGTGT
TCF4	hTFtarget	chromosome:GRCz11:6:13871041:13893727:-1	1834	1849	-	16.0286	1.51e-06	0.0061	ACCAGTTGTGCCAGCT
GTF3C2	hTFtarget	chromosome:GRCz11:6:13871041:13893727:-1	280	294	-	16.4714	1.52e-06	0.00614	CGCTGGTTCGAGCCT
DDX5	hTFtarget	chromosome:GRCz11:6:13871041:13893727:-1	150	174	+	14.7792	1.53e-06	0.00605	ACACACTCATTCACACTCATACACT
BRD4	hTFtarget	chromosome:GRCz11:6:13871041:13893727:-1	1945	1966	-	16.0519	1.56e-06	0.00619	TGCCCCCTCCTTCCCTGCCCCA
ZNF384	hTFtarget	chromosome:GRCz11:6:13871041:13893727:-1	1613	1634	-	14.1667	1.56e-06	0.00345	TTTTACAGTGTTTTTTTTTTTC
KLF4	hTFtarget	chromosome:GRCz11:6:13871041:13893727:-1	149	170	-	15.169	1.58e-06	0.00317	TATGAGTGTGAATGAGTGTGTA
NR3C1	hTFtarget	chromosome:GRCz11:6:13871041:13893727:-1	736	751	+	16.3158	1.63e-06	0.00659	GTGGCGCAGTAGGTAG
GATA3	database	chromosome:GRCz11:6:13871041:13893727:-1	1351	1360	+	13.7978	1.64e-06	0.00551	AAAGATCTTA
PDX1	database	chromosome:GRCz11:6:13871041:13893727:-1	684	695	-	13.8052	1.64e-06	0.00592	AGACATTAAAAA
FOXA1	database	chromosome:GRCz11:6:13871041:13893727:-1	1260	1269	-	14.6364	1.64e-06	0.0062	AAGTAAACAT
ETV4	hTFtarget	chromosome:GRCz11:6:13871041:13893727:-1	147	168	+	14.1084	1.66e-06	0.00139	AATACACACTCATTCACACTCA
RNF2	hTFtarget	chromosome:GRCz11:6:13871041:13893727:-1	150	165	+	9.21429	1.66e-06	0.00223	ACACACTCATTCACAC
ARID3A	database	chromosome:GRCz11:6:13871041:13893727:-1	465	486	+	16.2826	1.67e-06	0.00256	ATTTAAATCCAATTAAAAAAAA
ZNF250	hTFtarget	chromosome:GRCz11:6:13871041:13893727:-1	938	959	+	15.9605	1.76e-06	0.00337	ATGAATGTGTGTGTGGATGTTT
TBP	hTFtarget	chromosome:GRCz11:6:13871041:13893727:-1	736	751	+	16.4342	1.78e-06	0.00719	GTGGCGCAGTAGGTAG
BRD3	hTFtarget	chromosome:GRCz11:6:13871041:13893727:-1	937	952	-	15.8701	1.79e-06	0.00371	CACACACACATTCATA
POU5F1	hTFtarget	chromosome:GRCz11:6:13871041:13893727:-1	147	171	-	15.7206	1.8e-06	0.00328	GTATGAGTGTGAATGAGTGTGTATT
BRD3	hTFtarget	chromosome:GRCz11:6:13871041:13893727:-1	933	948	-	15.8442	1.83e-06	0.00371	CACACATTCATACACT
TP53	hTFtarget	chromosome:GRCz11:6:13871041:13893727:-1	2002	2020	-	12.2535	1.84e-06	0.00737	GACAGAGACAGAATGAGCG
MYC	hTFtarget	chromosome:GRCz11:6:13871041:13893727:-1	934	949	-	15.6857	1.86e-06	0.00182	ACACACATTCATACAC
ZNF143	hTFtarget	chromosome:GRCz11:6:13871041:13893727:-1	1602	1626	-	14.7436	1.9e-06	0.00656	TGTTTTTTTTTTTCATACATTCTGT
ESR1	hTFtarget	chromosome:GRCz11:6:13871041:13893727:-1	2004	2019	-	14.8732	1.94e-06	0.0078	ACAGAGACAGAATGAG
MBD3	hTFtarget	chromosome:GRCz11:6:13871041:13893727:-1	933	954	+	15.6538	1.97e-06	0.00793	AGTGTATGAATGTGTGTGTGGA
MAZ	hTFtarget	chromosome:GRCz11:6:13871041:13893727:-1	1954	1969	-	15.7273	1.98e-06	0.00773	TTCTGCCCCCTCCTTC
STAT5A	hTFtarget	chromosome:GRCz11:6:13871041:13893727:-1	153	164	+	16.2368	2.03e-06	0.00449	CACTCATTCACA
TCF4	hTFtarget	chromosome:GRCz11:6:13871041:13893727:-1	1833	1848	-	15.4648	2.03e-06	0.00821	CCAGTTGTGCCAGCTC
ETV4	hTFtarget	chromosome:GRCz11:6:13871041:13893727:-1	153	174	+	13.6747	2.06e-06	0.00139	CACTCATTCACACTCATACACT
FOXO3	hTFtarget	chromosome:GRCz11:6:13871041:13893727:-1	943	958	-	15.7763	2.06e-06	0.00539	AACATCCACACACACA
ATF3	hTFtarget	chromosome:GRCz11:6:13871041:13893727:-1	736	751	-	16.2714	2.08e-06	0.00844	CTACCTACTGCGCCAC
RNF2	hTFtarget	chromosome:GRCz11:6:13871041:13893727:-1	934	949	-	15.4416	2.09e-06	0.00831	ACACACATTCATACAC
FOXA1	hTFtarget	chromosome:GRCz11:6:13871041:13893727:-1	938	952	-	16.0256	2.1e-06	0.0085	CACACACACATTCAT
MYC	hTFtarget	chromosome:GRCz11:6:13871041:13893727:-1	1952	1967	-	15.9211	2.1e-06	0.00424	CTGCCCCCTCCTTCCC
ZNF384	hTFtarget	chromosome:GRCz11:6:13871041:13893727:-1	1611	1632	-	13.4444	2.1e-06	0.00345	TTACAGTGTTTTTTTTTTTCAT
CDK8	hTFtarget	chromosome:GRCz11:6:13871041:13893727:-1	1944	1968	-	15.6364	2.17e-06	0.00437	TCTGCCCCCTCCTTCCCTGCCCCAA
TRIM28	hTFtarget	chromosome:GRCz11:6:13871041:13893727:-1	101	122	-	12.5658	2.18e-06	0.00877	GCTGGAAGGGCATCCGCTGTGT
EP300	hTFtarget	chromosome:GRCz11:6:13871041:13893727:-1	867	888	+	14.1184	2.19e-06	0.00885	GCTCCGGTTTCCCCCACAGTCC
SUMO2	hTFtarget	chromosome:GRCz11:6:13871041:13893727:-1	270	294	+	15.5658	2.23e-06	0.009	GACCCAGCCGAGGCTCGAACCAGCG
ZNF384	hTFtarget	chromosome:GRCz11:6:13871041:13893727:-1	1612	1636	+	10.9444	2.24e-06	0.00816	TGAAAAAAAAAAACACTGTAAAAAG
BCL3	hTFtarget	chromosome:GRCz11:6:13871041:13893727:-1	153	168	+	14.8611	2.26e-06	0.00912	CACTCATTCACACTCA
BTAF1	hTFtarget	chromosome:GRCz11:6:13871041:13893727:-1	1612	1627	+	15.6795	2.26e-06	0.00806	TGAAAAAAAAAAACAC
NCOR1	hTFtarget	chromosome:GRCz11:6:13871041:13893727:-1	934	949	-	15.4342	2.29e-06	0.00928	ACACACATTCATACAC
STAT5A	hTFtarget	chromosome:GRCz11:6:13871041:13893727:-1	937	948	-	16.1974	2.29e-06	0.00449	CACACATTCATA
BRD3	hTFtarget	chromosome:GRCz11:6:13871041:13893727:-1	937	952	-	15.1408	2.31e-06	0.00563	CACACACACATTCATA
TCF7L2	hTFtarget	chromosome:GRCz11:6:13871041:13893727:-1	1666	1681	+	15.0746	2.31e-06	0.00875	GGACAACATGAAAGAA
FOXO3	hTFtarget	chromosome:GRCz11:6:13871041:13893727:-1	154	178	+	5.14474	2.35e-06	0.00152	ACTCATTCACACTCATACACTACCT
ZNF274	hTFtarget	chromosome:GRCz11:6:13871041:13893727:-1	1672	1683	-	15.9714	2.36e-06	0.00929	AATTCTTTCATG
GATA3	hTFtarget	chromosome:GRCz11:6:13871041:13893727:-1	1567	1582	-	15.7368	2.37e-06	0.005	GTAATTTATAACCACA
ETV4	hTFtarget	chromosome:GRCz11:6:13871041:13893727:-1	149	170	+	13.3614	2.4e-06	0.00139	TACACACTCATTCACACTCATA
BRD3	hTFtarget	chromosome:GRCz11:6:13871041:13893727:-1	151	166	+	14.6119	2.41e-06	0.00486	CACACTCATTCACACT
MYC	hTFtarget	chromosome:GRCz11:6:13871041:13893727:-1	942	957	-	15.2286	2.42e-06	0.00189	ACATCCACACACACAT
BRD3	hTFtarget	chromosome:GRCz11:6:13871041:13893727:-1	932	952	+	15.4675	2.45e-06	0.00402	TAGTGTATGAATGTGTGTGTG
ETV4	hTFtarget	chromosome:GRCz11:6:13871041:13893727:-1	945	966	-	13.3012	2.47e-06	0.00139	CTCTGGGAAACATCCACACACA
BRD3	hTFtarget	chromosome:GRCz11:6:13871041:13893727:-1	932	952	-	14.1948	2.47e-06	0.00491	CACACACACATTCATACACTA
SUMO2	hTFtarget	chromosome:GRCz11:6:13871041:13893727:-1	744	763	+	15.6711	2.47e-06	0.00996	GTAGGTAGTGCTGTCGCCTC
EP300	hTFtarget	chromosome:GRCz11:6:13871041:13893727:-1	157	172	+	15.1408	2.47e-06	0.00442	CATTCACACTCATACA
GATA3	hTFtarget	chromosome:GRCz11:6:13871041:13893727:-1	240	255	+	15.6711	2.48e-06	0.005	GAACATGCAAACCACA
IRF5	hTFtarget	chromosome:GRCz11:6:13871041:13893727:-1	1615	1630	+	13.0519	2.48e-06	0.00365	AAAAAAAAAACACTGT
GRHL2	hTFtarget	chromosome:GRCz11:6:13871041:13893727:-1	1834	1849	-	15.4242	2.5e-06	0.0101	ACCAGTTGTGCCAGCT
RUNX2	database	chromosome:GRCz11:6:13871041:13893727:-1	247	261	-	15.541	2.56e-06	0.0102	TTTCTGTGTGGTTTG
STAT5A	hTFtarget	chromosome:GRCz11:6:13871041:13893727:-1	157	168	+	15.6579	2.56e-06	0.00516	CATTCACACTCA
MYC	hTFtarget	chromosome:GRCz11:6:13871041:13893727:-1	935	949	-	9.28571	2.59e-06	0.00521	ACACACATTCATACA
EMX2	database	chromosome:GRCz11:6:13871041:13893727:-1	672	685	+	14.8299	2.61e-06	0.00902	TCATTACTTAATTT
HSF1	hTFtarget	chromosome:GRCz11:6:13871041:13893727:-1	730	751	+	15.1857	2.69e-06	0.0109	GAGGCAGTGGCGCAGTAGGTAG
HOXA6	hTFtarget	chromosome:GRCz11:6:13871041:13893727:-1	942	952	-	15.3816	2.71e-06	0.011	CACACACACAT
BRD3	hTFtarget	chromosome:GRCz11:6:13871041:13893727:-1	933	948	+	15.6234	2.71e-06	0.00816	AGTGTATGAATGTGTG
ESR1	hTFtarget	chromosome:GRCz11:6:13871041:13893727:-1	268	276	-	15.0658	2.72e-06	0.011	CTGGGTCAG
ESR1	hTFtarget	chromosome:GRCz11:6:13871041:13893727:-1	269	277	-	16.1316	2.72e-06	0.011	GCTGGGTCA
ESR1	hTFtarget	chromosome:GRCz11:6:13871041:13893727:-1	268	276	+	15.7763	2.72e-06	0.011	CTGACCCAG
RAC3	hTFtarget	chromosome:GRCz11:6:13871041:13893727:-1	268	276	-	15.7632	2.72e-06	0.011	CTGGGTCAG
CREBBP	hTFtarget	chromosome:GRCz11:6:13871041:13893727:-1	268	276	-	15.0658	2.72e-06	0.011	CTGGGTCAG
ZNF92	hTFtarget	chromosome:GRCz11:6:13871041:13893727:-1	270	294	+	15.3289	2.74e-06	0.0111	GACCCAGCCGAGGCTCGAACCAGCG
FOXO3	hTFtarget	chromosome:GRCz11:6:13871041:13893727:-1	937	952	-	15.3553	2.75e-06	0.00539	CACACACACATTCATA
ZNF384	hTFtarget	chromosome:GRCz11:6:13871041:13893727:-1	1614	1635	-	12.7083	2.82e-06	0.00345	TTTTTACAGTGTTTTTTTTTTT
POLR3A	hTFtarget	chromosome:GRCz11:6:13871041:13893727:-1	277	293	-	15.3429	2.83e-06	0.0115	GCTGGTTCGAGCCTCGG
BRD3	hTFtarget	chromosome:GRCz11:6:13871041:13893727:-1	153	168	+	14.7606	2.86e-06	0.00563	CACTCATTCACACTCA
FOXA1	hTFtarget	chromosome:GRCz11:6:13871041:13893727:-1	935	950	+	15.1029	2.93e-06	0.00759	TGTATGAATGTGTGTG
VEZF1	hTFtarget	chromosome:GRCz11:6:13871041:13893727:-1	1947	1968	-	15	2.97e-06	0.012	TCTGCCCCCTCCTTCCCTGCCC
BCL3	hTFtarget	chromosome:GRCz11:6:13871041:13893727:-1	151	167	+	14.9859	2.98e-06	0.004	CACACTCATTCACACTC
NFATC1	hTFtarget	chromosome:GRCz11:6:13871041:13893727:-1	148	167	-	13.6571	2.99e-06	0.00241	GAGTGTGAATGAGTGTGTAT
BRD3	hTFtarget	chromosome:GRCz11:6:13871041:13893727:-1	936	956	+	15.1558	2.99e-06	0.00402	GTATGAATGTGTGTGTGGATG
SRC	hTFtarget	chromosome:GRCz11:6:13871041:13893727:-1	789	800	+	15.0132	3e-06	0.012	GGTTCGAACCTG
ETS1	hTFtarget	chromosome:GRCz11:6:13871041:13893727:-1	1820	1835	-	15.8421	3.07e-06	0.0119	CTCTTGTCTTGGAATC
TRIM28	hTFtarget	chromosome:GRCz11:6:13871041:13893727:-1	731	746	+	15.2105	3.08e-06	0.0119	AGGCAGTGGCGCAGTA
ZNF274	hTFtarget	chromosome:GRCz11:6:13871041:13893727:-1	1672	1683	-	15.6	3.1e-06	0.012	AATTCTTTCATG
ZNF274	hTFtarget	chromosome:GRCz11:6:13871041:13893727:-1	1672	1683	-	15.4286	3.14e-06	0.0127	AATTCTTTCATG
IRF5	hTFtarget	chromosome:GRCz11:6:13871041:13893727:-1	1613	1628	+	12.3766	3.15e-06	0.00365	GAAAAAAAAAAACACT
FOS	hTFtarget	chromosome:GRCz11:6:13871041:13893727:-1	735	750	-	14.4627	3.17e-06	0.0124	TACCTACTGCGCCACT
FOXK1	hTFtarget	chromosome:GRCz11:6:13871041:13893727:-1	947	958	-	13.6195	3.18e-06	0.0128	AACATCCACACA
HOXA9	database	chromosome:GRCz11:6:13871041:13893727:-1	1431	1444	+	15.4111	3.21e-06	0.0123	TGACATTTTTTTGG
FOXK1	hTFtarget	chromosome:GRCz11:6:13871041:13893727:-1	157	172	+	14.5522	3.22e-06	0.00428	CATTCACACTCATACA
HOXA9	database	chromosome:GRCz11:6:13871041:13893727:-1	1431	1444	-	15.3838	3.23e-06	0.0125	CCAAAAAAATGTCA
TCF7L2	hTFtarget	chromosome:GRCz11:6:13871041:13893727:-1	1667	1682	-	14.9701	3.25e-06	0.0126	ATTCTTTCATGTTGTC
CREB1	hTFtarget	chromosome:GRCz11:6:13871041:13893727:-1	1912	1936	-	14.8514	3.26e-06	0.00631	CTCTTTCCAGCTCTCACTCTCTTAT
BRD2	hTFtarget	chromosome:GRCz11:6:13871041:13893727:-1	934	946	-	15.2237	3.27e-06	0.0128	CACATTCATACAC
FOXK1	hTFtarget	chromosome:GRCz11:6:13871041:13893727:-1	944	952	+	14.3099	3.31e-06	0.0133	GTGTGTGTG
FOXK1	hTFtarget	chromosome:GRCz11:6:13871041:13893727:-1	944	952	-	16.3143	3.31e-06	0.0134	CACACACAC
GATA1	hTFtarget	chromosome:GRCz11:6:13871041:13893727:-1	944	952	-	17.3143	3.31e-06	0.0133	CACACACAC
MYC	hTFtarget	chromosome:GRCz11:6:13871041:13893727:-1	944	952	-	16.7237	3.31e-06	0.0134	CACACACAC
NFATC1	hTFtarget	chromosome:GRCz11:6:13871041:13893727:-1	944	952	-	15.9737	3.31e-06	0.0134	CACACACAC
BRCA1	hTFtarget	chromosome:GRCz11:6:13871041:13893727:-1	944	952	-	17.25	3.31e-06	0.0133	CACACACAC
EP300	hTFtarget	chromosome:GRCz11:6:13871041:13893727:-1	944	952	-	16.3158	3.31e-06	0.0132	CACACACAC
RNF2	hTFtarget	chromosome:GRCz11:6:13871041:13893727:-1	942	952	-	13.5429	3.38e-06	0.0135	CACACACACAT
FLI1	hTFtarget	chromosome:GRCz11:6:13871041:13893727:-1	1597	1621	-	-12.9714	3.43e-06	0.0135	TTTTTTTTCATACATTCTGTCCTTC
SMARCA4	hTFtarget	chromosome:GRCz11:6:13871041:13893727:-1	1611	1626	+	14.9861	3.43e-06	0.00432	ATGAAAAAAAAAAACA
WHSC1	hTFtarget	chromosome:GRCz11:6:13871041:13893727:-1	933	948	-	15.1558	3.43e-06	0.00759	CACACATTCATACACT
FOXJ3	database	chromosome:GRCz11:6:13871041:13893727:-1	1615	1627	-	15.697	3.47e-06	0.0121	GTGTTTTTTTTTT
FOXN3	database	chromosome:GRCz11:6:13871041:13893727:-1	1615	1627	+	15.6566	3.47e-06	0.0122	AAAAAAAAAACAC
FOXK1	hTFtarget	chromosome:GRCz11:6:13871041:13893727:-1	153	168	+	14.4478	3.55e-06	0.00428	CACTCATTCACACTCA
ZNF250	hTFtarget	chromosome:GRCz11:6:13871041:13893727:-1	142	163	-	14.9474	3.55e-06	0.00454	GTGAATGAGTGTGTATTGATGT
FLI1	hTFtarget	chromosome:GRCz11:6:13871041:13893727:-1	1942	1957	-	15.0263	3.56e-06	0.0142	CTTCCCTGCCCCAAAC
FLI1	hTFtarget	chromosome:GRCz11:6:13871041:13893727:-1	1946	1970	+	9.89394	3.61e-06	0.0141	GGGGCAGGGAAGGAGGGGGCAGAAA
ESR1	hTFtarget	chromosome:GRCz11:6:13871041:13893727:-1	1914	1935	+	14.5522	3.65e-06	0.00721	AAGAGAGTGAGAGCTGGAAAGA
MAZ	hTFtarget	chromosome:GRCz11:6:13871041:13893727:-1	1952	1963	-	15.7273	3.65e-06	0.0148	CCCCTCCTTCCC
CENPA	hTFtarget	chromosome:GRCz11:6:13871041:13893727:-1	815	839	+	13.0423	3.67e-06	0.0146	TCTGTGTGGAGTTTGCATGTTCTTC
EZH2	hTFtarget	chromosome:GRCz11:6:13871041:13893727:-1	1612	1633	+	12.9884	3.69e-06	0.0128	TGAAAAAAAAAAACACTGTAAA
KDM5B	hTFtarget	chromosome:GRCz11:6:13871041:13893727:-1	1946	1970	+	14.4359	3.69e-06	0.0143	GGGGCAGGGAAGGAGGGGGCAGAAA
ESR1	hTFtarget	chromosome:GRCz11:6:13871041:13893727:-1	1914	1935	+	7.80282	3.71e-06	0.0147	AAGAGAGTGAGAGCTGGAAAGA
EP300	hTFtarget	chromosome:GRCz11:6:13871041:13893727:-1	153	168	+	14.7183	3.72e-06	0.00443	CACTCATTCACACTCA
FLI1	hTFtarget	chromosome:GRCz11:6:13871041:13893727:-1	1951	1962	+	15.0921	3.75e-06	0.0152	AGGGAAGGAGGG
SMAD1	hTFtarget	chromosome:GRCz11:6:13871041:13893727:-1	736	751	+	15.5	3.76e-06	0.0152	GTGGCGCAGTAGGTAG
WHSC1	hTFtarget	chromosome:GRCz11:6:13871041:13893727:-1	935	950	-	15.039	3.76e-06	0.00759	CACACACATTCATACA
NFATC1	hTFtarget	chromosome:GRCz11:6:13871041:13893727:-1	146	165	-	13.1714	3.77e-06	0.00253	GTGTGAATGAGTGTGTATTG
USF1	hTFtarget	chromosome:GRCz11:6:13871041:13893727:-1	1952	1967	-	15.1316	3.78e-06	0.0153	CTGCCCCCTCCTTCCC
EWSR1	hTFtarget	chromosome:GRCz11:6:13871041:13893727:-1	1948	1966	+	6.22727	3.79e-06	0.015	GGCAGGGAAGGAGGGGGCA
FOXA1	hTFtarget	chromosome:GRCz11:6:13871041:13893727:-1	937	952	+	14.7794	3.81e-06	0.00759	TATGAATGTGTGTGTG
ZNF274	hTFtarget	chromosome:GRCz11:6:13871041:13893727:-1	1672	1683	-	15.2143	3.87e-06	0.0148	AATTCTTTCATG
MYBL2	hTFtarget	chromosome:GRCz11:6:13871041:13893727:-1	776	800	+	14.7229	3.88e-06	0.00783	TCGCTGGGTTGCTGGTTCGAACCTG
TCF12	hTFtarget	chromosome:GRCz11:6:13871041:13893727:-1	660	677	-	14.5	3.89e-06	0.015	TAATGAAAAACAGACAGA
BRCA1	hTFtarget	chromosome:GRCz11:6:13871041:13893727:-1	151	168	+	14.7792	3.92e-06	0.015	CACACTCATTCACACTCA
FOXP1	hTFtarget	chromosome:GRCz11:6:13871041:13893727:-1	725	746	+	14.8684	3.93e-06	0.0157	CAGATGAGGCAGTGGCGCAGTA
BRD3	hTFtarget	chromosome:GRCz11:6:13871041:13893727:-1	935	950	-	15.1711	3.95e-06	0.0149	CACACACATTCATACA
SMARCA4	hTFtarget	chromosome:GRCz11:6:13871041:13893727:-1	432	447	+	14.8194	3.98e-06	0.00432	ATGGAAAAAACAAAAA
AP1	database	chromosome:GRCz11:6:13871041:13893727:-1	1290	1298	+	14.2342	4.03e-06	0.0156	ATGAGTCAG
FOXK1	hTFtarget	chromosome:GRCz11:6:13871041:13893727:-1	943	951	-	15.1127	4.03e-06	0.0163	ACACACACA
ARID3A	hTFtarget	chromosome:GRCz11:6:13871041:13893727:-1	1290	1298	+	15.4079	4.03e-06	0.0157	ATGAGTCAG
HDAC6	hTFtarget	chromosome:GRCz11:6:13871041:13893727:-1	943	951	-	15.3158	4.03e-06	0.0161	ACACACACA
NCOR2	hTFtarget	chromosome:GRCz11:6:13871041:13893727:-1	1566	1574	-	14.9605	4.03e-06	0.0164	TAACCACAG
RUNX1T1	hTFtarget	chromosome:GRCz11:6:13871041:13893727:-1	247	255	+	13.4	4.03e-06	0.0162	CAAACCACA
BRD4	hTFtarget	chromosome:GRCz11:6:13871041:13893727:-1	247	255	+	14.8421	4.03e-06	0.0164	CAAACCACA
SMAD4	hTFtarget	chromosome:GRCz11:6:13871041:13893727:-1	1290	1298	+	14.6429	4.03e-06	0.016	ATGAGTCAG
SMARCC1	hTFtarget	chromosome:GRCz11:6:13871041:13893727:-1	1290	1298	-	14.6447	4.03e-06	0.0157	CTGACTCAT
SOX2	hTFtarget	chromosome:GRCz11:6:13871041:13893727:-1	1378	1386	-	13.6974	4.03e-06	0.0158	CCTTTGTTC
SOX2	hTFtarget	chromosome:GRCz11:6:13871041:13893727:-1	1378	1386	-	13.1528	4.03e-06	0.0159	CCTTTGTTC
SOX2	hTFtarget	chromosome:GRCz11:6:13871041:13893727:-1	1378	1386	-	13.7286	4.03e-06	0.0157	CCTTTGTTC
DDX5	hTFtarget	chromosome:GRCz11:6:13871041:13893727:-1	943	951	-	16.4474	4.03e-06	0.0141	ACACACACA
DDX5	hTFtarget	chromosome:GRCz11:6:13871041:13893727:-1	943	951	-	15.7237	4.03e-06	0.0145	ACACACACA
NOTCH1	hTFtarget	chromosome:GRCz11:6:13871041:13893727:-1	139	154	+	14.3205	4.04e-06	0.0151	GAAACATCAATACACA
BRD3	hTFtarget	chromosome:GRCz11:6:13871041:13893727:-1	149	164	-	15.0519	4.04e-06	0.00816	TGTGAATGAGTGTGTA
CENPA	hTFtarget	chromosome:GRCz11:6:13871041:13893727:-1	870	894	-	7.22368	4.05e-06	0.0154	GTCTTTGGACTGTGGGGGAAACCGG
ESR1	hTFtarget	chromosome:GRCz11:6:13871041:13893727:-1	1946	1954	+	15.1184	4.06e-06	0.0165	GGGGCAGGG
BRD4	hTFtarget	chromosome:GRCz11:6:13871041:13893727:-1	1954	1965	-	15.2237	4.07e-06	0.0165	GCCCCCTCCTTC
SP2	hTFtarget	chromosome:GRCz11:6:13871041:13893727:-1	654	669	+	14.5833	4.08e-06	0.00776	TATTTATCTGTCTGTT
PRDM1	hTFtarget	chromosome:GRCz11:6:13871041:13893727:-1	1710	1734	-	13.9881	4.1e-06	0.0158	TTTGTTTTATATTCAATCAACTTAA
ZNF92	hTFtarget	chromosome:GRCz11:6:13871041:13893727:-1	700	724	+	14.2083	4.16e-06	0.00705	ATTTTTATTAATTTGATTTTAATTT
AR	hTFtarget	chromosome:GRCz11:6:13871041:13893727:-1	1590	1612	-	14.4697	4.19e-06	0.0158	ATACATTCTGTCCTTCTTAGATT
BRF1	database	chromosome:GRCz11:6:13871041:13893727:-1	279	291	-	15.0429	4.2e-06	0.0158	TGGTTCGAGCCTC
FOXO3	hTFtarget	chromosome:GRCz11:6:13871041:13893727:-1	142	166	+	3.34211	4.22e-06	0.0023	ACATCAATACACACTCATTCACACT
ZNF217	hTFtarget	chromosome:GRCz11:6:13871041:13893727:-1	1833	1854	+	14.8289	4.23e-06	0.0171	GAGCTGGCACAACTGGTCAGTA
MED1	hTFtarget	chromosome:GRCz11:6:13871041:13893727:-1	1770	1785	+	14.7532	4.27e-06	0.0163	TTTGAGTTTATTTTTC
ZNF263	hTFtarget	chromosome:GRCz11:6:13871041:13893727:-1	1946	1967	+	14.5584	4.3e-06	0.011	GGGGCAGGGAAGGAGGGGGCAG
CREB1	hTFtarget	chromosome:GRCz11:6:13871041:13893727:-1	2009	2020	-	14.7576	4.31e-06	0.0173	GACAGAGACAGA
BRD3	hTFtarget	chromosome:GRCz11:6:13871041:13893727:-1	935	950	-	14.8312	4.32e-06	0.00583	CACACACATTCATACA
BRD4	hTFtarget	chromosome:GRCz11:6:13871041:13893727:-1	1915	1936	+	14.8462	4.33e-06	0.017	AGAGAGTGAGAGCTGGAAAGAG
HIF1A	hTFtarget	chromosome:GRCz11:6:13871041:13893727:-1	2003	2020	+	9.60526	4.36e-06	0.0174	GCTCATTCTGTCTCTGTC
SUMO2/SUMO3	hTFtarget	chromosome:GRCz11:6:13871041:13893727:-1	1599	1610	-	14.6143	4.37e-06	0.0176	ACATTCTGTCCT
SP4	database	chromosome:GRCz11:6:13871041:13893727:-1	1945	1968	+	13.4545	4.39e-06	0.0177	TGGGGCAGGGAAGGAGGGGGCAGA
POU5F1	hTFtarget	chromosome:GRCz11:6:13871041:13893727:-1	932	956	+	14.5735	4.39e-06	0.00477	TAGTGTATGAATGTGTGTGTGGATG
SP4	database	chromosome:GRCz11:6:13871041:13893727:-1	1945	1968	+	13.4646	4.41e-06	0.0178	TGGGGCAGGGAAGGAGGGGGCAGA
RNF2	hTFtarget	chromosome:GRCz11:6:13871041:13893727:-1	942	957	-	5.75714	4.44e-06	0.00448	ACATCCACACACACAT
STAT5A	hTFtarget	chromosome:GRCz11:6:13871041:13893727:-1	1207	1222	-	12.4079	4.45e-06	0.018	AATAGGCAGGAACCTT
BMI1	hTFtarget	chromosome:GRCz11:6:13871041:13893727:-1	1946	1967	+	14.7273	4.48e-06	0.0181	GGGGCAGGGAAGGAGGGGGCAG
FOXA1	hTFtarget	chromosome:GRCz11:6:13871041:13893727:-1	942	957	+	14.1408	4.51e-06	0.0182	ATGTGTGTGTGGATGT
HIF1A	hTFtarget	chromosome:GRCz11:6:13871041:13893727:-1	1952	1967	-	14.5455	4.51e-06	0.018	CTGCCCCCTCCTTCCC
BRD4	hTFtarget	chromosome:GRCz11:6:13871041:13893727:-1	934	949	-	14.4762	4.53e-06	0.00805	ACACACATTCATACAC
FOXP1	hTFtarget	chromosome:GRCz11:6:13871041:13893727:-1	1261	1272	+	13.5224	4.54e-06	0.017	TGTTTACTTGGT
EP300	hTFtarget	chromosome:GRCz11:6:13871041:13893727:-1	867	888	+	5.19737	4.54e-06	0.0183	GCTCCGGTTTCCCCCACAGTCC
RUNX1	database	chromosome:GRCz11:6:13871041:13893727:-1	1565	1574	+	13.378	4.67e-06	0.0189	ACTGTGGTTA
RUNX1	database	chromosome:GRCz11:6:13871041:13893727:-1	1565	1574	-	13.3776	4.67e-06	0.0189	TAACCACAGT
TGIF1	database	chromosome:GRCz11:6:13871041:13893727:-1	305	320	+	13.93	4.68e-06	0.0189	TGTGAGGAGACAGCAC
HNF4A	hTFtarget	chromosome:GRCz11:6:13871041:13893727:-1	881	892	-	14.5132	4.71e-06	0.0187	CTTTGGACTGTG
FOXO3	hTFtarget	chromosome:GRCz11:6:13871041:13893727:-1	937	961	-	2.96053	4.77e-06	0.0023	GGAAACATCCACACACACATTCATA
KLF4	hTFtarget	chromosome:GRCz11:6:13871041:13893727:-1	941	956	-	14.3857	4.78e-06	0.0135	CATCCACACACACATT
HIF1A	hTFtarget	chromosome:GRCz11:6:13871041:13893727:-1	155	173	-	13.4737	4.83e-06	0.00975	GTGTATGAGTGTGAATGAG
MYC	hTFtarget	chromosome:GRCz11:6:13871041:13893727:-1	938	953	-	13.9857	4.83e-06	0.00315	CCACACACACATTCAT
RBL2	hTFtarget	chromosome:GRCz11:6:13871041:13893727:-1	1952	1963	+	15.2237	4.83e-06	0.0196	GGGAAGGAGGGG
POLR2A	hTFtarget	chromosome:GRCz11:6:13871041:13893727:-1	730	741	+	14.9211	4.84e-06	0.0196	GAGGCAGTGGCG
EP300	hTFtarget	chromosome:GRCz11:6:13871041:13893727:-1	112	136	-	14.4474	4.9e-06	0.00986	AGAGATGGGTTGCAGCTGGAAGGGC
FOXM1	hTFtarget	chromosome:GRCz11:6:13871041:13893727:-1	450	458	+	13.2597	4.91e-06	0.0165	GGTTTGAAA
NFIC	hTFtarget	chromosome:GRCz11:6:13871041:13893727:-1	1797	1805	+	14.9737	4.91e-06	0.0198	AGTTCAAAG
HOXA6	hTFtarget	chromosome:GRCz11:6:13871041:13893727:-1	159	174	-	14.5526	4.93e-06	0.00454	AGTGTATGAGTGTGAA
GTF3C2	hTFtarget	chromosome:GRCz11:6:13871041:13893727:-1	785	799	+	14.1429	4.95e-06	0.01	TGCTGGTTCGAACCT
CREBBP	hTFtarget	chromosome:GRCz11:6:13871041:13893727:-1	2010	2021	-	13.69	4.95e-06	0.02	GGACAGAGACAG
ZNF263	hTFtarget	chromosome:GRCz11:6:13871041:13893727:-1	1952	1963	-	14.9857	4.97e-06	0.0201	CCCCTCCTTCCC
BCL3	hTFtarget	chromosome:GRCz11:6:13871041:13893727:-1	150	164	+	14.2	4.99e-06	0.00993	ACACACTCATTCACA
CDK9	hTFtarget	chromosome:GRCz11:6:13871041:13893727:-1	1948	1969	-	13.4605	5.02e-06	0.0202	TTCTGCCCCCTCCTTCCCTGCC
SRF	database	chromosome:GRCz11:6:13871041:13893727:-1	1196	1210	+	14.8444	5.05e-06	0.02	CCATAGATGGCAAGG
ARID3A	database	chromosome:GRCz11:6:13871041:13893727:-1	705	726	+	14.5	5.21e-06	0.00531	TATTAATTTGATTTTAATTTCA
POU5F1	hTFtarget	chromosome:GRCz11:6:13871041:13893727:-1	151	175	-	14.3382	5.23e-06	0.00477	TAGTGTATGAGTGTGAATGAGTGTG
EMX1	database	chromosome:GRCz11:6:13871041:13893727:-1	672	685	-	14.5512	5.23e-06	0.0179	AAATTAAGTAATGA
STAT1	hTFtarget	chromosome:GRCz11:6:13871041:13893727:-1	14	29	+	14.3803	5.36e-06	0.0204	CATTCATTTTCTTTTC
ESR1	hTFtarget	chromosome:GRCz11:6:13871041:13893727:-1	268	276	-	14.7368	5.43e-06	0.0221	CTGGGTCAG
BRD4	hTFtarget	chromosome:GRCz11:6:13871041:13893727:-1	148	170	+	14.5385	5.5e-06	0.0209	ATACACACTCATTCACACTCATA
STAT1	hTFtarget	chromosome:GRCz11:6:13871041:13893727:-1	1207	1222	-	12.8553	5.51e-06	0.0135	AATAGGCAGGAACCTT
AR	hTFtarget	chromosome:GRCz11:6:13871041:13893727:-1	1599	1610	-	13.7286	5.51e-06	0.0223	ACATTCTGTCCT
GTF3C2	hTFtarget	chromosome:GRCz11:6:13871041:13893727:-1	1948	1969	-	14.0964	5.54e-06	0.0223	TTCTGCCCCCTCCTTCCCTGCC
PGR	hTFtarget	chromosome:GRCz11:6:13871041:13893727:-1	1599	1610	-	13.303	5.58e-06	0.022	ACATTCTGTCCT
NR3C1	database	chromosome:GRCz11:6:13871041:13893727:-1	1597	1609	-	11.9079	5.62e-06	0.0218	CATTCTGTCCTTC
HOXA6	hTFtarget	chromosome:GRCz11:6:13871041:13893727:-1	153	168	-	14.3421	5.63e-06	0.00454	TGAGTGTGAATGAGTG
ZNF263	hTFtarget	chromosome:GRCz11:6:13871041:13893727:-1	1949	1970	+	14.1299	5.66e-06	0.011	GCAGGGAAGGAGGGGGCAGAAA
TCF3	database	chromosome:GRCz11:6:13871041:13893727:-1	984	994	-	14.1184	5.72e-06	0.0231	AACAGATGCCC
TCF3	database	chromosome:GRCz11:6:13871041:13893727:-1	984	994	+	14.0714	5.72e-06	0.0232	GGGCATCTGTT
MAZ	hTFtarget	chromosome:GRCz11:6:13871041:13893727:-1	1956	1971	-	14.6364	5.73e-06	0.0231	GTTTCTGCCCCCTCCT
ZNF263	hTFtarget	chromosome:GRCz11:6:13871041:13893727:-1	1953	1968	+	14.4697	5.76e-06	0.0233	GGAAGGAGGGGGCAGA
BCL3	hTFtarget	chromosome:GRCz11:6:13871041:13893727:-1	933	948	-	13.8264	5.78e-06	0.0116	CACACATTCATACACT
EWSR1	hTFtarget	chromosome:GRCz11:6:13871041:13893727:-1	1948	1963	+	11.6429	5.79e-06	0.0136	GGCAGGGAAGGAGGGG
EWSR1	hTFtarget	chromosome:GRCz11:6:13871041:13893727:-1	1947	1962	+	2.14286	5.86e-06	0.0119	GGGCAGGGAAGGAGGG
EWSR1	hTFtarget	chromosome:GRCz11:6:13871041:13893727:-1	1946	1961	+	2.11429	5.9e-06	0.0119	GGGGCAGGGAAGGAGG
RUNX2	hTFtarget	chromosome:GRCz11:6:13871041:13893727:-1	248	259	-	13.3333	5.94e-06	0.0241	TCTGTGTGGTTT
STAT5A	hTFtarget	chromosome:GRCz11:6:13871041:13893727:-1	161	172	+	14.5132	5.95e-06	0.0225	CACACTCATACA
AR	hTFtarget	chromosome:GRCz11:6:13871041:13893727:-1	1261	1269	-	13.013	5.98e-06	0.022	AAGTAAACA
ESR1	hTFtarget	chromosome:GRCz11:6:13871041:13893727:-1	1261	1269	-	13.6883	5.98e-06	0.0212	AAGTAAACA
AR	hTFtarget	chromosome:GRCz11:6:13871041:13893727:-1	1261	1269	-	13.2083	5.98e-06	0.0221	AAGTAAACA
AR	hTFtarget	chromosome:GRCz11:6:13871041:13893727:-1	1261	1269	-	12.7778	5.98e-06	0.0222	AAGTAAACA
FOXA1	hTFtarget	chromosome:GRCz11:6:13871041:13893727:-1	1261	1269	-	12.375	5.98e-06	0.0223	AAGTAAACA
FOXA1	hTFtarget	chromosome:GRCz11:6:13871041:13893727:-1	1261	1269	-	14.0519	5.98e-06	0.022	AAGTAAACA
FOXA1	hTFtarget	chromosome:GRCz11:6:13871041:13893727:-1	1261	1269	-	13.1389	5.98e-06	0.0222	AAGTAAACA
FOXA1	hTFtarget	chromosome:GRCz11:6:13871041:13893727:-1	1261	1269	-	12.6111	5.98e-06	0.0229	AAGTAAACA
AR	hTFtarget	chromosome:GRCz11:6:13871041:13893727:-1	1261	1269	-	12.9444	5.98e-06	0.0223	AAGTAAACA
FOXA1	hTFtarget	chromosome:GRCz11:6:13871041:13893727:-1	1261	1269	-	13.375	5.98e-06	0.0224	AAGTAAACA
AR	hTFtarget	chromosome:GRCz11:6:13871041:13893727:-1	1261	1269	-	12.8889	5.98e-06	0.0223	AAGTAAACA
FOXA1	hTFtarget	chromosome:GRCz11:6:13871041:13893727:-1	1261	1269	-	13.0694	5.98e-06	0.023	AAGTAAACA
FOXA1	hTFtarget	chromosome:GRCz11:6:13871041:13893727:-1	1261	1269	-	12.9722	5.98e-06	0.0228	AAGTAAACA
FOXA1	hTFtarget	chromosome:GRCz11:6:13871041:13893727:-1	1261	1269	-	12.9104	5.98e-06	0.0225	AAGTAAACA
FOXA1	hTFtarget	chromosome:GRCz11:6:13871041:13893727:-1	1261	1269	-	12.6111	5.98e-06	0.023	AAGTAAACA
FOXA1	hTFtarget	chromosome:GRCz11:6:13871041:13893727:-1	1261	1269	-	12.8209	5.98e-06	0.023	AAGTAAACA
FOXA1	hTFtarget	chromosome:GRCz11:6:13871041:13893727:-1	1261	1269	-	13.0972	5.98e-06	0.0225	AAGTAAACA
FOXA1	hTFtarget	chromosome:GRCz11:6:13871041:13893727:-1	1261	1269	-	13.1111	5.98e-06	0.0222	AAGTAAACA
FOXA1	hTFtarget	chromosome:GRCz11:6:13871041:13893727:-1	1261	1269	-	13.125	5.98e-06	0.0223	AAGTAAACA
AR	hTFtarget	chromosome:GRCz11:6:13871041:13893727:-1	1261	1269	-	13.6528	5.98e-06	0.0224	AAGTAAACA
AR	hTFtarget	chromosome:GRCz11:6:13871041:13893727:-1	1261	1269	-	13.1528	5.98e-06	0.0221	AAGTAAACA
FOXA2	hTFtarget	chromosome:GRCz11:6:13871041:13893727:-1	1261	1269	-	13.0556	5.98e-06	0.0221	AAGTAAACA
FOXA2	hTFtarget	chromosome:GRCz11:6:13871041:13893727:-1	1261	1269	-	12.4861	5.98e-06	0.0229	AAGTAAACA
FOXO3	hTFtarget	chromosome:GRCz11:6:13871041:13893727:-1	1261	1269	-	13.6389	5.98e-06	0.0217	AAGTAAACA
FOXP1	hTFtarget	chromosome:GRCz11:6:13871041:13893727:-1	1261	1269	-	13.5833	5.98e-06	0.022	AAGTAAACA
GATA3	hTFtarget	chromosome:GRCz11:6:13871041:13893727:-1	1261	1269	-	13.375	5.98e-06	0.0222	AAGTAAACA
ARID3A	hTFtarget	chromosome:GRCz11:6:13871041:13893727:-1	1261	1269	-	13.7778	5.98e-06	0.0224	AAGTAAACA
ARNT	hTFtarget	chromosome:GRCz11:6:13871041:13893727:-1	1261	1269	+	13.7792	5.98e-06	0.0225	TGTTTACTT
NKX3-1	hTFtarget	chromosome:GRCz11:6:13871041:13893727:-1	1261	1269	-	13.0833	5.98e-06	0.022	AAGTAAACA
NR2F2	hTFtarget	chromosome:GRCz11:6:13871041:13893727:-1	1261	1269	-	12.9167	5.98e-06	0.0223	AAGTAAACA
NR3C1	hTFtarget	chromosome:GRCz11:6:13871041:13893727:-1	1261	1269	-	12.7761	5.98e-06	0.0221	AAGTAAACA
RARA	hTFtarget	chromosome:GRCz11:6:13871041:13893727:-1	1261	1269	-	13.4444	5.98e-06	0.0224	AAGTAAACA
RARG	hTFtarget	chromosome:GRCz11:6:13871041:13893727:-1	1261	1269	-	13.2597	5.98e-06	0.022	AAGTAAACA
TCF7L2	hTFtarget	chromosome:GRCz11:6:13871041:13893727:-1	1261	1269	-	13.987	5.98e-06	0.0224	AAGTAAACA
TFAP2C	hTFtarget	chromosome:GRCz11:6:13871041:13893727:-1	1261	1269	-	13.5974	5.98e-06	0.0225	AAGTAAACA
TP53	hTFtarget	chromosome:GRCz11:6:13871041:13893727:-1	2005	2020	-	13.9265	5.98e-06	0.0235	GACAGAGACAGAATGA
AR	hTFtarget	chromosome:GRCz11:6:13871041:13893727:-1	1261	1269	-	13.6753	5.98e-06	0.0224	AAGTAAACA
AR	hTFtarget	chromosome:GRCz11:6:13871041:13893727:-1	1261	1269	-	13.3472	5.98e-06	0.0223	AAGTAAACA
AR	hTFtarget	chromosome:GRCz11:6:13871041:13893727:-1	1261	1269	-	13.1806	5.98e-06	0.0223	AAGTAAACA
ERG	hTFtarget	chromosome:GRCz11:6:13871041:13893727:-1	1261	1269	-	12.8182	5.98e-06	0.0225	AAGTAAACA
AR	hTFtarget	chromosome:GRCz11:6:13871041:13893727:-1	1598	1609	+	13.4	5.99e-06	0.0239	AAGGACAGAATG
ZNF384	hTFtarget	chromosome:GRCz11:6:13871041:13893727:-1	1614	1638	+	7.93056	6.05e-06	0.011	AAAAAAAAAAACACTGTAAAAAGGC
ZNF274	hTFtarget	chromosome:GRCz11:6:13871041:13893727:-1	1336	1351	+	14.3947	6.08e-06	0.0237	CTCAAATTTCACTAAA
BRD3	hTFtarget	chromosome:GRCz11:6:13871041:13893727:-1	149	164	+	13.3521	6.11e-06	0.008	TACACACTCATTCACA
NFATC1	hTFtarget	chromosome:GRCz11:6:13871041:13893727:-1	149	164	+	13.4545	6.13e-06	0.0073	TACACACTCATTCACA
ETV4	hTFtarget	chromosome:GRCz11:6:13871041:13893727:-1	943	964	-	11.3855	6.2e-06	0.00305	CTGGGAAACATCCACACACACA
FOXK1	hTFtarget	chromosome:GRCz11:6:13871041:13893727:-1	148	163	+	14.2958	6.32e-06	0.00856	ATACACACTCATTCAC
CREBBP	hTFtarget	chromosome:GRCz11:6:13871041:13893727:-1	655	666	-	14.4474	6.34e-06	0.0253	AGACAGATAAAT
FOSB	database	chromosome:GRCz11:6:13871041:13893727:-1	1289	1298	+	14.08	6.43e-06	0.0248	AATGAGTCAG
FOSB	database	chromosome:GRCz11:6:13871041:13893727:-1	1289	1298	-	14.08	6.43e-06	0.0249	CTGACTCATT
SRF	database	chromosome:GRCz11:6:13871041:13893727:-1	1194	1211	+	14.3636	6.44e-06	0.026	CTCCATAGATGGCAAGGT
KDM1A	hTFtarget	chromosome:GRCz11:6:13871041:13893727:-1	1948	1969	+	13.9859	6.47e-06	0.0171	GGCAGGGAAGGAGGGGGCAGAA
FOXK1	hTFtarget	chromosome:GRCz11:6:13871041:13893727:-1	158	173	+	14.2535	6.49e-06	0.00856	ATTCACACTCATACAC
NFATC1	hTFtarget	chromosome:GRCz11:6:13871041:13893727:-1	153	164	+	14.2632	6.55e-06	0.0232	CACTCATTCACA
FOXA1	hTFtarget	chromosome:GRCz11:6:13871041:13893727:-1	1599	1610	+	12.7286	6.56e-06	0.0266	AGGACAGAATGT
FLI1	hTFtarget	chromosome:GRCz11:6:13871041:13893727:-1	1948	1963	+	6.15714	6.58e-06	0.0259	GGCAGGGAAGGAGGGG
BRD3	hTFtarget	chromosome:GRCz11:6:13871041:13893727:-1	155	175	-	13.8442	6.59e-06	0.00591	TAGTGTATGAGTGTGAATGAG
NCOR1	hTFtarget	chromosome:GRCz11:6:13871041:13893727:-1	935	950	+	14.3158	6.6e-06	0.0174	TGTATGAATGTGTGTG
DDX5	hTFtarget	chromosome:GRCz11:6:13871041:13893727:-1	251	275	+	11.7273	6.6e-06	0.0131	CCACACAGAAACGCCAACTGACCCA
MTA3	hTFtarget	chromosome:GRCz11:6:13871041:13893727:-1	14	29	+	14.3117	6.64e-06	0.0247	CATTCATTTTCTTTTC
OCAB	database	chromosome:GRCz11:6:13871041:13893727:-1	242	252	+	14.3607	6.67e-06	0.025	ACATGCAAACC
KLF4	hTFtarget	chromosome:GRCz11:6:13871041:13893727:-1	153	168	+	13.7857	6.67e-06	0.0135	CACTCATTCACACTCA
FOXA1	hTFtarget	chromosome:GRCz11:6:13871041:13893727:-1	939	954	-	13.8947	6.74e-06	0.0123	TCCACACACACATTCA
ZNF143	hTFtarget	chromosome:GRCz11:6:13871041:13893727:-1	1946	1965	-	13.6286	6.77e-06	0.0273	GCCCCCTCCTTCCCTGCCCC
EP300	hTFtarget	chromosome:GRCz11:6:13871041:13893727:-1	1833	1854	+	14.2368	6.8e-06	0.0274	GAGCTGGCACAACTGGTCAGTA
EP300	hTFtarget	chromosome:GRCz11:6:13871041:13893727:-1	1948	1972	-	13.1169	6.83e-06	0.0274	GGTTTCTGCCCCCTCCTTCCCTGCC
STAT1	hTFtarget	chromosome:GRCz11:6:13871041:13893727:-1	1639	1654	-	12.3947	6.84e-06	0.0135	AAATGTGTGGAACCCT
EWSR1	hTFtarget	chromosome:GRCz11:6:13871041:13893727:-1	1949	1964	+	11.2571	6.85e-06	0.0136	GCAGGGAAGGAGGGGG
TOP1	hTFtarget	chromosome:GRCz11:6:13871041:13893727:-1	2007	2018	-	13.9868	6.9e-06	0.0277	CAGAGACAGAAT
FOXA1	hTFtarget	chromosome:GRCz11:6:13871041:13893727:-1	945	956	-	13.8507	6.96e-06	0.0281	CATCCACACACA
BRD2	hTFtarget	chromosome:GRCz11:6:13871041:13893727:-1	935	946	-	14.1974	6.97e-06	0.0238	CACATTCATACA
TAL1	hTFtarget	chromosome:GRCz11:6:13871041:13893727:-1	214	229	-	14.1184	6.98e-06	0.0282	CGCATGGGTTTCCTCC
BRD4	hTFtarget	chromosome:GRCz11:6:13871041:13893727:-1	937	952	-	14.1795	6.99e-06	0.0282	CACACACACATTCATA
AR	hTFtarget	chromosome:GRCz11:6:13871041:13893727:-1	1599	1610	+	13.3939	6.99e-06	0.0268	AGGACAGAATGT
ZBTB7B	database	chromosome:GRCz11:6:13871041:13893727:-1	1945	1966	+	12.2959	7.01e-06	0.0283	TGGGGCAGGGAAGGAGGGGGCA
ZNF92	hTFtarget	chromosome:GRCz11:6:13871041:13893727:-1	1612	1636	-	13.3056	7.01e-06	0.00792	CTTTTTACAGTGTTTTTTTTTTTCA
BRD4	hTFtarget	chromosome:GRCz11:6:13871041:13893727:-1	937	952	-	12.9571	7.02e-06	0.00894	CACACACACATTCATA
FOXO3	hTFtarget	chromosome:GRCz11:6:13871041:13893727:-1	251	275	+	1.71053	7.05e-06	0.00303	CCACACAGAAACGCCAACTGACCCA
CREB1	hTFtarget	chromosome:GRCz11:6:13871041:13893727:-1	1916	1940	-	13.7568	7.06e-06	0.0071	ATACCTCTTTCCAGCTCTCACTCTC
EP300	hTFtarget	chromosome:GRCz11:6:13871041:13893727:-1	966	988	-	14.0789	7.09e-06	0.0286	TGCCCTTCCAGCCACAACCCATC
MYC	hTFtarget	chromosome:GRCz11:6:13871041:13893727:-1	1915	1936	-	13.7456	7.1e-06	0.0285	CTCTTTCCAGCTCTCACTCTCT
ARID3A	database	chromosome:GRCz11:6:13871041:13893727:-1	466	487	+	13.9674	7.11e-06	0.00543	TTTAAATCCAATTAAAAAAAAA
EP300	hTFtarget	chromosome:GRCz11:6:13871041:13893727:-1	945	956	-	14.4211	7.16e-06	0.029	CATCCACACACA
BACH1	hTFtarget	chromosome:GRCz11:6:13871041:13893727:-1	1290	1300	-	14.4342	7.18e-06	0.0276	TCCTGACTCAT
VEZF1	hTFtarget	chromosome:GRCz11:6:13871041:13893727:-1	1945	1966	-	13.4857	7.22e-06	0.0145	TGCCCCCTCCTTCCCTGCCCCA
PR:GR	database	chromosome:GRCz11:6:13871041:13893727:-1	2016	2025	-	12.5714	7.23e-06	0.0279	GAGAGGACAG
MBD3	hTFtarget	chromosome:GRCz11:6:13871041:13893727:-1	149	170	-	13.9103	7.26e-06	0.0116	TATGAGTGTGAATGAGTGTGTA
MYH11	hTFtarget	chromosome:GRCz11:6:13871041:13893727:-1	726	741	+	13.6447	7.26e-06	0.0294	AGATGAGGCAGTGGCG
SUZ12	hTFtarget	chromosome:GRCz11:6:13871041:13893727:-1	935	946	-	13.4737	7.27e-06	0.0292	CACATTCATACA
SRY	database	chromosome:GRCz11:6:13871041:13893727:-1	438	446	-	11.8553	7.28e-06	0.0268	TTTTGTTTT
FOXO1	database	chromosome:GRCz11:6:13871041:13893727:-1	437	445	+	12.6162	7.28e-06	0.0275	AAAAACAAA
SRY	database	chromosome:GRCz11:6:13871041:13893727:-1	438	446	+	11.8182	7.28e-06	0.0261	AAAACAAAA
BRD7	hTFtarget	chromosome:GRCz11:6:13871041:13893727:-1	147	165	-	14.0779	7.3e-06	0.0144	GTGTGAATGAGTGTGTATT
ZNF384	hTFtarget	chromosome:GRCz11:6:13871041:13893727:-1	1612	1633	-	10.1806	7.3e-06	0.0067	TTTACAGTGTTTTTTTTTTTCA
BRD3	hTFtarget	chromosome:GRCz11:6:13871041:13893727:-1	942	962	+	13.6623	7.32e-06	0.00591	ATGTGTGTGTGGATGTTTCCC
STAT5A	hTFtarget	chromosome:GRCz11:6:13871041:13893727:-1	163	174	+	14.2632	7.32e-06	0.00912	CACTCATACACT
GRHL2	hTFtarget	chromosome:GRCz11:6:13871041:13893727:-1	1290	1298	+	14.3026	7.34e-06	0.0296	ATGAGTCAG
RCOR1	hTFtarget	chromosome:GRCz11:6:13871041:13893727:-1	1290	1298	+	14.9079	7.34e-06	0.0285	ATGAGTCAG
DDX5	hTFtarget	chromosome:GRCz11:6:13871041:13893727:-1	945	953	-	14.9737	7.34e-06	0.0141	CCACACACA
DDX5	hTFtarget	chromosome:GRCz11:6:13871041:13893727:-1	945	953	-	14.8553	7.34e-06	0.0145	CCACACACA
TBP	hTFtarget	chromosome:GRCz11:6:13871041:13893727:-1	726	747	-	13.8289	7.41e-06	0.0299	CTACTGCGCCACTGCCTCATCT
KLF1	hTFtarget	chromosome:GRCz11:6:13871041:13893727:-1	936	951	-	14.0132	7.43e-06	0.0128	ACACACACATTCATAC
ZNF143	hTFtarget	chromosome:GRCz11:6:13871041:13893727:-1	693	717	+	13.4872	7.43e-06	0.0128	TCTATGTATTTTTATTAATTTGATT
CREB1	hTFtarget	chromosome:GRCz11:6:13871041:13893727:-1	2002	2026	+	13.6757	7.46e-06	0.0071	CGCTCATTCTGTCTCTGTCCTCTCC
AR	hTFtarget	chromosome:GRCz11:6:13871041:13893727:-1	1592	1612	+	13.8636	7.46e-06	0.03	TCTAAGAAGGACAGAATGTAT
SP1	database	chromosome:GRCz11:6:13871041:13893727:-1	1949	1967	+	13.9438	7.47e-06	0.0301	GCAGGGAAGGAGGGGGCAG
HDAC3	hTFtarget	chromosome:GRCz11:6:13871041:13893727:-1	1599	1610	+	14.0286	7.49e-06	0.0301	AGGACAGAATGT
BRD2	hTFtarget	chromosome:GRCz11:6:13871041:13893727:-1	161	173	+	13.8158	7.51e-06	0.0147	CACACTCATACAC
BCL3	hTFtarget	chromosome:GRCz11:6:13871041:13893727:-1	934	950	-	13.3944	7.58e-06	0.00658	CACACACATTCATACAC
FOXK1	hTFtarget	chromosome:GRCz11:6:13871041:13893727:-1	151	166	+	13.6119	7.61e-06	0.00689	CACACTCATTCACACT
TAL1	hTFtarget	chromosome:GRCz11:6:13871041:13893727:-1	118	126	-	13.1286	7.67e-06	0.0311	TGCAGCTGG
TCF12	hTFtarget	chromosome:GRCz11:6:13871041:13893727:-1	861	869	-	13.7424	7.67e-06	0.0156	AGCACCTGG
TCF12	hTFtarget	chromosome:GRCz11:6:13871041:13893727:-1	207	215	+	13.7424	7.67e-06	0.0156	AGCACCTGG
POU5F1	hTFtarget	chromosome:GRCz11:6:13871041:13893727:-1	149	164	+	13.8788	7.68e-06	0.00851	TACACACTCATTCACA
MYC	hTFtarget	chromosome:GRCz11:6:13871041:13893727:-1	1933	1954	+	10.2237	7.71e-06	0.0155	AGAGGTATAGTTTGGGGCAGGG
MAZ	database	chromosome:GRCz11:6:13871041:13893727:-1	1946	1962	+	13.8776	7.77e-06	0.0304	GGGGCAGGGAAGGAGGG
EP300	hTFtarget	chromosome:GRCz11:6:13871041:13893727:-1	1836	1851	+	14.2632	7.82e-06	0.0316	CTGGCACAACTGGTCA
FOXP1	hTFtarget	chromosome:GRCz11:6:13871041:13893727:-1	1898	1909	+	13.6974	7.92e-06	0.0202	ATGGAGAAGATG
EZH2	hTFtarget	chromosome:GRCz11:6:13871041:13893727:-1	1961	1972	+	14.1948	7.94e-06	0.0321	GGGGCAGAAACC
BRD3	hTFtarget	chromosome:GRCz11:6:13871041:13893727:-1	937	952	+	14.0519	7.94e-06	0.0107	TATGAATGTGTGTGTG
SOX11	database	chromosome:GRCz11:6:13871041:13893727:-1	1455	1469	-	4.97959	7.94e-06	0.0303	AACAGTTAAAGTGTT
SPI1	hTFtarget	chromosome:GRCz11:6:13871041:13893727:-1	1289	1300	+	14.1974	8e-06	0.0312	AATGAGTCAGGA
KDM1A	hTFtarget	chromosome:GRCz11:6:13871041:13893727:-1	937	952	+	13.3194	8.05e-06	0.0147	TATGAATGTGTGTGTG
AR	hTFtarget	chromosome:GRCz11:6:13871041:13893727:-1	1599	1610	+	13.8939	8.05e-06	0.0325	AGGACAGAATGT
FLI1	hTFtarget	chromosome:GRCz11:6:13871041:13893727:-1	1566	1574	-	13.8333	8.06e-06	0.0327	TAACCACAG
FOS	hTFtarget	chromosome:GRCz11:6:13871041:13893727:-1	1290	1298	+	13.7	8.06e-06	0.0319	ATGAGTCAG
NCOR2	hTFtarget	chromosome:GRCz11:6:13871041:13893727:-1	1566	1574	-	14.0921	8.06e-06	0.0327	TAACCACAG
PML	hTFtarget	chromosome:GRCz11:6:13871041:13893727:-1	1566	1574	-	14.2368	8.06e-06	0.0327	TAACCACAG
RUNX1	hTFtarget	chromosome:GRCz11:6:13871041:13893727:-1	1566	1574	-	14.2429	8.06e-06	0.0327	TAACCACAG
RUNX1	hTFtarget	chromosome:GRCz11:6:13871041:13893727:-1	1566	1574	-	12.9394	8.06e-06	0.0327	TAACCACAG
RUNX1	hTFtarget	chromosome:GRCz11:6:13871041:13893727:-1	1566	1574	-	13.803	8.06e-06	0.0327	TAACCACAG
RUNX1	hTFtarget	chromosome:GRCz11:6:13871041:13893727:-1	1566	1574	-	13.697	8.06e-06	0.0327	TAACCACAG
RUNX1	hTFtarget	chromosome:GRCz11:6:13871041:13893727:-1	1566	1574	-	13.697	8.06e-06	0.0327	TAACCACAG
RUNX1T1	hTFtarget	chromosome:GRCz11:6:13871041:13893727:-1	1566	1574	-	13.3333	8.06e-06	0.0328	TAACCACAG
SMAD4	hTFtarget	chromosome:GRCz11:6:13871041:13893727:-1	7	31	-	13.7922	8.06e-06	0.0297	CCGAAAAGAAAATGAATGAATGAAT
SPI1	hTFtarget	chromosome:GRCz11:6:13871041:13893727:-1	1290	1298	-	14.3506	8.06e-06	0.0308	CTGACTCAT
SPI1	hTFtarget	chromosome:GRCz11:6:13871041:13893727:-1	1290	1298	+	14.8442	8.06e-06	0.032	ATGAGTCAG
TAL1	hTFtarget	chromosome:GRCz11:6:13871041:13893727:-1	1566	1574	-	13.3571	8.06e-06	0.0328	TAACCACAG
TAL1	hTFtarget	chromosome:GRCz11:6:13871041:13893727:-1	1566	1574	-	13.9342	8.06e-06	0.0326	TAACCACAG
TBL1XR1	hTFtarget	chromosome:GRCz11:6:13871041:13893727:-1	1566	1574	-	14.5263	8.06e-06	0.0327	TAACCACAG
TBX21	hTFtarget	chromosome:GRCz11:6:13871041:13893727:-1	1566	1574	-	13.6711	8.06e-06	0.0325	TAACCACAG
CDK8	hTFtarget	chromosome:GRCz11:6:13871041:13893727:-1	1566	1574	-	14.5921	8.06e-06	0.0327	TAACCACAG
EP300	hTFtarget	chromosome:GRCz11:6:13871041:13893727:-1	1566	1574	-	14.0132	8.06e-06	0.0327	TAACCACAG
ETV4	hTFtarget	chromosome:GRCz11:6:13871041:13893727:-1	157	178	+	10.8072	8.11e-06	0.00319	CATTCACACTCATACACTACCT
ETV4	hTFtarget	chromosome:GRCz11:6:13871041:13893727:-1	935	956	-	10.8072	8.11e-06	0.00319	CATCCACACACACATTCATACA
ZBTB7B	database	chromosome:GRCz11:6:13871041:13893727:-1	1945	1966	+	11.7755	8.11e-06	0.0327	TGGGGCAGGGAAGGAGGGGGCA
PURA	database	chromosome:GRCz11:6:13871041:13893727:-1	1946	1954	+	11.633	8.13e-06	0.0329	GGGGCAGGG
KDM5B	hTFtarget	chromosome:GRCz11:6:13871041:13893727:-1	1954	1969	-	14.3194	8.13e-06	0.0318	TTCTGCCCCCTCCTTC
BCL3	hTFtarget	chromosome:GRCz11:6:13871041:13893727:-1	942	958	-	13.2676	8.16e-06	0.00658	AACATCCACACACACAT
BRD2	hTFtarget	chromosome:GRCz11:6:13871041:13893727:-1	933	952	-	13.5694	8.19e-06	0.033	CACACACACATTCATACACT
ERG	hTFtarget	chromosome:GRCz11:6:13871041:13893727:-1	1951	1966	-	13.5789	8.25e-06	0.0182	TGCCCCCTCCTTCCCT
KLF4	hTFtarget	chromosome:GRCz11:6:13871041:13893727:-1	944	952	-	14.4	8.26e-06	0.0334	CACACACAC
NOTCH1	hTFtarget	chromosome:GRCz11:6:13871041:13893727:-1	945	960	-	13.5769	8.31e-06	0.0155	GAAACATCCACACACA
ZNF384	hTFtarget	chromosome:GRCz11:6:13871041:13893727:-1	1946	1970	-	13.6627	8.31e-06	0.0204	TTTCTGCCCCCTCCTTCCCTGCCCC
HSF1	hTFtarget	chromosome:GRCz11:6:13871041:13893727:-1	737	757	+	13.3947	8.39e-06	0.0339	TGGCGCAGTAGGTAGTGCTGT
ZNF143	hTFtarget	chromosome:GRCz11:6:13871041:13893727:-1	1606	1621	-	13.7051	8.39e-06	0.0299	TTTTTTTTCATACATT
ESR1	hTFtarget	chromosome:GRCz11:6:13871041:13893727:-1	1917	1941	+	13.3284	8.47e-06	0.0156	AGAGTGAGAGCTGGAAAGAGGTATA
KLF1	hTFtarget	chromosome:GRCz11:6:13871041:13893727:-1	944	959	-	13.7895	8.5e-06	0.0128	AAACATCCACACACAC
TGIF1	database	chromosome:GRCz11:6:13871041:13893727:-1	530	546	+	13.7879	8.51e-06	0.0344	GGTTATGACAGCCCAGT
KDM1A	hTFtarget	chromosome:GRCz11:6:13871041:13893727:-1	1944	1965	+	13.5493	8.51e-06	0.0171	TTGGGGCAGGGAAGGAGGGGGC
POU2F1	hTFtarget	chromosome:GRCz11:6:13871041:13893727:-1	1953	1968	-	14.0132	8.51e-06	0.017	TCTGCCCCCTCCTTCC
EZH2	hTFtarget	chromosome:GRCz11:6:13871041:13893727:-1	1960	1975	-	13.7051	8.57e-06	0.0347	GTAGGTTTCTGCCCCC
MAZ	hTFtarget	chromosome:GRCz11:6:13871041:13893727:-1	1955	1970	-	13.9697	8.57e-06	0.0346	TTTCTGCCCCCTCCTT
ZNF713	database	chromosome:GRCz11:6:13871041:13893727:-1	1265	1281	+	4.23469	8.57e-06	0.033	TACTTGGTATTTTTCTA
IRF5	hTFtarget	chromosome:GRCz11:6:13871041:13893727:-1	435	450	+	9.20779	8.61e-06	0.00749	GAAAAAACAAAAATTG
NCOR1	hTFtarget	chromosome:GRCz11:6:13871041:13893727:-1	157	172	-	13.9474	8.61e-06	0.0174	TGTATGAGTGTGAATG
MBD3	hTFtarget	chromosome:GRCz11:6:13871041:13893727:-1	153	174	-	13.6667	8.63e-06	0.0116	AGTGTATGAGTGTGAATGAGTG
RNF2	hTFtarget	chromosome:GRCz11:6:13871041:13893727:-1	940	951	-	11.7465	8.64e-06	0.033	ACACACACATTC
ARNT	hTFtarget	chromosome:GRCz11:6:13871041:13893727:-1	691	706	+	13.4	8.66e-06	0.0148	TGTCTATGTATTTTTA
HIF1A	hTFtarget	chromosome:GRCz11:6:13871041:13893727:-1	151	169	-	12.2368	8.69e-06	0.0117	ATGAGTGTGAATGAGTGTG
MYC	hTFtarget	chromosome:GRCz11:6:13871041:13893727:-1	154	169	+	12.8571	8.74e-06	0.00415	ACTCATTCACACTCAT
BCL3	hTFtarget	chromosome:GRCz11:6:13871041:13893727:-1	935	949	-	13.1143	8.78e-06	0.00993	ACACACATTCATACA
YY1	hTFtarget	chromosome:GRCz11:6:13871041:13893727:-1	1954	1969	-	13.0132	8.82e-06	0.0357	TTCTGCCCCCTCCTTC
FOXK1	hTFtarget	chromosome:GRCz11:6:13871041:13893727:-1	152	167	+	13.7887	8.87e-06	0.00877	ACACTCATTCACACTC
PAX5	database	chromosome:GRCz11:6:13871041:13893727:-1	333	342	-	10.8764	8.88e-06	0.036	GGTGAAGCAG
SUZ12	hTFtarget	chromosome:GRCz11:6:13871041:13893727:-1	1946	1970	-	13.3816	8.93e-06	0.0359	TTTCTGCCCCCTCCTTCCCTGCCCC
FOSL1	hTFtarget	chromosome:GRCz11:6:13871041:13893727:-1	1290	1298	+	13.6197	8.94e-06	0.0345	ATGAGTCAG
OTX2	hTFtarget	chromosome:GRCz11:6:13871041:13893727:-1	1378	1386	+	13.8421	8.94e-06	0.0343	GAACAAAGG
SPI1	hTFtarget	chromosome:GRCz11:6:13871041:13893727:-1	1290	1298	+	14.5526	8.94e-06	0.0363	ATGAGTCAG
TCF7L2	hTFtarget	chromosome:GRCz11:6:13871041:13893727:-1	247	255	+	14.2763	8.94e-06	0.0361	CAAACCACA
CEBPB	hTFtarget	chromosome:GRCz11:6:13871041:13893727:-1	1290	1298	-	13.9167	8.94e-06	0.0332	CTGACTCAT
POU5F1	hTFtarget	chromosome:GRCz11:6:13871041:13893727:-1	935	950	-	13.6515	9.01e-06	0.00851	CACACACATTCATACA
SUZ12	hTFtarget	chromosome:GRCz11:6:13871041:13893727:-1	1953	1968	-	13.9342	9.04e-06	0.0366	TCTGCCCCCTCCTTCC
TAF1	hTFtarget	chromosome:GRCz11:6:13871041:13893727:-1	730	741	-	13.5789	9.07e-06	0.0368	CGCCACTGCCTC
CREB1	hTFtarget	chromosome:GRCz11:6:13871041:13893727:-1	1918	1942	-	13.3784	9.15e-06	0.0071	CTATACCTCTTTCCAGCTCTCACTC
POLR3A	database	chromosome:GRCz11:6:13871041:13893727:-1	280	295	-	13.4636	9.16e-06	0.0371	TCGCTGGTTCGAGCCT
AR	database	chromosome:GRCz11:6:13871041:13893727:-1	1598	1612	+	14.1923	9.17e-06	0.0371	AAGGACAGAATGTAT
LHX2	database	chromosome:GRCz11:6:13871041:13893727:-1	193	205	-	13.625	9.18e-06	0.0283	TGGTTTCAATTGG
TAF1	hTFtarget	chromosome:GRCz11:6:13871041:13893727:-1	730	751	-	13	9.2e-06	0.0371	CTACCTACTGCGCCACTGCCTC
FOXA1	hTFtarget	chromosome:GRCz11:6:13871041:13893727:-1	1258	1272	-	14.1364	9.22e-06	0.035	ACCAAGTAAACATCG
POU6F1	database	chromosome:GRCz11:6:13871041:13893727:-1	1121	1133	-	12.1939	9.26e-06	0.0332	CATTATTTTTGTG
TP53	hTFtarget	chromosome:GRCz11:6:13871041:13893727:-1	911	932	+	13.1786	9.27e-06	0.0372	CTGGGTAGGCTAAATTGTCTGT
STAT5A	hTFtarget	chromosome:GRCz11:6:13871041:13893727:-1	941	952	-	13.8289	9.28e-06	0.00912	CACACACACATT
LHX2	database	chromosome:GRCz11:6:13871041:13893727:-1	193	205	-	13.7129	9.29e-06	0.0285	TGGTTTCAATTGG
SPI1	hTFtarget	chromosome:GRCz11:6:13871041:13893727:-1	1288	1299	-	13.7895	9.33e-06	0.0365	CCTGACTCATTA
ESRRA	hTFtarget	chromosome:GRCz11:6:13871041:13893727:-1	2014	2022	-	14.1579	9.34e-06	0.0379	AGGACAGAG
SMARCB1	hTFtarget	chromosome:GRCz11:6:13871041:13893727:-1	1290	1300	+	14.1053	9.35e-06	0.038	ATGAGTCAGGA
ERG	hTFtarget	chromosome:GRCz11:6:13871041:13893727:-1	836	847	+	14.1053	9.35e-06	0.0375	CTTCCAGCCTTC
BRD4	hTFtarget	chromosome:GRCz11:6:13871041:13893727:-1	2004	2025	-	13.7821	9.36e-06	0.0184	GAGAGGACAGAGACAGAATGAG
SRF	database	chromosome:GRCz11:6:13871041:13893727:-1	1195	1212	+	13.7865	9.38e-06	0.0377	TCCATAGATGGCAAGGTT
SP1:SP3	database	chromosome:GRCz11:6:13871041:13893727:-1	1954	1964	-	14.3776	9.4e-06	0.0382	CCCCCTCCTTC
FOXK1	hTFtarget	chromosome:GRCz11:6:13871041:13893727:-1	943	954	-	12.5752	9.41e-06	0.0189	TCCACACACACA
SPI1	hTFtarget	chromosome:GRCz11:6:13871041:13893727:-1	1947	1968	-	13.2143	9.44e-06	0.0381	TCTGCCCCCTCCTTCCCTGCCC
DRGX	database	chromosome:GRCz11:6:13871041:13893727:-1	468	480	+	13.5743	9.45e-06	0.0248	TAAATCCAATTAA
FOXA2	hTFtarget	chromosome:GRCz11:6:13871041:13893727:-1	1257	1272	-	14.1831	9.48e-06	0.0358	ACCAAGTAAACATCGA
ATF3	hTFtarget	chromosome:GRCz11:6:13871041:13893727:-1	279	290	+	14.1447	9.51e-06	0.0386	GAGGCTCGAACC
KLF1	hTFtarget	chromosome:GRCz11:6:13871041:13893727:-1	150	165	+	13.6053	9.51e-06	0.0128	ACACACTCATTCACAC
ARX	database	chromosome:GRCz11:6:13871041:13893727:-1	707	719	+	13.3701	9.58e-06	0.0301	TTAATTTGATTTT
FLI1	hTFtarget	chromosome:GRCz11:6:13871041:13893727:-1	1597	1621	-	-39.697	9.62e-06	0.0381	TTTTTTTTCATACATTCTGTCCTTC
ZNF263	database	chromosome:GRCz11:6:13871041:13893727:-1	1953	1967	+	13.8163	9.65e-06	0.039	GGAAGGAGGGGGCAG
FOXO3	hTFtarget	chromosome:GRCz11:6:13871041:13893727:-1	933	948	-	13.3158	9.67e-06	0.0101	CACACATTCATACACT
ATF2	hTFtarget	chromosome:GRCz11:6:13871041:13893727:-1	1567	1575	-	14	9.82e-06	0.0363	ATAACCACA
LEF1	hTFtarget	chromosome:GRCz11:6:13871041:13893727:-1	1797	1805	-	12.039	9.82e-06	0.0358	CTTTGAACT
TCF12	hTFtarget	chromosome:GRCz11:6:13871041:13893727:-1	1797	1805	+	13.7632	9.82e-06	0.0388	AGTTCAAAG
SMARCA4	hTFtarget	chromosome:GRCz11:6:13871041:13893727:-1	1290	1300	-	13.8158	9.85e-06	0.0399	TCCTGACTCAT
SPI1	hTFtarget	chromosome:GRCz11:6:13871041:13893727:-1	1953	1968	+	13.8429	9.86e-06	0.0399	GGAAGGAGGGGGCAGA
RUNX2	hTFtarget	chromosome:GRCz11:6:13871041:13893727:-1	241	256	+	13.4848	9.9e-06	0.038	AACATGCAAACCACAC
AIRE	database	chromosome:GRCz11:6:13871041:13893727:-1	587	604	-	13.1531	9.91e-06	0.0371	ATGGGTCATAATGGGTTG
PCGF2	hTFtarget	chromosome:GRCz11:6:13871041:13893727:-1	1946	1967	-	13.6579	9.94e-06	0.0133	CTGCCCCCTCCTTCCCTGCCCC
SMAD1	hTFtarget	chromosome:GRCz11:6:13871041:13893727:-1	662	677	-	13.8026	9.95e-06	0.0394	TAATGAAAAACAGACA
BRD2	hTFtarget	chromosome:GRCz11:6:13871041:13893727:-1	935	949	-	13.6714	9.98e-06	0.0338	ACACACATTCATACA
WHSC1	hTFtarget	chromosome:GRCz11:6:13871041:13893727:-1	943	958	-	13.7403	1e-05	0.0135	AACATCCACACACACA
AIRE	database	chromosome:GRCz11:6:13871041:13893727:-1	587	604	-	13.1798	1.01e-05	0.0379	ATGGGTCATAATGGGTTG
BRF1	database	chromosome:GRCz11:6:13871041:13893727:-1	788	800	+	13.6571	1.01e-05	0.019	TGGTTCGAACCTG
ETV4	hTFtarget	chromosome:GRCz11:6:13871041:13893727:-1	929	950	-	10.3253	1.01e-05	0.00341	CACACACATTCATACACTACAG
FOXA1	hTFtarget	chromosome:GRCz11:6:13871041:13893727:-1	149	165	-	13.4776	1.01e-05	0.0203	GTGTGAATGAGTGTGTA
POLR2A	hTFtarget	chromosome:GRCz11:6:13871041:13893727:-1	1948	1970	-	12.6974	1.01e-05	0.0405	TTTCTGCCCCCTCCTTCCCTGCC
ZNF384	hTFtarget	chromosome:GRCz11:6:13871041:13893727:-1	1947	1971	-	13.3735	1.01e-05	0.0204	GTTTCTGCCCCCTCCTTCCCTGCCC
CREBBP	hTFtarget	chromosome:GRCz11:6:13871041:13893727:-1	655	666	-	13.7763	1.01e-05	0.0352	AGACAGATAAAT
POU6F1	database	chromosome:GRCz11:6:13871041:13893727:-1	1121	1133	+	12.2245	1.02e-05	0.0366	CACAAAAATAATG
AP4	database	chromosome:GRCz11:6:13871041:13893727:-1	1826	1843	-	12.0894	1.02e-05	0.0413	TGTGCCAGCTCTTGTCTT
FOXP1	hTFtarget	chromosome:GRCz11:6:13871041:13893727:-1	1895	1906	+	13.4868	1.02e-05	0.0202	ATGATGGAGAAG
POU5F1	hTFtarget	chromosome:GRCz11:6:13871041:13893727:-1	941	956	-	13.4697	1.02e-05	0.00851	CATCCACACACACATT
FOXP4	database	chromosome:GRCz11:6:13871041:13893727:-1	1433	1447	-	13.7624	1.02e-05	0.0358	CCCCCAAAAAAATGT
EGR2	database	chromosome:GRCz11:6:13871041:13893727:-1	942	956	-	13.9836	1.03e-05	0.0415	CATCCACACACACAT
FOXO3	hTFtarget	chromosome:GRCz11:6:13871041:13893727:-1	939	954	-	13.2105	1.03e-05	0.0101	TCCACACACACATTCA
PRDM1	hTFtarget	chromosome:GRCz11:6:13871041:13893727:-1	1761	1785	+	12.2738	1.03e-05	0.0198	ATTGTGTTGTTTGAGTTTATTTTTC
ZNF263	hTFtarget	chromosome:GRCz11:6:13871041:13893727:-1	1947	1962	+	13.1857	1.03e-05	0.0419	GGGCAGGGAAGGAGGG
ZNF263	hTFtarget	chromosome:GRCz11:6:13871041:13893727:-1	1947	1968	+	13.1688	1.03e-05	0.0133	GGGCAGGGAAGGAGGGGGCAGA
AR	hTFtarget	chromosome:GRCz11:6:13871041:13893727:-1	1599	1610	+	13.6842	1.04e-05	0.0423	AGGACAGAATGT
ETV4	hTFtarget	chromosome:GRCz11:6:13871041:13893727:-1	939	960	-	10.2651	1.04e-05	0.00341	GAAACATCCACACACACATTCA
BCL3	hTFtarget	chromosome:GRCz11:6:13871041:13893727:-1	945	960	-	13.1389	1.04e-05	0.0116	GAAACATCCACACACA
NFE2	hTFtarget	chromosome:GRCz11:6:13871041:13893727:-1	1289	1300	+	13.6974	1.04e-05	0.0423	AATGAGTCAGGA
TAF3	hTFtarget	chromosome:GRCz11:6:13871041:13893727:-1	1951	1966	+	13.8026	1.05e-05	0.0418	AGGGAAGGAGGGGGCA
TRIM24	hTFtarget	chromosome:GRCz11:6:13871041:13893727:-1	1620	1641	+	13.3718	1.05e-05	0.0152	AAAAACACTGTAAAAAGGCAGG
EGR1	hTFtarget	chromosome:GRCz11:6:13871041:13893727:-1	152	173	-	13.1154	1.05e-05	0.00747	GTGTATGAGTGTGAATGAGTGT
FOSL2	hTFtarget	chromosome:GRCz11:6:13871041:13893727:-1	1290	1298	-	13.9859	1.06e-05	0.0415	CTGACTCAT
FOXK1	hTFtarget	chromosome:GRCz11:6:13871041:13893727:-1	942	950	+	13.1972	1.06e-05	0.0214	ATGTGTGTG
BCL3	hTFtarget	chromosome:GRCz11:6:13871041:13893727:-1	156	170	+	12.7571	1.06e-05	0.00993	TCATTCACACTCATA
NR3C1	hTFtarget	chromosome:GRCz11:6:13871041:13893727:-1	1599	1612	+	13.5758	1.06e-05	0.0418	AGGACAGAATGTAT
PURA	database	chromosome:GRCz11:6:13871041:13893727:-1	970	986	+	13.4653	1.07e-05	0.0433	GGTTGTGGCTGGAAGGG
FOS	hTFtarget	chromosome:GRCz11:6:13871041:13893727:-1	1289	1300	+	14.7273	1.07e-05	0.0431	AATGAGTCAGGA
POLR3A	hTFtarget	chromosome:GRCz11:6:13871041:13893727:-1	476	491	+	13.5513	1.07e-05	0.0321	ATTAAAAAAAAAATTT
BRD4	hTFtarget	chromosome:GRCz11:6:13871041:13893727:-1	1951	1972	-	13.3896	1.07e-05	0.0144	GGTTTCTGCCCCCTCCTTCCCT
STAT2	hTFtarget	chromosome:GRCz11:6:13871041:13893727:-1	1945	1956	-	13.8158	1.07e-05	0.0433	TTCCCTGCCCCA
TAF1	hTFtarget	chromosome:GRCz11:6:13871041:13893727:-1	1032	1047	-	12.1974	1.07e-05	0.0432	CCGGGGTCGCCACAGC
CREB1	hTFtarget	chromosome:GRCz11:6:13871041:13893727:-1	2004	2019	-	13.2969	1.07e-05	0.0424	ACAGAGACAGAATGAG
PURA	database	chromosome:GRCz11:6:13871041:13893727:-1	970	986	-	13.4653	1.07e-05	0.0433	CCCTTCCAGCCACAACC
GATA1	hTFtarget	chromosome:GRCz11:6:13871041:13893727:-1	945	960	-	13.4286	1.08e-05	0.0435	GAAACATCCACACACA
POU5F1	hTFtarget	chromosome:GRCz11:6:13871041:13893727:-1	933	948	-	13.3788	1.08e-05	0.00851	CACACATTCATACACT
AR	hTFtarget	chromosome:GRCz11:6:13871041:13893727:-1	1261	1269	-	13.1948	1.09e-05	0.0409	AAGTAAACA
ESR1	hTFtarget	chromosome:GRCz11:6:13871041:13893727:-1	1261	1269	-	12.7143	1.09e-05	0.0389	AAGTAAACA
ETS1	hTFtarget	chromosome:GRCz11:6:13871041:13893727:-1	737	752	+	13.5857	1.09e-05	0.0439	TGGCGCAGTAGGTAGT
FOXA1	hTFtarget	chromosome:GRCz11:6:13871041:13893727:-1	1261	1269	-	12.375	1.09e-05	0.0411	AAGTAAACA
FOXA1	hTFtarget	chromosome:GRCz11:6:13871041:13893727:-1	1261	1269	-	12.5224	1.09e-05	0.042	AAGTAAACA
FOXA1	hTFtarget	chromosome:GRCz11:6:13871041:13893727:-1	1261	1269	-	12.6944	1.09e-05	0.0404	AAGTAAACA
FOXA1	hTFtarget	chromosome:GRCz11:6:13871041:13893727:-1	1261	1269	-	12.9167	1.09e-05	0.0413	AAGTAAACA
FOXA1	hTFtarget	chromosome:GRCz11:6:13871041:13893727:-1	1261	1269	-	12.8056	1.09e-05	0.0408	AAGTAAACA
FOXM1	hTFtarget	chromosome:GRCz11:6:13871041:13893727:-1	1793	1801	-	14.1711	1.09e-05	0.0404	GAACTGAAA
FOXM1	hTFtarget	chromosome:GRCz11:6:13871041:13893727:-1	451	459	-	12.7662	1.09e-05	0.038	TTTTCAAAC
AR	hTFtarget	chromosome:GRCz11:6:13871041:13893727:-1	1261	1269	-	13.1429	1.09e-05	0.0405	AAGTAAACA
MYC	hTFtarget	chromosome:GRCz11:6:13871041:13893727:-1	160	175	+	12.4286	1.09e-05	0.00415	TCACACTCATACACTA
BTAF1	hTFtarget	chromosome:GRCz11:6:13871041:13893727:-1	1609	1624	+	13.5385	1.09e-05	0.0193	GTATGAAAAAAAAAAA
SPI1	hTFtarget	chromosome:GRCz11:6:13871041:13893727:-1	1289	1300	-	14.1842	1.09e-05	0.0437	TCCTGACTCATT
CBX3	hTFtarget	chromosome:GRCz11:6:13871041:13893727:-1	765	776	+	13.7237	1.09e-05	0.0426	CAGCAAGACAAT
ZNF274	hTFtarget	chromosome:GRCz11:6:13871041:13893727:-1	1971	1979	-	14.2895	1.09e-05	0.0426	ATTTGTAGG
AR	hTFtarget	chromosome:GRCz11:6:13871041:13893727:-1	1261	1269	-	13.1111	1.09e-05	0.04	AAGTAAACA
PHOX2B	database	chromosome:GRCz11:6:13871041:13893727:-1	469	479	+	13.5248	1.09e-05	0.0394	AAATCCAATTA
GTF3C2	hTFtarget	chromosome:GRCz11:6:13871041:13893727:-1	785	806	+	8.72857	1.1e-05	0.0222	TGCTGGTTCGAACCTGGCTCAG
KDM1A	hTFtarget	chromosome:GRCz11:6:13871041:13893727:-1	151	166	-	13	1.1e-05	0.0147	AGTGTGAATGAGTGTG
NR3C1	hTFtarget	chromosome:GRCz11:6:13871041:13893727:-1	2014	2022	-	12.0143	1.1e-05	0.0446	AGGACAGAG
ZNF274	hTFtarget	chromosome:GRCz11:6:13871041:13893727:-1	1670	1685	+	12.6714	1.1e-05	0.0413	AACATGAAAGAATTAA
EZH2	hTFtarget	chromosome:GRCz11:6:13871041:13893727:-1	1956	1971	-	13.0519	1.11e-05	0.0441	GTTTCTGCCCCCTCCT
FOXA1	hTFtarget	chromosome:GRCz11:6:13871041:13893727:-1	1258	1272	+	13.5821	1.12e-05	0.0411	CGATGTTTACTTGGT
BRD7	hTFtarget	chromosome:GRCz11:6:13871041:13893727:-1	157	175	-	13.4545	1.12e-05	0.0145	TAGTGTATGAGTGTGAATG
TAL1	hTFtarget	chromosome:GRCz11:6:13871041:13893727:-1	214	227	+	13.4714	1.12e-05	0.0455	GGAGGAAACCCATG
VEZF1	hTFtarget	chromosome:GRCz11:6:13871041:13893727:-1	1946	1967	-	12.6857	1.12e-05	0.0151	CTGCCCCCTCCTTCCCTGCCCC
AR	hTFtarget	chromosome:GRCz11:6:13871041:13893727:-1	1598	1609	+	13.3816	1.12e-05	0.044	AAGGACAGAATG
MYC	hTFtarget	chromosome:GRCz11:6:13871041:13893727:-1	2002	2020	-	-3.71053	1.13e-05	0.0449	GACAGAGACAGAATGAGCG
SPI1	hTFtarget	chromosome:GRCz11:6:13871041:13893727:-1	1954	1969	-	13.6571	1.13e-05	0.0458	TTCTGCCCCCTCCTTC
MAZ	database	chromosome:GRCz11:6:13871041:13893727:-1	1946	1962	+	13.2584	1.14e-05	0.0302	GGGGCAGGGAAGGAGGG
FOS	hTFtarget	chromosome:GRCz11:6:13871041:13893727:-1	1290	1298	+	13.0429	1.14e-05	0.0446	ATGAGTCAG
FOSL2	hTFtarget	chromosome:GRCz11:6:13871041:13893727:-1	1290	1298	-	13.9143	1.14e-05	0.045	CTGACTCAT
GATA3	hTFtarget	chromosome:GRCz11:6:13871041:13893727:-1	1566	1574	-	13.7895	1.14e-05	0.0461	TAACCACAG
KMT2B	hTFtarget	chromosome:GRCz11:6:13871041:13893727:-1	1290	1298	+	13.4571	1.14e-05	0.0451	ATGAGTCAG
MYC	hTFtarget	chromosome:GRCz11:6:13871041:13893727:-1	148	163	+	12.3429	1.14e-05	0.00415	ATACACACTCATTCAC
NR3C1	hTFtarget	chromosome:GRCz11:6:13871041:13893727:-1	1599	1610	-	13.7879	1.14e-05	0.0459	ACATTCTGTCCT
BRCA1	hTFtarget	chromosome:GRCz11:6:13871041:13893727:-1	942	950	-	14.1711	1.14e-05	0.0229	CACACACAT
RUNX1	hTFtarget	chromosome:GRCz11:6:13871041:13893727:-1	1566	1574	-	13.3	1.14e-05	0.0462	TAACCACAG
RUNX1	hTFtarget	chromosome:GRCz11:6:13871041:13893727:-1	1566	1574	-	13.9342	1.14e-05	0.0462	TAACCACAG
SPI1	hTFtarget	chromosome:GRCz11:6:13871041:13893727:-1	1953	1968	+	13.7143	1.14e-05	0.046	GGAAGGAGGGGGCAGA
EP300	hTFtarget	chromosome:GRCz11:6:13871041:13893727:-1	1566	1574	-	13.8026	1.14e-05	0.0462	TAACCACAG
FOXK1	hTFtarget	chromosome:GRCz11:6:13871041:13893727:-1	938	953	-	13.3944	1.15e-05	0.00911	CCACACACACATTCAT
GATA1	hTFtarget	chromosome:GRCz11:6:13871041:13893727:-1	150	171	-	10.8795	1.15e-05	0.0257	GTATGAGTGTGAATGAGTGTGT
GTF3C2	hTFtarget	chromosome:GRCz11:6:13871041:13893727:-1	711	735	-	9.58442	1.15e-05	0.0187	TGCCTCATCTGAAATTAAAATCAAA
MYC	hTFtarget	chromosome:GRCz11:6:13871041:13893727:-1	1954	1969	+	13.5658	1.15e-05	0.0464	GAAGGAGGGGGCAGAA
CBFB	hTFtarget	chromosome:GRCz11:6:13871041:13893727:-1	1026	1047	+	11.3684	1.16e-05	0.0467	CATTCTGCTGTGGCGACCCCGG
TRIM24	hTFtarget	chromosome:GRCz11:6:13871041:13893727:-1	1616	1637	+	13.2436	1.16e-05	0.0152	AAAAAAAAACACTGTAAAAAGG
PHOX2A	database	chromosome:GRCz11:6:13871041:13893727:-1	469	479	+	13.297	1.16e-05	0.0416	AAATCCAATTA
MYC	hTFtarget	chromosome:GRCz11:6:13871041:13893727:-1	158	173	+	12.2857	1.17e-05	0.00415	ATTCACACTCATACAC
BCL3	hTFtarget	chromosome:GRCz11:6:13871041:13893727:-1	939	954	-	13	1.17e-05	0.0116	TCCACACACACATTCA
STAT3	hTFtarget	chromosome:GRCz11:6:13871041:13893727:-1	1610	1625	+	13.2308	1.17e-05	0.0394	TATGAAAAAAAAAAAC
ERG	hTFtarget	chromosome:GRCz11:6:13871041:13893727:-1	1947	1962	-	12.8816	1.17e-05	0.0182	CCCTCCTTCCCTGCCC
JUNB	database	chromosome:GRCz11:6:13871041:13893727:-1	1289	1298	+	13.7108	1.18e-05	0.0463	AATGAGTCAG
HIF1A	hTFtarget	chromosome:GRCz11:6:13871041:13893727:-1	2001	2018	+	6.88158	1.18e-05	0.0235	GCGCTCATTCTGTCTCTG
MYC	hTFtarget	chromosome:GRCz11:6:13871041:13893727:-1	156	171	+	12.2714	1.18e-05	0.00415	TCATTCACACTCATAC
BRD2	hTFtarget	chromosome:GRCz11:6:13871041:13893727:-1	161	172	+	13.5526	1.18e-05	0.0238	CACACTCATACA
TAF1	hTFtarget	chromosome:GRCz11:6:13871041:13893727:-1	726	741	+	13.4474	1.18e-05	0.0476	AGATGAGGCAGTGGCG
TCF12	hTFtarget	chromosome:GRCz11:6:13871041:13893727:-1	859	874	+	13.8182	1.18e-05	0.0479	CTCCAGGTGCTCCGGT
ZNF280D	hTFtarget	chromosome:GRCz11:6:13871041:13893727:-1	1945	1960	+	13.5325	1.18e-05	0.0459	TGGGGCAGGGAAGGAG
JUNB	database	chromosome:GRCz11:6:13871041:13893727:-1	1289	1298	-	13.697	1.18e-05	0.0457	CTGACTCATT
NFATC1	hTFtarget	chromosome:GRCz11:6:13871041:13893727:-1	157	172	+	12.7879	1.19e-05	0.0106	CATTCACACTCATACA
AR	hTFtarget	chromosome:GRCz11:6:13871041:13893727:-1	1593	1612	-	13.303	1.19e-05	0.0477	ATACATTCTGTCCTTCTTAG
FOXO1	database	chromosome:GRCz11:6:13871041:13893727:-1	1686	1705	-	-14.9737	1.2e-05	0.0441	GTAAAAACTAACAAGTTAAC
ETS2	hTFtarget	chromosome:GRCz11:6:13871041:13893727:-1	743	762	+	12.3289	1.2e-05	0.0483	AGTAGGTAGTGCTGTCGCCT
FOXA1	hTFtarget	chromosome:GRCz11:6:13871041:13893727:-1	1261	1269	-	13.1667	1.2e-05	0.0447	AAGTAAACA
FOXA1	hTFtarget	chromosome:GRCz11:6:13871041:13893727:-1	1261	1269	-	12.8611	1.2e-05	0.0456	AAGTAAACA
CDK9	hTFtarget	chromosome:GRCz11:6:13871041:13893727:-1	1945	1968	-	12.1316	1.2e-05	0.0482	TCTGCCCCCTCCTTCCCTGCCCCA
ESR1	hTFtarget	chromosome:GRCz11:6:13871041:13893727:-1	2009	2017	-	13.6479	1.21e-05	0.0488	AGAGACAGA
JUND	hTFtarget	chromosome:GRCz11:6:13871041:13893727:-1	1290	1298	+	13.9211	1.21e-05	0.0482	ATGAGTCAG
SPI1	hTFtarget	chromosome:GRCz11:6:13871041:13893727:-1	1615	1630	+	13.5584	1.21e-05	0.0442	AAAAAAAAAACACTGT
TCF21	hTFtarget	chromosome:GRCz11:6:13871041:13893727:-1	118	126	+	14.3816	1.21e-05	0.0489	CCAGCTGCA
ONECUT2	database	chromosome:GRCz11:6:13871041:13893727:-1	698	718	+	12.2143	1.22e-05	0.0422	GTATTTTTATTAATTTGATTT
GTF3C2	hTFtarget	chromosome:GRCz11:6:13871041:13893727:-1	1519	1543	-	9.45455	1.22e-05	0.0187	TGTCAATACAATGAAAACTAAACAT
LHX2	hTFtarget	chromosome:GRCz11:6:13871041:13893727:-1	1289	1299	-	13.8289	1.23e-05	0.0468	CCTGACTCATT
MAZ	hTFtarget	chromosome:GRCz11:6:13871041:13893727:-1	1946	1961	-	13.4805	1.23e-05	0.0239	CCTCCTTCCCTGCCCC
BCL3	hTFtarget	chromosome:GRCz11:6:13871041:13893727:-1	937	951	-	12.4429	1.23e-05	0.00993	ACACACACATTCATA
AR	hTFtarget	chromosome:GRCz11:6:13871041:13893727:-1	1599	1610	-	13.6364	1.23e-05	0.0466	ACATTCTGTCCT
PDX1	database	chromosome:GRCz11:6:13871041:13893727:-1	1284	1295	-	12.6883	1.24e-05	0.0223	ACTCATTAAATG
FOXA1	hTFtarget	chromosome:GRCz11:6:13871041:13893727:-1	1258	1273	-	13.5606	1.24e-05	0.0454	TACCAAGTAAACATCG
TAF1	hTFtarget	chromosome:GRCz11:6:13871041:13893727:-1	1945	1965	-	12.7105	1.24e-05	0.05	GCCCCCTCCTTCCCTGCCCCA
TBP	hTFtarget	chromosome:GRCz11:6:13871041:13893727:-1	799	810	-	13.8816	1.24e-05	0.0503	TCAACTGAGCCA
ETV4	hTFtarget	chromosome:GRCz11:6:13871041:13893727:-1	250	264	+	13.2436	1.25e-05	0.0495	ACCACACAGAAACGC
SRF	hTFtarget	chromosome:GRCz11:6:13871041:13893727:-1	1193	1208	-	13.4242	1.25e-05	0.048	TTGCCATCTATGGAGA
EMX1	database	chromosome:GRCz11:6:13871041:13893727:-1	672	685	+	13.3307	1.25e-05	0.0215	TCATTACTTAATTT
RXRA	hTFtarget	chromosome:GRCz11:6:13871041:13893727:-1	382	393	+	13.4737	1.26e-05	0.0508	CATTCACTTACA
FOXA1	hTFtarget	chromosome:GRCz11:6:13871041:13893727:-1	1258	1273	+	13.8939	1.27e-05	0.0477	CGATGTTTACTTGGTA
MYC	hTFtarget	chromosome:GRCz11:6:13871041:13893727:-1	940	955	-	12.1143	1.27e-05	0.00415	ATCCACACACACATTC
RUNX2	hTFtarget	chromosome:GRCz11:6:13871041:13893727:-1	1763	1778	-	13.3418	1.27e-05	0.0353	AAACTCAAACAACACA
SUMO2/SUMO3	hTFtarget	chromosome:GRCz11:6:13871041:13893727:-1	1118	1139	+	13.1538	1.27e-05	0.0383	TAACACAAAAATAATGTAATAA
HDAC2	hTFtarget	chromosome:GRCz11:6:13871041:13893727:-1	869	890	+	13.0238	1.28e-05	0.0507	TCCGGTTTCCCCCACAGTCCAA
TRIM28	hTFtarget	chromosome:GRCz11:6:13871041:13893727:-1	2005	2029	-	13.1282	1.28e-05	0.0435	TCTGGAGAGGACAGAGACAGAATGA
ZNF250	hTFtarget	chromosome:GRCz11:6:13871041:13893727:-1	148	169	-	12.9474	1.28e-05	0.0122	ATGAGTGTGAATGAGTGTGTAT
NR3C1	hTFtarget	chromosome:GRCz11:6:13871041:13893727:-1	1599	1610	+	13.4286	1.29e-05	0.052	AGGACAGAATGT
CTBP2	hTFtarget	chromosome:GRCz11:6:13871041:13893727:-1	1949	1964	+	13.2714	1.29e-05	0.0518	GCAGGGAAGGAGGGGG
GATA3	hTFtarget	chromosome:GRCz11:6:13871041:13893727:-1	1290	1298	+	14.1447	1.3e-05	0.05	ATGAGTCAG
GATA3	hTFtarget	chromosome:GRCz11:6:13871041:13893727:-1	1566	1574	-	13.6053	1.3e-05	0.0527	TAACCACAG
MEIS1	hTFtarget	chromosome:GRCz11:6:13871041:13893727:-1	1566	1574	-	13.5526	1.3e-05	0.0526	TAACCACAG
MYB	hTFtarget	chromosome:GRCz11:6:13871041:13893727:-1	1566	1574	-	14.0395	1.3e-05	0.0505	TAACCACAG
MYC	hTFtarget	chromosome:GRCz11:6:13871041:13893727:-1	1378	1386	+	12.4675	1.3e-05	0.0463	GAACAAAGG
NFIC	hTFtarget	chromosome:GRCz11:6:13871041:13893727:-1	1566	1574	-	13.4429	1.3e-05	0.0525	TAACCACAG
NR3C1	hTFtarget	chromosome:GRCz11:6:13871041:13893727:-1	1290	1298	-	14.1316	1.3e-05	0.0519	CTGACTCAT
PAX6	hTFtarget	chromosome:GRCz11:6:13871041:13893727:-1	1566	1574	-	14.4868	1.3e-05	0.0523	TAACCACAG
RUNX3	hTFtarget	chromosome:GRCz11:6:13871041:13893727:-1	1566	1574	-	13.9091	1.3e-05	0.0527	TAACCACAG
SMARCA4	hTFtarget	chromosome:GRCz11:6:13871041:13893727:-1	1566	1574	-	13.6711	1.3e-05	0.0527	TAACCACAG
SMARCA4	hTFtarget	chromosome:GRCz11:6:13871041:13893727:-1	1290	1298	+	14.25	1.3e-05	0.0521	ATGAGTCAG
SP1	hTFtarget	chromosome:GRCz11:6:13871041:13893727:-1	1290	1298	-	13.6197	1.3e-05	0.0502	CTGACTCAT
SPI1	hTFtarget	chromosome:GRCz11:6:13871041:13893727:-1	1566	1574	-	13.5789	1.3e-05	0.0527	TAACCACAG
SPI1	hTFtarget	chromosome:GRCz11:6:13871041:13893727:-1	1290	1298	-	14.1429	1.3e-05	0.0516	CTGACTCAT
SPI1	hTFtarget	chromosome:GRCz11:6:13871041:13893727:-1	1290	1298	+	14.1571	1.3e-05	0.0513	ATGAGTCAG
SPI1	hTFtarget	chromosome:GRCz11:6:13871041:13893727:-1	1290	1298	+	14.3377	1.3e-05	0.0497	ATGAGTCAG
SPI1	hTFtarget	chromosome:GRCz11:6:13871041:13893727:-1	1290	1298	+	14.2817	1.3e-05	0.0487	ATGAGTCAG
SPI1	hTFtarget	chromosome:GRCz11:6:13871041:13893727:-1	1290	1298	-	14.1299	1.3e-05	0.0498	CTGACTCAT
SPI1	hTFtarget	chromosome:GRCz11:6:13871041:13893727:-1	1290	1298	+	14.3099	1.3e-05	0.051	ATGAGTCAG
TAL1	hTFtarget	chromosome:GRCz11:6:13871041:13893727:-1	1566	1574	-	13.7632	1.3e-05	0.0523	TAACCACAG
TEAD4	hTFtarget	chromosome:GRCz11:6:13871041:13893727:-1	1290	1298	+	14.1184	1.3e-05	0.0481	ATGAGTCAG
VDR	hTFtarget	chromosome:GRCz11:6:13871041:13893727:-1	1290	1298	+	14.4605	1.3e-05	0.0484	ATGAGTCAG
CEBPB	hTFtarget	chromosome:GRCz11:6:13871041:13893727:-1	1566	1574	-	13.4286	1.3e-05	0.0525	TAACCACAG
EP300	hTFtarget	chromosome:GRCz11:6:13871041:13893727:-1	1566	1574	-	14.0263	1.3e-05	0.0527	TAACCACAG
EP300	hTFtarget	chromosome:GRCz11:6:13871041:13893727:-1	1566	1574	-	13.8553	1.3e-05	0.0526	TAACCACAG
LMO2	hTFtarget	chromosome:GRCz11:6:13871041:13893727:-1	214	228	-	13.4091	1.31e-05	0.0529	GCATGGGTTTCCTCC
SIN3A	hTFtarget	chromosome:GRCz11:6:13871041:13893727:-1	651	662	+	13.5921	1.31e-05	0.0463	TGATATTTATCT
EP300	hTFtarget	chromosome:GRCz11:6:13871041:13893727:-1	250	265	-	12.3947	1.31e-05	0.0176	GGCGTTTCTGTGTGGT
HIF1A	hTFtarget	chromosome:GRCz11:6:13871041:13893727:-1	151	166	+	13.3636	1.32e-05	0.0535	CACACTCATTCACACT
MYC	hTFtarget	chromosome:GRCz11:6:13871041:13893727:-1	945	959	-	3.92857	1.32e-05	0.0142	AAACATCCACACACA
AR	hTFtarget	chromosome:GRCz11:6:13871041:13893727:-1	1261	1269	-	13.0556	1.33e-05	0.0499	AAGTAAACA
AR	hTFtarget	chromosome:GRCz11:6:13871041:13893727:-1	1261	1269	-	13	1.33e-05	0.0494	AAGTAAACA
AR	hTFtarget	chromosome:GRCz11:6:13871041:13893727:-1	1261	1269	-	12.9722	1.33e-05	0.0495	AAGTAAACA
POLR3A	hTFtarget	chromosome:GRCz11:6:13871041:13893727:-1	786	802	+	12.5714	1.33e-05	0.027	GCTGGTTCGAACCTGGC
VDR	hTFtarget	chromosome:GRCz11:6:13871041:13893727:-1	1498	1513	-	13.2727	1.33e-05	0.0537	GGACCTCACTGACTTT
EP300	hTFtarget	chromosome:GRCz11:6:13871041:13893727:-1	1261	1269	-	13.0649	1.33e-05	0.0494	AAGTAAACA
ERG	hTFtarget	chromosome:GRCz11:6:13871041:13893727:-1	1597	1621	-	-15.5395	1.33e-05	0.051	TTTTTTTTCATACATTCTGTCCTTC
VDR	hTFtarget	chromosome:GRCz11:6:13871041:13893727:-1	1498	1513	-	13.0571	1.34e-05	0.054	GGACCTCACTGACTTT
FOXA1	hTFtarget	chromosome:GRCz11:6:13871041:13893727:-1	1258	1273	-	13.5152	1.35e-05	0.0511	TACCAAGTAAACATCG
MYC	hTFtarget	chromosome:GRCz11:6:13871041:13893727:-1	890	901	-	13.4857	1.35e-05	0.0548	ACCACATGTCTT
SP2	hTFtarget	chromosome:GRCz11:6:13871041:13893727:-1	1949	1972	-	12.1447	1.35e-05	0.0546	GGTTTCTGCCCCCTCCTTCCCTGC
STAT3	hTFtarget	chromosome:GRCz11:6:13871041:13893727:-1	118	129	-	13.5	1.35e-05	0.055	GGTTGCAGCTGG
GATA1	hTFtarget	chromosome:GRCz11:6:13871041:13893727:-1	140	161	-	10.5181	1.36e-05	0.0257	GAATGAGTGTGTATTGATGTTT
ZBTB33	hTFtarget	chromosome:GRCz11:6:13871041:13893727:-1	448	463	-	13.2208	1.36e-05	0.0518	ACACTTTTCAAACCAA
GATA1	hTFtarget	chromosome:GRCz11:6:13871041:13893727:-1	244	257	+	10.8553	1.37e-05	0.0442	ATGCAAACCACACA
STAT5A	hTFtarget	chromosome:GRCz11:6:13871041:13893727:-1	933	944	-	13.4342	1.37e-05	0.0148	CATTCATACACT
ESR1	hTFtarget	chromosome:GRCz11:6:13871041:13893727:-1	1915	1925	+	12.6119	1.38e-05	0.055	AGAGAGTGAGA
BCL3	hTFtarget	chromosome:GRCz11:6:13871041:13893727:-1	149	165	+	12.3239	1.38e-05	0.00926	TACACACTCATTCACAC
SUZ12	hTFtarget	chromosome:GRCz11:6:13871041:13893727:-1	860	881	-	12.2895	1.38e-05	0.0557	GGGGGAAACCGGAGCACCTGGA
ERG	hTFtarget	chromosome:GRCz11:6:13871041:13893727:-1	1946	1961	-	12.5526	1.38e-05	0.0182	CCTCCTTCCCTGCCCC
FOXA1	hTFtarget	chromosome:GRCz11:6:13871041:13893727:-1	1257	1273	+	13.5909	1.39e-05	0.0524	TCGATGTTTACTTGGTA
BRD4	hTFtarget	chromosome:GRCz11:6:13871041:13893727:-1	945	960	-	11.5429	1.39e-05	0.0133	GAAACATCCACACACA
SPI1	hTFtarget	chromosome:GRCz11:6:13871041:13893727:-1	1953	1968	-	13.6316	1.39e-05	0.0562	TCTGCCCCCTCCTTCC
SPI1	hTFtarget	chromosome:GRCz11:6:13871041:13893727:-1	1952	1967	-	13.2143	1.39e-05	0.0561	CTGCCCCCTCCTTCCC
PML	hTFtarget	chromosome:GRCz11:6:13871041:13893727:-1	1566	1574	+	13.3947	1.4e-05	0.0567	CTGTGGTTA
ZNF384	hTFtarget	chromosome:GRCz11:6:13871041:13893727:-1	1611	1635	+	5.16667	1.4e-05	0.0133	ATGAAAAAAAAAAACACTGTAAAAA
DRGX	database	chromosome:GRCz11:6:13871041:13893727:-1	707	719	-	13.1584	1.4e-05	0.0248	AAAATCAAATTAA
BACH2	hTFtarget	chromosome:GRCz11:6:13871041:13893727:-1	1290	1300	+	13.2676	1.41e-05	0.0573	ATGAGTCAGGA
MYC	hTFtarget	chromosome:GRCz11:6:13871041:13893727:-1	148	162	+	3.7	1.41e-05	0.0142	ATACACACTCATTCA
POLR2A	hTFtarget	chromosome:GRCz11:6:13871041:13893727:-1	1956	1971	+	12.7763	1.41e-05	0.057	AGGAGGGGGCAGAAAC
POLR2A	hTFtarget	chromosome:GRCz11:6:13871041:13893727:-1	1949	1973	+	11.4868	1.41e-05	0.0567	GCAGGGAAGGAGGGGGCAGAAACCT
RXRA	hTFtarget	chromosome:GRCz11:6:13871041:13893727:-1	1498	1513	+	13.1268	1.41e-05	0.0569	AAAGTCAGTGAGGTCC
ZBTB33	hTFtarget	chromosome:GRCz11:6:13871041:13893727:-1	155	163	-	13.9079	1.41e-05	0.0572	GTGAATGAG
GLYR1	hTFtarget	chromosome:GRCz11:6:13871041:13893727:-1	1559	1578	+	6.85526	1.42e-05	0.054	TAAATAACTGTGGTTATAAA
USF2	hTFtarget	chromosome:GRCz11:6:13871041:13893727:-1	1953	1964	-	12.9605	1.42e-05	0.0578	CCCCCTCCTTCC
VENTX	database	chromosome:GRCz11:6:13871041:13893727:-1	460	480	-	5.53061	1.42e-05	0.0528	TTAATTGGATTTAAATTACAC
BRD4	hTFtarget	chromosome:GRCz11:6:13871041:13893727:-1	1916	1937	-	12.961	1.43e-05	0.0144	CCTCTTTCCAGCTCTCACTCTC
SPI1	hTFtarget	chromosome:GRCz11:6:13871041:13893727:-1	946	966	-	13.0649	1.43e-05	0.0579	CTCTGGGAAACATCCACACAC
FOS	hTFtarget	chromosome:GRCz11:6:13871041:13893727:-1	1289	1300	-	14.0758	1.44e-05	0.0582	TCCTGACTCATT
FOXA1	hTFtarget	chromosome:GRCz11:6:13871041:13893727:-1	153	168	+	12.9912	1.44e-05	0.0153	CACTCATTCACACTCA
BCL3	hTFtarget	chromosome:GRCz11:6:13871041:13893727:-1	157	172	+	12.75	1.44e-05	0.0116	CATTCACACTCATACA
NFATC1	hTFtarget	chromosome:GRCz11:6:13871041:13893727:-1	163	174	+	12.8158	1.44e-05	0.0232	CACTCATACACT
ZNF384	hTFtarget	chromosome:GRCz11:6:13871041:13893727:-1	1610	1631	-	8.20833	1.44e-05	0.0106	TACAGTGTTTTTTTTTTTCATA
BACH1	hTFtarget	chromosome:GRCz11:6:13871041:13893727:-1	1289	1300	+	13.3158	1.45e-05	0.0554	AATGAGTCAGGA
ARID3A	database	chromosome:GRCz11:6:13871041:13893727:-1	701	722	-	12.6522	1.46e-05	0.00892	ATTAAAATCAAATTAATAAAAA
FOXP3	database	chromosome:GRCz11:6:13871041:13893727:-1	709	717	+	12.7928	1.46e-05	0.0518	AATTTGATT
SUZ12	hTFtarget	chromosome:GRCz11:6:13871041:13893727:-1	161	172	+	12.0789	1.46e-05	0.0293	CACACTCATACA
TCF7L2	hTFtarget	chromosome:GRCz11:6:13871041:13893727:-1	1667	1682	+	12.9104	1.46e-05	0.0569	GACAACATGAAAGAAT
VDR	hTFtarget	chromosome:GRCz11:6:13871041:13893727:-1	1498	1513	+	13.0571	1.46e-05	0.059	AAAGTCAGTGAGGTCC
FOXP3	database	chromosome:GRCz11:6:13871041:13893727:-1	709	717	-	12.86	1.46e-05	0.0521	AATCAAATT
FOXC1	database	chromosome:GRCz11:6:13871041:13893727:-1	1412	1419	+	8.38776	1.47e-05	0.0597	GGTGAGTA
FLI1	hTFtarget	chromosome:GRCz11:6:13871041:13893727:-1	1211	1219	-	13.7895	1.47e-05	0.0594	AGGCAGGAA
NR3C1	hTFtarget	chromosome:GRCz11:6:13871041:13893727:-1	1290	1298	+	14.0526	1.47e-05	0.0589	ATGAGTCAG
CREBBP	hTFtarget	chromosome:GRCz11:6:13871041:13893727:-1	1566	1574	-	13.4342	1.47e-05	0.0591	TAACCACAG
AP1	database	chromosome:GRCz11:6:13871041:13893727:-1	1289	1299	-	12.1829	1.48e-05	0.0601	CCTGACTCATT
FOXA1	hTFtarget	chromosome:GRCz11:6:13871041:13893727:-1	1257	1272	+	13.5821	1.48e-05	0.0572	TCGATGTTTACTTGGT
BCL3	hTFtarget	chromosome:GRCz11:6:13871041:13893727:-1	152	166	+	12.0714	1.48e-05	0.00993	ACACTCATTCACACT
MAZ	database	chromosome:GRCz11:6:13871041:13893727:-1	1950	1966	+	12.7865	1.49e-05	0.0302	CAGGGAAGGAGGGGGCA
AR	hTFtarget	chromosome:GRCz11:6:13871041:13893727:-1	1261	1269	-	12.3889	1.49e-05	0.0557	AAGTAAACA
E2F7	hTFtarget	chromosome:GRCz11:6:13871041:13893727:-1	1949	1964	-	12.9143	1.49e-05	0.0603	CCCCCTCCTTCCCTGC
FOXA1	hTFtarget	chromosome:GRCz11:6:13871041:13893727:-1	1258	1272	+	13.4848	1.5e-05	0.0549	CGATGTTTACTTGGT
TRIM28	hTFtarget	chromosome:GRCz11:6:13871041:13893727:-1	409	429	+	10.5263	1.5e-05	0.0524	AAACCAATTCTGGTCAAAAAT
MAZ	database	chromosome:GRCz11:6:13871041:13893727:-1	1950	1966	+	12.7755	1.5e-05	0.0304	CAGGGAAGGAGGGGGCA
ONECUT2	database	chromosome:GRCz11:6:13871041:13893727:-1	698	718	+	10.8119	1.5e-05	0.0524	GTATTTTTATTAATTTGATTT
FLI1	hTFtarget	chromosome:GRCz11:6:13871041:13893727:-1	1949	1970	-	-4.34286	1.51e-05	0.0306	TTTCTGCCCCCTCCTTCCCTGC
FOXG1	hTFtarget	chromosome:GRCz11:6:13871041:13893727:-1	1945	1969	-	12.1169	1.51e-05	0.0607	TTCTGCCCCCTCCTTCCCTGCCCCA
SP2	hTFtarget	chromosome:GRCz11:6:13871041:13893727:-1	1120	1141	-	13	1.51e-05	0.0263	TGTTATTACATTATTTTTGTGT
SPI1	hTFtarget	chromosome:GRCz11:6:13871041:13893727:-1	1949	1964	-	13.1974	1.51e-05	0.0612	CCCCCTCCTTCCCTGC
SRC	hTFtarget	chromosome:GRCz11:6:13871041:13893727:-1	281	292	+	13.1579	1.51e-05	0.0232	GGCTCGAACCAG
TRIM24	hTFtarget	chromosome:GRCz11:6:13871041:13893727:-1	1267	1288	-	12.8846	1.51e-05	0.0152	AAATGTATAGAAAAATACCAAG
KDM1A	hTFtarget	chromosome:GRCz11:6:13871041:13893727:-1	939	950	-	13.1571	1.52e-05	0.0551	CACACACATTCA
POLR3A	hTFtarget	chromosome:GRCz11:6:13871041:13893727:-1	736	748	-	13.3857	1.52e-05	0.0615	CCTACTGCGCCAC
RNF2	hTFtarget	chromosome:GRCz11:6:13871041:13893727:-1	942	957	-	11.013	1.52e-05	0.022	ACATCCACACACACAT
IRF5	database	chromosome:GRCz11:6:13871041:13893727:-1	658	677	-	2.76531	1.52e-05	0.0568	TAATGAAAAACAGACAGATA
FLI1	hTFtarget	chromosome:GRCz11:6:13871041:13893727:-1	970	985	-	13	1.53e-05	0.0305	CCTTCCAGCCACAACC
NCOR1	hTFtarget	chromosome:GRCz11:6:13871041:13893727:-1	150	168	+	10.9342	1.53e-05	0.0341	ACACACTCATTCACACTCA
CBFB	hTFtarget	chromosome:GRCz11:6:13871041:13893727:-1	865	889	-	9.56579	1.53e-05	0.0616	TGGACTGTGGGGGAAACCGGAGCAC
PAX3	database	chromosome:GRCz11:6:13871041:13893727:-1	365	374	+	13.9406	1.53e-05	0.0374	AAATTGATTA
PAX7	database	chromosome:GRCz11:6:13871041:13893727:-1	365	374	+	13.1485	1.53e-05	0.0359	AAATTGATTA
FOXA1	hTFtarget	chromosome:GRCz11:6:13871041:13893727:-1	937	958	-	12.3731	1.54e-05	0.0406	AACATCCACACACACATTCATA
FOXA1	hTFtarget	chromosome:GRCz11:6:13871041:13893727:-1	1257	1272	+	12.9254	1.54e-05	0.0589	TCGATGTTTACTTGGT
GRHL3	hTFtarget	chromosome:GRCz11:6:13871041:13893727:-1	943	958	+	13.0263	1.54e-05	0.0369	TGTGTGTGTGGATGTT
SP1	hTFtarget	chromosome:GRCz11:6:13871041:13893727:-1	1948	1963	+	12.8	1.54e-05	0.0621	GGCAGGGAAGGAGGGG
STAT5A	hTFtarget	chromosome:GRCz11:6:13871041:13893727:-1	939	950	-	12.6316	1.54e-05	0.0225	CACACACATTCA
YY1	hTFtarget	chromosome:GRCz11:6:13871041:13893727:-1	727	742	-	12.2105	1.54e-05	0.0579	GCGCCACTGCCTCATC
FLI1	hTFtarget	chromosome:GRCz11:6:13871041:13893727:-1	1948	1969	-	-4.44286	1.55e-05	0.0306	TTCTGCCCCCTCCTTCCCTGCC
ZNF35	database	chromosome:GRCz11:6:13871041:13893727:-1	435	444	-	9.03352	1.55e-05	0.0556	TTGTTTTTTC
HOXB13	database	chromosome:GRCz11:6:13871041:13893727:-1	470	485	+	12.6034	1.56e-05	0.0386	AATCCAATTAAAAAAA
GRHL2	hTFtarget	chromosome:GRCz11:6:13871041:13893727:-1	1835	1850	+	13.3182	1.56e-05	0.063	GCTGGCACAACTGGTC
LHX2	database	chromosome:GRCz11:6:13871041:13893727:-1	1282	1294	+	13.1518	1.57e-05	0.0283	TACATTTAATGAG
BCL3	hTFtarget	chromosome:GRCz11:6:13871041:13893727:-1	937	952	-	12.7424	1.57e-05	0.0196	CACACACACATTCATA
POU2F1	hTFtarget	chromosome:GRCz11:6:13871041:13893727:-1	1956	1971	-	13.2895	1.57e-05	0.021	GTTTCTGCCCCCTCCT
TRIM28	hTFtarget	chromosome:GRCz11:6:13871041:13893727:-1	1299	1314	+	12.4458	1.57e-05	0.063	GAACCCTGCTGTACTG
IRF1	hTFtarget	chromosome:GRCz11:6:13871041:13893727:-1	9	30	-	12.2714	1.58e-05	0.0617	CGAAAAGAAAATGAATGAATGA
SPI1	hTFtarget	chromosome:GRCz11:6:13871041:13893727:-1	1289	1300	+	13.5526	1.58e-05	0.0637	AATGAGTCAGGA
LHX2	database	chromosome:GRCz11:6:13871041:13893727:-1	1282	1294	+	13.2277	1.58e-05	0.0285	TACATTTAATGAG
FOXA1	hTFtarget	chromosome:GRCz11:6:13871041:13893727:-1	1258	1272	-	13.5	1.59e-05	0.0606	ACCAAGTAAACATCG
KLF4	hTFtarget	chromosome:GRCz11:6:13871041:13893727:-1	931	952	+	10.0845	1.59e-05	0.0213	GTAGTGTATGAATGTGTGTGTG
FLI1	hTFtarget	chromosome:GRCz11:6:13871041:13893727:-1	1949	1962	-	-4.68421	1.6e-05	0.0646	CCCTCCTTCCCTGC
ARNT	hTFtarget	chromosome:GRCz11:6:13871041:13893727:-1	147	162	-	12.7529	1.6e-05	0.0167	TGAATGAGTGTGTATT
RNF2	hTFtarget	chromosome:GRCz11:6:13871041:13893727:-1	944	959	-	0.8	1.6e-05	0.0107	AAACATCCACACACAC
ZNF274	hTFtarget	chromosome:GRCz11:6:13871041:13893727:-1	1336	1351	-	13.0571	1.6e-05	0.0607	TTTAGTGAAATTTGAG
E2F7	hTFtarget	chromosome:GRCz11:6:13871041:13893727:-1	1940	1955	-	11.6447	1.6e-05	0.0649	TCCCTGCCCCAAACTA
ESR1	hTFtarget	chromosome:GRCz11:6:13871041:13893727:-1	268	276	-	13.9474	1.61e-05	0.0654	CTGGGTCAG
FLI1	hTFtarget	chromosome:GRCz11:6:13871041:13893727:-1	1951	1962	-	-3.54286	1.61e-05	0.0638	CCCTCCTTCCCT
HDAC3	hTFtarget	chromosome:GRCz11:6:13871041:13893727:-1	1261	1272	-	12.8955	1.61e-05	0.0605	ACCAAGTAAACA
TBP	hTFtarget	chromosome:GRCz11:6:13871041:13893727:-1	1945	1966	-	12.012	1.61e-05	0.065	TGCCCCCTCCTTCCCTGCCCCA
PGR	hTFtarget	chromosome:GRCz11:6:13871041:13893727:-1	2001	2016	-	12.3056	1.62e-05	0.0411	GAGACAGAATGAGCGC
BRD7	hTFtarget	chromosome:GRCz11:6:13871041:13893727:-1	2002	2020	-	12.8961	1.62e-05	0.0145	GACAGAGACAGAATGAGCG
BTAF1	hTFtarget	chromosome:GRCz11:6:13871041:13893727:-1	433	448	+	12.9359	1.62e-05	0.0193	TGGAAAAAACAAAAAT
TRIM28	hTFtarget	chromosome:GRCz11:6:13871041:13893727:-1	1945	1960	-	12.3289	1.62e-05	0.0655	CTCCTTCCCTGCCCCA
FOSL1	database	chromosome:GRCz11:6:13871041:13893727:-1	1289	1299	+	14.1091	1.63e-05	0.0654	AATGAGTCAGG
BMI1	hTFtarget	chromosome:GRCz11:6:13871041:13893727:-1	859	880	-	12.9351	1.63e-05	0.0329	GGGGAAACCGGAGCACCTGGAG
POLR2A	hTFtarget	chromosome:GRCz11:6:13871041:13893727:-1	729	744	-	12.3158	1.63e-05	0.0662	CTGCGCCACTGCCTCA
BRD4	hTFtarget	chromosome:GRCz11:6:13871041:13893727:-1	1948	1969	-	12.7532	1.63e-05	0.0144	TTCTGCCCCCTCCTTCCCTGCC
CBFB	hTFtarget	chromosome:GRCz11:6:13871041:13893727:-1	1566	1574	-	13.7105	1.63e-05	0.0661	TAACCACAG
TAL1	hTFtarget	chromosome:GRCz11:6:13871041:13893727:-1	1566	1574	-	13.3571	1.63e-05	0.0661	TAACCACAG
VDR	hTFtarget	chromosome:GRCz11:6:13871041:13893727:-1	1290	1298	+	14.0132	1.63e-05	0.0604	ATGAGTCAG
ZNF250	hTFtarget	chromosome:GRCz11:6:13871041:13893727:-1	942	963	+	12.5395	1.63e-05	0.0125	ATGTGTGTGTGGATGTTTCCCA
CEBPA	hTFtarget	chromosome:GRCz11:6:13871041:13893727:-1	1566	1574	-	13.4342	1.63e-05	0.0661	TAACCACAG
HAND2	database	chromosome:GRCz11:6:13871041:13893727:-1	984	992	+	13.7755	1.63e-05	0.0663	GGGCATCTG
IRF5	database	chromosome:GRCz11:6:13871041:13893727:-1	658	677	-	6.60163	1.64e-05	0.061	TAATGAAAAACAGACAGATA
TFE3	database	chromosome:GRCz11:6:13871041:13893727:-1	891	900	+	13.4898	1.64e-05	0.0665	AGACATGTGG
SRF	database	chromosome:GRCz11:6:13871041:13893727:-1	1194	1206	+	13.6531	1.64e-05	0.0636	CTCCATAGATGGC
GATA3	hTFtarget	chromosome:GRCz11:6:13871041:13893727:-1	1288	1298	+	13.4474	1.64e-05	0.0663	TAATGAGTCAG
EMX2	database	chromosome:GRCz11:6:13871041:13893727:-1	672	685	-	12.7483	1.64e-05	0.0284	AAATTAAGTAATGA
TFE3	database	chromosome:GRCz11:6:13871041:13893727:-1	891	900	+	13.4898	1.64e-05	0.0665	AGACATGTGG
ESR1	hTFtarget	chromosome:GRCz11:6:13871041:13893727:-1	2006	2021	-	9.97183	1.65e-05	0.0331	GGACAGAGACAGAATG
POU5F1	hTFtarget	chromosome:GRCz11:6:13871041:13893727:-1	1944	1965	+	12.3816	1.65e-05	0.0417	TTGGGGCAGGGAAGGAGGGGGC
TP53	hTFtarget	chromosome:GRCz11:6:13871041:13893727:-1	1849	1873	+	12.2051	1.65e-05	0.0638	TCAGTAAATGAAAGACATTGGCTAT
EP300	hTFtarget	chromosome:GRCz11:6:13871041:13893727:-1	662	677	-	12.5429	1.65e-05	0.0669	TAATGAAAAACAGACA
RNF2	hTFtarget	chromosome:GRCz11:6:13871041:13893727:-1	653	668	-	10.7922	1.66e-05	0.022	ACAGACAGATAAATAT
SPI1	hTFtarget	chromosome:GRCz11:6:13871041:13893727:-1	1945	1969	-	10.7857	1.66e-05	0.0668	TTCTGCCCCCTCCTTCCCTGCCCCA
EP300	hTFtarget	chromosome:GRCz11:6:13871041:13893727:-1	1318	1333	-	12.8	1.66e-05	0.0668	CTCTCTCATCCTCCAT
ZBTB7A	database	chromosome:GRCz11:6:13871041:13893727:-1	50	66	-	12.6404	1.67e-05	0.0674	CGCTGTGGCGACCCCAG
BATF:JUN	database	chromosome:GRCz11:6:13871041:13893727:-1	1287	1297	+	13.6538	1.67e-05	0.0626	TTAATGAGTCA
FOXA1	hTFtarget	chromosome:GRCz11:6:13871041:13893727:-1	1257	1272	-	13.5303	1.67e-05	0.0604	ACCAAGTAAACATCGA
SUZ12	hTFtarget	chromosome:GRCz11:6:13871041:13893727:-1	945	956	-	12.9737	1.67e-05	0.0335	CATCCACACACA
ARX	database	chromosome:GRCz11:6:13871041:13893727:-1	468	480	-	12.7402	1.67e-05	0.0301	TTAATTGGATTTA
SRF	database	chromosome:GRCz11:6:13871041:13893727:-1	1195	1209	-	12.9273	1.67e-05	0.0608	CTTGCCATCTATGGA
SRF	database	chromosome:GRCz11:6:13871041:13893727:-1	1195	1209	+	12.9	1.68e-05	0.0617	TCCATAGATGGCAAG
TEF	database	chromosome:GRCz11:6:13871041:13893727:-1	612	623	-	13.6142	1.68e-05	0.0591	ATACTAATATAA
BRD2	hTFtarget	chromosome:GRCz11:6:13871041:13893727:-1	943	957	-	12.8857	1.68e-05	0.0338	ACATCCACACACACA
TRIM28	hTFtarget	chromosome:GRCz11:6:13871041:13893727:-1	323	338	-	12.1974	1.68e-05	0.0325	AAGCAGTGGTGCAGTA
TRIM28	hTFtarget	chromosome:GRCz11:6:13871041:13893727:-1	2010	2025	+	12.6316	1.68e-05	0.0658	CTGTCTCTGTCCTCTC
VDR	hTFtarget	chromosome:GRCz11:6:13871041:13893727:-1	1498	1513	+	12.9286	1.68e-05	0.0678	AAAGTCAGTGAGGTCC
DDX5	hTFtarget	chromosome:GRCz11:6:13871041:13893727:-1	935	950	-	12.8961	1.68e-05	0.0623	CACACACATTCATACA
EP300	hTFtarget	chromosome:GRCz11:6:13871041:13893727:-1	161	172	+	13.1447	1.68e-05	0.034	CACACTCATACA
ESR1	hTFtarget	chromosome:GRCz11:6:13871041:13893727:-1	936	957	+	12	1.69e-05	0.0477	GTATGAATGTGTGTGTGGATGT
NCOR1	hTFtarget	chromosome:GRCz11:6:13871041:13893727:-1	944	959	-	11.4211	1.69e-05	0.0342	AAACATCCACACACAC
NCOR1	hTFtarget	chromosome:GRCz11:6:13871041:13893727:-1	943	961	-	10.7237	1.69e-05	0.0341	GGAAACATCCACACACACA
STAT5A	hTFtarget	chromosome:GRCz11:6:13871041:13893727:-1	153	164	+	13.1184	1.69e-05	0.0148	CACTCATTCACA
VDR	hTFtarget	chromosome:GRCz11:6:13871041:13893727:-1	1793	1801	-	13.6447	1.69e-05	0.0631	GAACTGAAA
ALX4	database	chromosome:GRCz11:6:13871041:13893727:-1	707	719	-	12.5664	1.69e-05	0.0328	AAAATCAAATTAA
ZBTB7A	database	chromosome:GRCz11:6:13871041:13893727:-1	50	66	-	12.602	1.69e-05	0.0681	CGCTGTGGCGACCCCAG
SMAD1	hTFtarget	chromosome:GRCz11:6:13871041:13893727:-1	799	810	-	13.3289	1.7e-05	0.0565	TCAACTGAGCCA
SMAD4	hTFtarget	chromosome:GRCz11:6:13871041:13893727:-1	1290	1298	-	13.7286	1.7e-05	0.0678	CTGACTCAT
SPI1	hTFtarget	chromosome:GRCz11:6:13871041:13893727:-1	1290	1298	+	14.1053	1.7e-05	0.0656	ATGAGTCAG
CREBBP	hTFtarget	chromosome:GRCz11:6:13871041:13893727:-1	1932	1947	-	12.5	1.7e-05	0.0602	CCAAACTATACCTCTT
ALX3	database	chromosome:GRCz11:6:13871041:13893727:-1	707	719	-	12.8496	1.7e-05	0.0336	AAAATCAAATTAA
PBX2	database	chromosome:GRCz11:6:13871041:13893727:-1	1711	1725	+	12.8416	1.71e-05	0.0615	TAAGTTGATTGAATA
POLR2A	hTFtarget	chromosome:GRCz11:6:13871041:13893727:-1	727	748	+	11.5526	1.71e-05	0.0691	GATGAGGCAGTGGCGCAGTAGG
SP2	hTFtarget	chromosome:GRCz11:6:13871041:13893727:-1	423	438	-	13.0139	1.71e-05	0.0217	TTTCCATGCATTTTTG
USF2	hTFtarget	chromosome:GRCz11:6:13871041:13893727:-1	1953	1964	+	12.9286	1.71e-05	0.0694	GGAAGGAGGGGG
EP300	hTFtarget	chromosome:GRCz11:6:13871041:13893727:-1	727	748	-	11.8158	1.71e-05	0.069	CCTACTGCGCCACTGCCTCATC
PBX2	database	chromosome:GRCz11:6:13871041:13893727:-1	1711	1725	-	12.8416	1.71e-05	0.0618	TATTCAATCAACTTA
HOXD13	database	chromosome:GRCz11:6:13871041:13893727:-1	698	713	-	12.6416	1.73e-05	0.0601	AAATTAATAAAAATAC
ESR1	hTFtarget	chromosome:GRCz11:6:13871041:13893727:-1	1822	1837	+	12.8684	1.73e-05	0.0599	TTCCAAGACAAGAGCT
LMO2	hTFtarget	chromosome:GRCz11:6:13871041:13893727:-1	214	228	+	13.0455	1.73e-05	0.0702	GGAGGAAACCCATGC
STAT1	hTFtarget	chromosome:GRCz11:6:13871041:13893727:-1	130	141	+	13.25	1.73e-05	0.0345	CATCTCTGGGAA
STAT1	hTFtarget	chromosome:GRCz11:6:13871041:13893727:-1	958	969	-	13.25	1.73e-05	0.0345	CATCTCTGGGAA
NFIL3	database	chromosome:GRCz11:6:13871041:13893727:-1	371	384	+	13.4167	1.74e-05	0.0626	ATTAGGTAATGCAT
POU2F1	hTFtarget	chromosome:GRCz11:6:13871041:13893727:-1	1948	1963	+	12.3816	1.74e-05	0.0703	GGCAGGGAAGGAGGGG
SRC	hTFtarget	chromosome:GRCz11:6:13871041:13893727:-1	787	798	-	13.0263	1.74e-05	0.0232	GGTTCGAACCAG
NFIL3	database	chromosome:GRCz11:6:13871041:13893727:-1	371	384	-	13.4	1.74e-05	0.0624	ATGCATTACCTAAT
FOXA1	hTFtarget	chromosome:GRCz11:6:13871041:13893727:-1	1256	1273	+	13.2836	1.75e-05	0.0652	CTCGATGTTTACTTGGTA
IRF5	hTFtarget	chromosome:GRCz11:6:13871041:13893727:-1	1662	1673	+	12.1447	1.75e-05	0.0522	GTTGGGACAACA
LYL1	hTFtarget	chromosome:GRCz11:6:13871041:13893727:-1	214	227	-	12.9286	1.75e-05	0.0708	CATGGGTTTCCTCC
TP53	hTFtarget	chromosome:GRCz11:6:13871041:13893727:-1	1066	1077	+	13.0921	1.75e-05	0.0385	CAGACAAGAGAA
AR	hTFtarget	chromosome:GRCz11:6:13871041:13893727:-1	2004	2019	+	13.0897	1.75e-05	0.0703	CTCATTCTGTCTCTGT
FOXA2	hTFtarget	chromosome:GRCz11:6:13871041:13893727:-1	1946	1967	-	11.4935	1.76e-05	0.0709	CTGCCCCCTCCTTCCCTGCCCC
GATA1	hTFtarget	chromosome:GRCz11:6:13871041:13893727:-1	117	128	-	13.2632	1.76e-05	0.0357	GTTGCAGCTGGA
SETDB1	hTFtarget	chromosome:GRCz11:6:13871041:13893727:-1	760	771	+	12.5132	1.77e-05	0.0352	CCTCACAGCAAG
SETDB1	hTFtarget	chromosome:GRCz11:6:13871041:13893727:-1	300	311	-	12.5132	1.77e-05	0.0352	CCTCACAGCAAG
CENPA	hTFtarget	chromosome:GRCz11:6:13871041:13893727:-1	1422	1437	-	9.84211	1.77e-05	0.0658	AATGTCATCATGTTAA
CREBBP	hTFtarget	chromosome:GRCz11:6:13871041:13893727:-1	659	670	-	13.0132	1.77e-05	0.0352	AAACAGACAGAT
ERG	hTFtarget	chromosome:GRCz11:6:13871041:13893727:-1	1566	1574	-	13	1.79e-05	0.0725	TAACCACAG
FLI1	hTFtarget	chromosome:GRCz11:6:13871041:13893727:-1	1566	1574	-	14.0921	1.79e-05	0.0723	TAACCACAG
HDAC1	hTFtarget	chromosome:GRCz11:6:13871041:13893727:-1	1566	1574	-	13.4868	1.79e-05	0.0704	TAACCACAG
ATF2	hTFtarget	chromosome:GRCz11:6:13871041:13893727:-1	247	255	+	13.7763	1.79e-05	0.0363	CAAACCACA
LHX2	hTFtarget	chromosome:GRCz11:6:13871041:13893727:-1	1566	1574	-	13.5921	1.79e-05	0.0726	TAACCACAG
BCL6	hTFtarget	chromosome:GRCz11:6:13871041:13893727:-1	248	255	+	14.0395	1.79e-05	0.0723	AAACCACA
NOTCH1	hTFtarget	chromosome:GRCz11:6:13871041:13893727:-1	1566	1574	-	13.5789	1.79e-05	0.0703	TAACCACAG
RUNX1	hTFtarget	chromosome:GRCz11:6:13871041:13893727:-1	1566	1574	-	13.0857	1.79e-05	0.0725	TAACCACAG
SMAD2/SMAD3	hTFtarget	chromosome:GRCz11:6:13871041:13893727:-1	146	154	+	13.6714	1.79e-05	0.0531	CAATACACA
TCF7L2	hTFtarget	chromosome:GRCz11:6:13871041:13893727:-1	1567	1575	-	13.5	1.79e-05	0.0361	ATAACCACA
TCF7L2	hTFtarget	chromosome:GRCz11:6:13871041:13893727:-1	1566	1574	-	13.4737	1.79e-05	0.0441	TAACCACAG
ERG	hTFtarget	chromosome:GRCz11:6:13871041:13893727:-1	214	227	-	13.1364	1.79e-05	0.0726	CATGGGTTTCCTCC
GTF2IRD1	database	chromosome:GRCz11:6:13871041:13893727:-1	290	297	+	10.7667	1.8e-05	0.0733	CAGCGACC
BACH1	hTFtarget	chromosome:GRCz11:6:13871041:13893727:-1	1290	1305	+	11.6286	1.8e-05	0.0725	ATGAGTCAGGAACCCT
SRF	hTFtarget	chromosome:GRCz11:6:13871041:13893727:-1	120	134	-	12.8289	1.8e-05	0.071	AGATGGGTTGCAGCT
ZNF384	hTFtarget	chromosome:GRCz11:6:13871041:13893727:-1	1613	1637	+	4.27778	1.8e-05	0.0133	GAAAAAAAAAAACACTGTAAAAAGG
ALX4	database	chromosome:GRCz11:6:13871041:13893727:-1	468	480	+	12.4956	1.8e-05	0.0328	TAAATCCAATTAA
SPI1	hTFtarget	chromosome:GRCz11:6:13871041:13893727:-1	1954	1969	+	12.6857	1.81e-05	0.0735	GAAGGAGGGGGCAGAA
GRHL3	hTFtarget	chromosome:GRCz11:6:13871041:13893727:-1	149	164	-	12.7632	1.82e-05	0.0369	TGTGAATGAGTGTGTA
BRD4	hTFtarget	chromosome:GRCz11:6:13871041:13893727:-1	1946	1967	-	12.5844	1.82e-05	0.0144	CTGCCCCCTCCTTCCCTGCCCC
FOXA3	database	chromosome:GRCz11:6:13871041:13893727:-1	1260	1272	+	13.1188	1.83e-05	0.0683	ATGTTTACTTGGT
PROP1	database	chromosome:GRCz11:6:13871041:13893727:-1	713	727	-	12.7478	1.83e-05	0.0441	CTGAAATTAAAATCA
FOXK1	hTFtarget	chromosome:GRCz11:6:13871041:13893727:-1	150	165	+	12.662	1.83e-05	0.012	ACACACTCATTCACAC
BCL3	hTFtarget	chromosome:GRCz11:6:13871041:13893727:-1	935	950	-	12.4514	1.83e-05	0.0123	CACACACATTCATACA
BRD3	hTFtarget	chromosome:GRCz11:6:13871041:13893727:-1	938	953	-	12.7273	1.83e-05	0.036	CCACACACACATTCAT
STAT5A	hTFtarget	chromosome:GRCz11:6:13871041:13893727:-1	163	174	+	12.9868	1.83e-05	0.0148	CACTCATACACT
ZNF384	hTFtarget	chromosome:GRCz11:6:13871041:13893727:-1	433	457	+	4.22222	1.83e-05	0.0133	TGGAAAAAACAAAAATTGGTTTGAA
PROP1	database	chromosome:GRCz11:6:13871041:13893727:-1	713	727	-	12.8155	1.83e-05	0.0448	CTGAAATTAAAATCA
RXR:RAR_DR5	database	chromosome:GRCz11:6:13871041:13893727:-1	586	602	-	12.4184	1.84e-05	0.0464	GGGTCATAATGGGTTGA
RXR:RAR	database	chromosome:GRCz11:6:13871041:13893727:-1	586	602	-	12.4184	1.84e-05	0.0464	GGGTCATAATGGGTTGA
FOXA1	hTFtarget	chromosome:GRCz11:6:13871041:13893727:-1	1258	1272	+	13.2727	1.84e-05	0.0695	CGATGTTTACTTGGT
SMC1A	hTFtarget	chromosome:GRCz11:6:13871041:13893727:-1	1953	1967	-	12.2632	1.84e-05	0.0744	CTGCCCCCTCCTTCC
SP2	hTFtarget	chromosome:GRCz11:6:13871041:13893727:-1	939	958	+	10.9079	1.84e-05	0.0476	TGAATGTGTGTGTGGATGTT
MAFK	hTFtarget	chromosome:GRCz11:6:13871041:13893727:-1	1285	1300	-	11.7429	1.85e-05	0.0704	TCCTGACTCATTAAAT
NFATC1	hTFtarget	chromosome:GRCz11:6:13871041:13893727:-1	143	158	+	12.3182	1.85e-05	0.0132	CATCAATACACACTCA
TCF4	database	chromosome:GRCz11:6:13871041:13893727:-1	861	869	+	14.0303	1.86e-05	0.0379	CCAGGTGCT
TCF4	database	chromosome:GRCz11:6:13871041:13893727:-1	207	215	-	14.0303	1.86e-05	0.0379	CCAGGTGCT
ASCL1	hTFtarget	chromosome:GRCz11:6:13871041:13893727:-1	118	126	-	13.8788	1.86e-05	0.0601	TGCAGCTGG
MYC	hTFtarget	chromosome:GRCz11:6:13871041:13893727:-1	1952	1966	+	12.1842	1.86e-05	0.0754	GGGAAGGAGGGGGCA
RNF2	hTFtarget	chromosome:GRCz11:6:13871041:13893727:-1	148	163	+	0.157143	1.86e-05	0.0107	ATACACACTCATTCAC
RNF2	hTFtarget	chromosome:GRCz11:6:13871041:13893727:-1	158	173	+	0.157143	1.86e-05	0.0107	ATTCACACTCATACAC
TP53	hTFtarget	chromosome:GRCz11:6:13871041:13893727:-1	658	673	-	12.5588	1.86e-05	0.0366	GAAAAACAGACAGATA
EP300	hTFtarget	chromosome:GRCz11:6:13871041:13893727:-1	1942	1963	-	9.56579	1.86e-05	0.0375	CCCCTCCTTCCCTGCCCCAAAC
TCF4	database	chromosome:GRCz11:6:13871041:13893727:-1	861	869	+	13.9694	1.86e-05	0.0379	CCAGGTGCT
TCF4	database	chromosome:GRCz11:6:13871041:13893727:-1	207	215	-	13.9694	1.86e-05	0.0379	CCAGGTGCT
NKX6-1	database	chromosome:GRCz11:6:13871041:13893727:-1	558	573	+	12.5491	1.87e-05	0.065	ACTAAATAATTTCTCC
JUND	hTFtarget	chromosome:GRCz11:6:13871041:13893727:-1	1289	1300	+	13.5921	1.87e-05	0.0742	AATGAGTCAGGA
POLR2A	hTFtarget	chromosome:GRCz11:6:13871041:13893727:-1	730	745	-	11.9286	1.87e-05	0.0758	ACTGCGCCACTGCCTC
RUNX2	hTFtarget	chromosome:GRCz11:6:13871041:13893727:-1	1651	1666	-	12.7727	1.87e-05	0.038	CCAACACAAACCAAAT
CREB1	hTFtarget	chromosome:GRCz11:6:13871041:13893727:-1	17	28	+	12.9759	1.87e-05	0.0711	TCATTTTCTTTT
ALX3	database	chromosome:GRCz11:6:13871041:13893727:-1	468	480	+	12.7611	1.87e-05	0.0336	TAAATCCAATTAA
GSX2	database	chromosome:GRCz11:6:13871041:13893727:-1	472	481	-	10.0686	1.87e-05	0.0429	TTTAATTGGA
FOS	hTFtarget	chromosome:GRCz11:6:13871041:13893727:-1	1288	1299	+	13.7273	1.88e-05	0.0751	TAATGAGTCAGG
PPARGC1A	hTFtarget	chromosome:GRCz11:6:13871041:13893727:-1	992	1000	+	12.9474	1.88e-05	0.0718	GTTGTGTAA
E2F7	hTFtarget	chromosome:GRCz11:6:13871041:13893727:-1	1942	1957	-	11.6286	1.88e-05	0.0383	CTTCCCTGCCCCAAAC
ELK1	hTFtarget	chromosome:GRCz11:6:13871041:13893727:-1	1196	1207	-	12.9024	1.88e-05	0.067	TGCCATCTATGG
HIF1A	hTFtarget	chromosome:GRCz11:6:13871041:13893727:-1	1922	1939	-	5.51316	1.89e-05	0.0252	TACCTCTTTCCAGCTCTC
SRF	hTFtarget	chromosome:GRCz11:6:13871041:13893727:-1	1196	1210	+	12.6857	1.89e-05	0.0677	CCATAGATGGCAAGG
VDR	hTFtarget	chromosome:GRCz11:6:13871041:13893727:-1	1500	1511	-	12.7424	1.89e-05	0.0766	ACCTCACTGACT
EP300	hTFtarget	chromosome:GRCz11:6:13871041:13893727:-1	941	952	-	13.1039	1.89e-05	0.07	CACACACACATT
FOXM1	hTFtarget	chromosome:GRCz11:6:13871041:13893727:-1	463	482	-	12.7273	1.9e-05	0.0684	TTTTAATTGGATTTAAATTA
EWSR1	hTFtarget	chromosome:GRCz11:6:13871041:13893727:-1	836	847	+	11.5286	1.9e-05	0.0763	CTTCCAGCCTTC
RUNX1	hTFtarget	chromosome:GRCz11:6:13871041:13893727:-1	969	980	+	13.25	1.9e-05	0.0762	GGGTTGTGGCTG
FOSL2	database	chromosome:GRCz11:6:13871041:13893727:-1	1288	1298	+	13.9273	1.91e-05	0.0776	TAATGAGTCAG
FOXA1	hTFtarget	chromosome:GRCz11:6:13871041:13893727:-1	1258	1273	+	13.303	1.91e-05	0.0721	CGATGTTTACTTGGTA
POLR3A	hTFtarget	chromosome:GRCz11:6:13871041:13893727:-1	696	711	-	12.8718	1.91e-05	0.0321	ATTAATAAAAATACAT
TRIM24	hTFtarget	chromosome:GRCz11:6:13871041:13893727:-1	435	456	+	12.5641	1.91e-05	0.0152	GAAAAAACAAAAATTGGTTTGA
MYC	hTFtarget	chromosome:GRCz11:6:13871041:13893727:-1	1949	1970	+	12.2105	1.92e-05	0.0773	GCAGGGAAGGAGGGGGCAGAAA
TCF3	hTFtarget	chromosome:GRCz11:6:13871041:13893727:-1	118	129	+	13.4091	1.92e-05	0.0779	CCAGCTGCAACC
MBD3	hTFtarget	chromosome:GRCz11:6:13871041:13893727:-1	945	966	+	12.4872	1.93e-05	0.0194	TGTGTGTGGATGTTTCCCAGAG
KLF4	hTFtarget	chromosome:GRCz11:6:13871041:13893727:-1	943	958	-	11.7	1.94e-05	0.02	AACATCCACACACACA
BCL3	hTFtarget	chromosome:GRCz11:6:13871041:13893727:-1	157	172	+	12.4697	1.94e-05	0.0196	CATTCACACTCATACA
ZNF263	database	chromosome:GRCz11:6:13871041:13893727:-1	1945	1965	+	11.9796	1.95e-05	0.0247	TGGGGCAGGGAAGGAGGGGGC
ZNF263	database	chromosome:GRCz11:6:13871041:13893727:-1	1951	1971	+	11.9796	1.95e-05	0.0247	AGGGAAGGAGGGGGCAGAAAC
YY1	hTFtarget	chromosome:GRCz11:6:13871041:13893727:-1	727	742	+	11.8816	1.95e-05	0.0538	GATGAGGCAGTGGCGC
BRCA1	database	chromosome:GRCz11:6:13871041:13893727:-1	1657	1665	+	11.7711	1.96e-05	0.0775	TTTGTGTTG
JUNB	database	chromosome:GRCz11:6:13871041:13893727:-1	1288	1298	+	13.7551	1.96e-05	0.0792	TAATGAGTCAG
FOXA2	hTFtarget	chromosome:GRCz11:6:13871041:13893727:-1	1945	1969	+	11.0395	1.96e-05	0.0786	TGGGGCAGGGAAGGAGGGGGCAGAA
MAFF	hTFtarget	chromosome:GRCz11:6:13871041:13893727:-1	1285	1300	+	11.6212	1.96e-05	0.0783	ATTTAATGAGTCAGGA
SPI1	hTFtarget	chromosome:GRCz11:6:13871041:13893727:-1	1946	1961	-	12.3026	1.96e-05	0.0792	CCTCCTTCCCTGCCCC
TCF7L2	hTFtarget	chromosome:GRCz11:6:13871041:13893727:-1	1797	1805	+	13.507	1.96e-05	0.0779	AGTTCAAAG
BRCA1	database	chromosome:GRCz11:6:13871041:13893727:-1	1657	1665	-	11.72	1.96e-05	0.0777	CAACACAAA
FOXQ1	database	chromosome:GRCz11:6:13871041:13893727:-1	1517	1528	+	12.3571	1.97e-05	0.0734	CAATGTTTAGTT
ARNT	hTFtarget	chromosome:GRCz11:6:13871041:13893727:-1	656	671	+	12.5294	1.97e-05	0.0167	TTTATCTGTCTGTTTT
ZBTB17	hTFtarget	chromosome:GRCz11:6:13871041:13893727:-1	186	208	+	12.3947	1.97e-05	0.0665	AGCCTACCCAATTGAAACCAGAG
TBX10	database	chromosome:GRCz11:6:13871041:13893727:-1	596	615	-	3.55102	1.97e-05	0.0795	ATAACACTTGTATGGGTCAT
FOSL2	hTFtarget	chromosome:GRCz11:6:13871041:13893727:-1	1288	1299	-	13.2143	1.98e-05	0.0794	CCTGACTCATTA
FOXA1	hTFtarget	chromosome:GRCz11:6:13871041:13893727:-1	1261	1269	-	12.2083	1.98e-05	0.0763	AAGTAAACA
AR	hTFtarget	chromosome:GRCz11:6:13871041:13893727:-1	1261	1269	-	12.5	1.98e-05	0.0759	AAGTAAACA
KLF4	hTFtarget	chromosome:GRCz11:6:13871041:13893727:-1	933	948	-	11.6571	1.98e-05	0.02	CACACATTCATACACT
NANOG	hTFtarget	chromosome:GRCz11:6:13871041:13893727:-1	1378	1386	+	12.8701	1.98e-05	0.0767	GAACAAAGG
NR2C2	hTFtarget	chromosome:GRCz11:6:13871041:13893727:-1	187	208	-	12.1579	1.98e-05	0.0673	CTCTGGTTTCAATTGGGTAGGC
FOXQ1	database	chromosome:GRCz11:6:13871041:13893727:-1	1517	1528	-	12.3367	1.98e-05	0.0729	AACTAAACATTG
FOXO3	hTFtarget	chromosome:GRCz11:6:13871041:13893727:-1	140	164	+	-1.76316	1.99e-05	0.00768	AAACATCAATACACACTCATTCACA
NFATC1	hTFtarget	chromosome:GRCz11:6:13871041:13893727:-1	156	175	-	9.42857	1.99e-05	0.0114	TAGTGTATGAGTGTGAATGA
TP53	hTFtarget	chromosome:GRCz11:6:13871041:13893727:-1	725	736	+	12.8684	1.99e-05	0.0385	CAGATGAGGCAG
ZBTB17	hTFtarget	chromosome:GRCz11:6:13871041:13893727:-1	866	881	+	10.8421	1.99e-05	0.0794	TGCTCCGGTTTCCCCC
FOXP4	database	chromosome:GRCz11:6:13871041:13893727:-1	1612	1626	+	13.2178	1.99e-05	0.0358	TGAAAAAAAAAAACA
AR	hTFtarget	chromosome:GRCz11:6:13871041:13893727:-1	1261	1271	-	12.5833	2e-05	0.0741	CCAAGTAAACA
PAX7	database	chromosome:GRCz11:6:13871041:13893727:-1	365	374	-	12.4554	2e-05	0.0359	TAATCAATTT
MYC	hTFtarget	chromosome:GRCz11:6:13871041:13893727:-1	162	177	+	11.1714	2.01e-05	0.00605	ACACTCATACACTACC
BCL3	hTFtarget	chromosome:GRCz11:6:13871041:13893727:-1	940	956	-	11.6197	2.01e-05	0.0116	CATCCACACACACATTC
POLR2A	hTFtarget	chromosome:GRCz11:6:13871041:13893727:-1	730	741	-	11.7368	2.01e-05	0.0816	CGCCACTGCCTC
SPI1	hTFtarget	chromosome:GRCz11:6:13871041:13893727:-1	1946	1969	+	12.0132	2.01e-05	0.0809	GGGGCAGGGAAGGAGGGGGCAGAA
MAZ	hTFtarget	chromosome:GRCz11:6:13871041:13893727:-1	1955	1970	-	12.2714	2.02e-05	0.0817	TTTCTGCCCCCTCCTT
MYC	hTFtarget	chromosome:GRCz11:6:13871041:13893727:-1	2009	2017	-	13	2.02e-05	0.0743	AGAGACAGA
PCGF2	hTFtarget	chromosome:GRCz11:6:13871041:13893727:-1	1948	1969	-	12.7632	2.02e-05	0.0738	TTCTGCCCCCTCCTTCCCTGCC
SOX4	database	chromosome:GRCz11:6:13871041:13893727:-1	1376	1387	+	12.9082	2.02e-05	0.0811	ACGAACAAAGGT
JUN	hTFtarget	chromosome:GRCz11:6:13871041:13893727:-1	1290	1298	+	13.4242	2.03e-05	0.0744	ATGAGTCAG
JUN	hTFtarget	chromosome:GRCz11:6:13871041:13893727:-1	1290	1298	-	13	2.03e-05	0.0803	CTGACTCAT
KMT2B	hTFtarget	chromosome:GRCz11:6:13871041:13893727:-1	1289	1300	-	13.7424	2.03e-05	0.0806	TCCTGACTCATT
MEF2A	hTFtarget	chromosome:GRCz11:6:13871041:13893727:-1	1290	1298	+	13.9737	2.03e-05	0.082	ATGAGTCAG
SPI1	hTFtarget	chromosome:GRCz11:6:13871041:13893727:-1	1290	1298	+	13.8026	2.03e-05	0.0798	ATGAGTCAG
SPI1	hTFtarget	chromosome:GRCz11:6:13871041:13893727:-1	1290	1298	+	13.7895	2.03e-05	0.0762	ATGAGTCAG
SPI1	hTFtarget	chromosome:GRCz11:6:13871041:13893727:-1	1290	1298	+	14.2368	2.03e-05	0.0805	ATGAGTCAG
SPI1	hTFtarget	chromosome:GRCz11:6:13871041:13893727:-1	1290	1298	+	13.2143	2.03e-05	0.0788	ATGAGTCAG
SPI1	hTFtarget	chromosome:GRCz11:6:13871041:13893727:-1	1290	1298	+	13.2763	2.03e-05	0.0791	ATGAGTCAG
SRF	hTFtarget	chromosome:GRCz11:6:13871041:13893727:-1	1290	1298	-	13.8553	2.03e-05	0.0811	CTGACTCAT
TBL1XR1	hTFtarget	chromosome:GRCz11:6:13871041:13893727:-1	1290	1298	-	13.8421	2.03e-05	0.0732	CTGACTCAT
USF2	hTFtarget	chromosome:GRCz11:6:13871041:13893727:-1	1954	1965	-	12.2632	2.03e-05	0.0823	GCCCCCTCCTTC
EP300	hTFtarget	chromosome:GRCz11:6:13871041:13893727:-1	1290	1298	+	14.0921	2.03e-05	0.0782	ATGAGTCAG
HDAC2	hTFtarget	chromosome:GRCz11:6:13871041:13893727:-1	488	503	+	12.4744	2.04e-05	0.0681	ATTTCCTTAACACTGG
TCF3	database	chromosome:GRCz11:6:13871041:13893727:-1	887	900	-	12.9898	2.05e-05	0.0827	CCACATGTCTTTGG
RUNX2	hTFtarget	chromosome:GRCz11:6:13871041:13893727:-1	1652	1667	-	12.7342	2.05e-05	0.0353	CCCAACACAAACCAAA
TCF3	hTFtarget	chromosome:GRCz11:6:13871041:13893727:-1	119	130	-	12.7286	2.05e-05	0.0831	GGGTTGCAGCTG
EP300	hTFtarget	chromosome:GRCz11:6:13871041:13893727:-1	1261	1269	-	13.3506	2.05e-05	0.0769	AAGTAAACA
GATA4	database	chromosome:GRCz11:6:13871041:13893727:-1	656	664	-	11.3684	2.07e-05	0.0786	ACAGATAAA
FOXA1	hTFtarget	chromosome:GRCz11:6:13871041:13893727:-1	1257	1272	+	13.0896	2.07e-05	0.0781	TCGATGTTTACTTGGT
PGR	hTFtarget	chromosome:GRCz11:6:13871041:13893727:-1	1599	1614	+	12.0694	2.07e-05	0.0411	AGGACAGAATGTATGA
TCF7L2	hTFtarget	chromosome:GRCz11:6:13871041:13893727:-1	1670	1681	-	13.0448	2.07e-05	0.0631	TTCTTTCATGTT
GATA4	database	chromosome:GRCz11:6:13871041:13893727:-1	656	664	-	11.3469	2.07e-05	0.078	ACAGATAAA
PAX3	database	chromosome:GRCz11:6:13871041:13893727:-1	365	374	-	13.0297	2.07e-05	0.0374	TAATCAATTT
FOXA1	hTFtarget	chromosome:GRCz11:6:13871041:13893727:-1	157	172	+	12.5351	2.08e-05	0.0153	CATTCACACTCATACA
GATA1	hTFtarget	chromosome:GRCz11:6:13871041:13893727:-1	942	950	-	13.2857	2.08e-05	0.0418	CACACACAT
MYB	hTFtarget	chromosome:GRCz11:6:13871041:13893727:-1	206	214	-	12.9	2.08e-05	0.0422	CAGGTGCTC
MYB	hTFtarget	chromosome:GRCz11:6:13871041:13893727:-1	862	870	+	12.9	2.08e-05	0.0422	CAGGTGCTC
ZNF143	hTFtarget	chromosome:GRCz11:6:13871041:13893727:-1	933	957	+	12.3974	2.08e-05	0.0239	AGTGTATGAATGTGTGTGTGGATGT
CTCF	hTFtarget	chromosome:GRCz11:6:13871041:13893727:-1	1952	1967	-	12.0909	2.08e-05	0.0841	CTGCCCCCTCCTTCCC
FOXA1	hTFtarget	chromosome:GRCz11:6:13871041:13893727:-1	938	952	-	11.4156	2.09e-05	0.0843	CACACACACATTCAT
STAT5A	hTFtarget	chromosome:GRCz11:6:13871041:13893727:-1	151	162	+	11.9474	2.09e-05	0.0225	CACACTCATTCA
STAT5A	hTFtarget	chromosome:GRCz11:6:13871041:13893727:-1	939	950	-	12.4079	2.09e-05	0.0164	CACACACATTCA
CENPA	hTFtarget	chromosome:GRCz11:6:13871041:13893727:-1	926	950	+	9.19718	2.09e-05	0.0416	TGTCTGTAGTGTATGAATGTGTGTG
CREBBP	hTFtarget	chromosome:GRCz11:6:13871041:13893727:-1	1914	1934	+	-7.9	2.09e-05	0.0404	AAGAGAGTGAGAGCTGGAAAG
CREBBP	hTFtarget	chromosome:GRCz11:6:13871041:13893727:-1	2002	2022	-	-7.9	2.09e-05	0.0404	AGGACAGAGACAGAATGAGCG
CTCF	hTFtarget	chromosome:GRCz11:6:13871041:13893727:-1	1952	1967	-	12.0909	2.09e-05	0.0845	CTGCCCCCTCCTTCCC
HOXD10	database	chromosome:GRCz11:6:13871041:13893727:-1	470	486	+	12.0571	2.1e-05	0.0735	AATCCAATTAAAAAAAA
JUND	hTFtarget	chromosome:GRCz11:6:13871041:13893727:-1	1290	1298	+	13.4545	2.1e-05	0.0788	ATGAGTCAG
JUND	hTFtarget	chromosome:GRCz11:6:13871041:13893727:-1	1290	1298	-	13.6901	2.1e-05	0.0767	CTGACTCAT
MYC	hTFtarget	chromosome:GRCz11:6:13871041:13893727:-1	939	953	-	2.4	2.1e-05	0.0169	CCACACACACATTCA
SIN3A	hTFtarget	chromosome:GRCz11:6:13871041:13893727:-1	1290	1298	+	13.338	2.1e-05	0.082	ATGAGTCAG
SPI1	hTFtarget	chromosome:GRCz11:6:13871041:13893727:-1	1290	1298	-	13.8028	2.1e-05	0.0831	CTGACTCAT
EP300	hTFtarget	chromosome:GRCz11:6:13871041:13893727:-1	1290	1298	+	13.5775	2.1e-05	0.0833	ATGAGTCAG
FOXA1	hTFtarget	chromosome:GRCz11:6:13871041:13893727:-1	943	958	-	12.5175	2.11e-05	0.0153	AACATCCACACACACA
FOXA2	hTFtarget	chromosome:GRCz11:6:13871041:13893727:-1	1257	1272	+	13.0758	2.11e-05	0.0804	TCGATGTTTACTTGGT
POU5F1	hTFtarget	chromosome:GRCz11:6:13871041:13893727:-1	149	173	-	12.3676	2.11e-05	0.0154	GTGTATGAGTGTGAATGAGTGTGTA
DMRT2	database	chromosome:GRCz11:6:13871041:13893727:-1	1572	1581	-	12.2277	2.11e-05	0.0707	TAATTTATAA
SOX4	database	chromosome:GRCz11:6:13871041:13893727:-1	1376	1387	+	12.844	2.12e-05	0.0851	ACGAACAAAGGT
ETV4	hTFtarget	chromosome:GRCz11:6:13871041:13893727:-1	143	164	+	8.66265	2.12e-05	0.00641	CATCAATACACACTCATTCACA
RUNX1	hTFtarget	chromosome:GRCz11:6:13871041:13893727:-1	1566	1576	-	13.0909	2.12e-05	0.0597	TATAACCACAG
TAL1	hTFtarget	chromosome:GRCz11:6:13871041:13893727:-1	1566	1574	-	12.7571	2.12e-05	0.0857	TAACCACAG
HOXB13	database	chromosome:GRCz11:6:13871041:13893727:-1	698	713	-	12.2529	2.13e-05	0.0386	AAATTAATAAAAATAC
FOXJ1	database	chromosome:GRCz11:6:13871041:13893727:-1	1180	1195	-	12.5542	2.13e-05	0.0753	AGAATCAACAAACTTC
AR	database	chromosome:GRCz11:6:13871041:13893727:-1	1598	1612	-	11.8659	2.14e-05	0.086	ATACATTCTGTCCTT
FOXA1	hTFtarget	chromosome:GRCz11:6:13871041:13893727:-1	1258	1273	-	13.1818	2.14e-05	0.0821	TACCAAGTAAACATCG
BRD2	hTFtarget	chromosome:GRCz11:6:13871041:13893727:-1	151	163	+	11.7895	2.14e-05	0.0242	CACACTCATTCAC
SIN3A	hTFtarget	chromosome:GRCz11:6:13871041:13893727:-1	790	804	-	12.2821	2.14e-05	0.0814	GAGCCAGGTTCGAAC
SPI1	hTFtarget	chromosome:GRCz11:6:13871041:13893727:-1	950	965	+	12.7368	2.14e-05	0.0429	GTGGATGTTTCCCAGA
EP300	hTFtarget	chromosome:GRCz11:6:13871041:13893727:-1	1833	1848	-	12.8816	2.14e-05	0.0867	CCAGTTGTGCCAGCTC
FOXA1	hTFtarget	chromosome:GRCz11:6:13871041:13893727:-1	944	960	+	12.2687	2.15e-05	0.029	GTGTGTGTGGATGTTTC
BRD7	hTFtarget	chromosome:GRCz11:6:13871041:13893727:-1	143	161	-	12.4545	2.15e-05	0.0145	GAATGAGTGTGTATTGATG
CDK8	hTFtarget	chromosome:GRCz11:6:13871041:13893727:-1	14	29	+	12.6883	2.15e-05	0.0454	CATTCATTTTCTTTTC
KDM1A	hTFtarget	chromosome:GRCz11:6:13871041:13893727:-1	860	881	-	11.9859	2.16e-05	0.0273	GGGGGAAACCGGAGCACCTGGA
FOXK1	hTFtarget	chromosome:GRCz11:6:13871041:13893727:-1	942	957	-	12.3803	2.17e-05	0.0123	ACATCCACACACACAT
CBFB	hTFtarget	chromosome:GRCz11:6:13871041:13893727:-1	241	256	-	12.8788	2.17e-05	0.0878	GTGTGGTTTGCATGTT
FOXD1	database	chromosome:GRCz11:6:13871041:13893727:-1	1260	1267	-	13.52	2.18e-05	0.0798	GTAAACAT
FOXA1	hTFtarget	chromosome:GRCz11:6:13871041:13893727:-1	1261	1268	+	11.8472	2.18e-05	0.0815	TGTTTACT
BRD3	hTFtarget	chromosome:GRCz11:6:13871041:13893727:-1	145	165	+	8.90909	2.18e-05	0.0246	TCAATACACACTCATTCACAC
SPI1	hTFtarget	chromosome:GRCz11:6:13871041:13893727:-1	1954	1969	-	12.6316	2.18e-05	0.0845	TTCTGCCCCCTCCTTC
TCF4	hTFtarget	chromosome:GRCz11:6:13871041:13893727:-1	1796	1807	+	12.9437	2.18e-05	0.0474	CAGTTCAAAGTC
VDR	hTFtarget	chromosome:GRCz11:6:13871041:13893727:-1	1499	1513	+	12.5	2.18e-05	0.0883	AAGTCAGTGAGGTCC
UNCX	database	chromosome:GRCz11:6:13871041:13893727:-1	473	480	-	10.1641	2.18e-05	0.0786	TTAATTGG
FOXI1	database	chromosome:GRCz11:6:13871041:13893727:-1	1728	1739	-	13.1848	2.19e-05	0.0807	ACGTATTTGTTT
PAX5	database	chromosome:GRCz11:6:13871041:13893727:-1	1958	1967	+	10.3034	2.19e-05	0.0389	GAGGGGGCAG
FOXA1	hTFtarget	chromosome:GRCz11:6:13871041:13893727:-1	1257	1272	+	13.1061	2.19e-05	0.0817	TCGATGTTTACTTGGT
MTA3	hTFtarget	chromosome:GRCz11:6:13871041:13893727:-1	1567	1575	-	13.1184	2.19e-05	0.0878	ATAACCACA
TCF7L2	hTFtarget	chromosome:GRCz11:6:13871041:13893727:-1	248	256	+	13.2763	2.19e-05	0.0441	AAACCACAC
FOS	hTFtarget	chromosome:GRCz11:6:13871041:13893727:-1	1290	1298	+	13.4429	2.2e-05	0.088	ATGAGTCAG
FOXK1	hTFtarget	chromosome:GRCz11:6:13871041:13893727:-1	943	958	-	12.3582	2.2e-05	0.0159	AACATCCACACACACA
KLF4	hTFtarget	chromosome:GRCz11:6:13871041:13893727:-1	948	956	-	12.7857	2.2e-05	0.0444	CATCCACAC
BRD7	hTFtarget	chromosome:GRCz11:6:13871041:13893727:-1	151	169	-	12.4156	2.2e-05	0.0145	ATGAGTGTGAATGAGTGTG
TCF4	hTFtarget	chromosome:GRCz11:6:13871041:13893727:-1	1796	1807	+	13.0141	2.2e-05	0.0538	CAGTTCAAAGTC
VDR	hTFtarget	chromosome:GRCz11:6:13871041:13893727:-1	1498	1513	+	12.1184	2.2e-05	0.0888	AAAGTCAGTGAGGTCC
ENSG00000234254	database	chromosome:GRCz11:6:13871041:13893727:-1	533	542	-	10.8257	2.2e-05	0.0891	GGCTGTCATA
EGR4	database	chromosome:GRCz11:6:13871041:13893727:-1	1945	1955	+	11.959	2.21e-05	0.0897	TGGGGCAGGGA
FOXA1	hTFtarget	chromosome:GRCz11:6:13871041:13893727:-1	1253	1272	+	13.1364	2.21e-05	0.083	TTTCTCGATGTTTACTTGGT
RBCK1	hTFtarget	chromosome:GRCz11:6:13871041:13893727:-1	53	68	-	12.5263	2.21e-05	0.0635	TCCGCTGTGGCGACCC
RELA	hTFtarget	chromosome:GRCz11:6:13871041:13893727:-1	1851	1862	-	12.7273	2.21e-05	0.0443	CTTTCATTTACT
AR	hTFtarget	chromosome:GRCz11:6:13871041:13893727:-1	1220	1235	-	12.3333	2.22e-05	0.0852	TGGCTTCAATCGGAAT
CTNNB1	hTFtarget	chromosome:GRCz11:6:13871041:13893727:-1	1670	1681	+	12.9859	2.22e-05	0.0667	AACATGAAAGAA
MEIS3	database	chromosome:GRCz11:6:13871041:13893727:-1	531	546	-	12.4424	2.23e-05	0.0884	ACTGGGCTGTCATAAC
FOXA1	hTFtarget	chromosome:GRCz11:6:13871041:13893727:-1	1257	1272	+	13.1818	2.23e-05	0.0844	TCGATGTTTACTTGGT
FOXA2	hTFtarget	chromosome:GRCz11:6:13871041:13893727:-1	1261	1269	-	12.7662	2.23e-05	0.0823	AAGTAAACA
STAT5A	hTFtarget	chromosome:GRCz11:6:13871041:13893727:-1	935	946	-	11.8421	2.23e-05	0.0225	CACATTCATACA
EP300	hTFtarget	chromosome:GRCz11:6:13871041:13893727:-1	1945	1969	-	10.0132	2.23e-05	0.0743	TTCTGCCCCCTCCTTCCCTGCCCCA
SPI1	hTFtarget	chromosome:GRCz11:6:13871041:13893727:-1	1954	1969	-	12.5286	2.24e-05	0.0906	TTCTGCCCCCTCCTTC
TRIM28	hTFtarget	chromosome:GRCz11:6:13871041:13893727:-1	1218	1242	-	12.2436	2.24e-05	0.0435	CTTTCAGTGGCTTCAATCGGAATAG
ZNF263	hTFtarget	chromosome:GRCz11:6:13871041:13893727:-1	857	872	-	11.8	2.24e-05	0.0453	CGGAGCACCTGGAGGA
FOXA2	database	chromosome:GRCz11:6:13871041:13893727:-1	1260	1271	-	12.8218	2.24e-05	0.0828	CCAAGTAAACAT
BTAF1	hTFtarget	chromosome:GRCz11:6:13871041:13893727:-1	1944	1968	-	2.19737	2.25e-05	0.0904	TCTGCCCCCTCCTTCCCTGCCCCAA
FOXA1	hTFtarget	chromosome:GRCz11:6:13871041:13893727:-1	1261	1272	-	13.0606	2.26e-05	0.0862	ACCAAGTAAACA
BACH1	hTFtarget	chromosome:GRCz11:6:13871041:13893727:-1	1289	1300	+	10.4394	2.26e-05	0.0914	AATGAGTCAGGA
EGR4	database	chromosome:GRCz11:6:13871041:13893727:-1	1945	1955	+	11.8878	2.26e-05	0.0917	TGGGGCAGGGA
FOS	hTFtarget	chromosome:GRCz11:6:13871041:13893727:-1	1287	1298	+	13.2273	2.27e-05	0.0884	TTAATGAGTCAG
FOXA2	database	chromosome:GRCz11:6:13871041:13893727:-1	1260	1271	+	12.8413	2.28e-05	0.0858	ATGTTTACTTGG
FLI1	hTFtarget	chromosome:GRCz11:6:13871041:13893727:-1	1594	1618	+	-14.6447	2.28e-05	0.05	TAAGAAGGACAGAATGTATGAAAAA
FOXK1	hTFtarget	chromosome:GRCz11:6:13871041:13893727:-1	947	958	+	11.9254	2.28e-05	0.0285	TGTGTGGATGTT
FOXM1	hTFtarget	chromosome:GRCz11:6:13871041:13893727:-1	1566	1574	-	12.9868	2.28e-05	0.0923	TAACCACAG
MYB	hTFtarget	chromosome:GRCz11:6:13871041:13893727:-1	1566	1574	+	13.2424	2.28e-05	0.0908	CTGTGGTTA
MYB	hTFtarget	chromosome:GRCz11:6:13871041:13893727:-1	1566	1574	-	13.4714	2.28e-05	0.0864	TAACCACAG
BRD4	hTFtarget	chromosome:GRCz11:6:13871041:13893727:-1	1567	1575	-	13.3684	2.28e-05	0.0462	ATAACCACA
SRF	hTFtarget	chromosome:GRCz11:6:13871041:13893727:-1	1959	1970	+	12.9605	2.28e-05	0.0883	AGGGGGCAGAAA
TCF12	hTFtarget	chromosome:GRCz11:6:13871041:13893727:-1	1566	1574	-	12.9714	2.28e-05	0.0926	TAACCACAG
HMX2	database	chromosome:GRCz11:6:13871041:13893727:-1	472	482	-	11.297	2.28e-05	0.0785	TTTTAATTGGA
ARID3A	database	chromosome:GRCz11:6:13871041:13893727:-1	1518	1539	-	11.7609	2.29e-05	0.0117	AATACAATGAAAACTAAACATT
CBFB	database	chromosome:GRCz11:6:13871041:13893727:-1	247	257	-	12.7374	2.29e-05	0.0924	TGTGTGGTTTG
FOXA1	hTFtarget	chromosome:GRCz11:6:13871041:13893727:-1	1258	1273	-	13.0606	2.29e-05	0.0864	TACCAAGTAAACATCG
NRF1	hTFtarget	chromosome:GRCz11:6:13871041:13893727:-1	1952	1963	-	12.1286	2.29e-05	0.0928	CCCCTCCTTCCC
PCGF2	hTFtarget	chromosome:GRCz11:6:13871041:13893727:-1	856	877	+	12.5	2.29e-05	0.023	TTCCTCCAGGTGCTCCGGTTTC
RARA	hTFtarget	chromosome:GRCz11:6:13871041:13893727:-1	1566	1574	-	13.3947	2.29e-05	0.093	TAACCACAG
SUZ12	hTFtarget	chromosome:GRCz11:6:13871041:13893727:-1	939	950	-	11.0395	2.29e-05	0.0307	CACACACATTCA
CBFB	database	chromosome:GRCz11:6:13871041:13893727:-1	247	257	-	12.7273	2.29e-05	0.0924	TGTGTGGTTTG
RXR:RAR_DR5	database	chromosome:GRCz11:6:13871041:13893727:-1	1797	1813	+	12	2.3e-05	0.0464	AGTTCAAAGTCAGTCCA
HNF1A	database	chromosome:GRCz11:6:13871041:13893727:-1	1570	1584	+	12.6	2.3e-05	0.0729	GGTTATAAATTACAC
RXR:RAR	database	chromosome:GRCz11:6:13871041:13893727:-1	1797	1813	+	12	2.3e-05	0.0464	AGTTCAAAGTCAGTCCA
FOXA1	hTFtarget	chromosome:GRCz11:6:13871041:13893727:-1	1259	1272	+	12.9545	2.3e-05	0.0886	GATGTTTACTTGGT
NR3C1	hTFtarget	chromosome:GRCz11:6:13871041:13893727:-1	1257	1272	-	12.9851	2.3e-05	0.0864	ACCAAGTAAACATCGA
RELA	hTFtarget	chromosome:GRCz11:6:13871041:13893727:-1	1322	1333	-	12.6753	2.3e-05	0.0443	CTCTCTCATCCT
DDX5	hTFtarget	chromosome:GRCz11:6:13871041:13893727:-1	933	957	-	8.84416	2.3e-05	0.0304	ACATCCACACACACATTCATACACT
TRIM24	hTFtarget	chromosome:GRCz11:6:13871041:13893727:-1	1690	1711	-	12.2949	2.31e-05	0.0152	AAATGTGTAAAAACTAACAAGT
YY1	hTFtarget	chromosome:GRCz11:6:13871041:13893727:-1	730	751	-	9.5	2.32e-05	0.0469	CTACCTACTGCGCCACTGCCTC
CREB1	hTFtarget	chromosome:GRCz11:6:13871041:13893727:-1	1942	1966	-	11.9662	2.32e-05	0.0146	TGCCCCCTCCTTCCCTGCCCCAAAC
EP300	hTFtarget	chromosome:GRCz11:6:13871041:13893727:-1	1795	1806	-	12.6479	2.32e-05	0.0921	ACTTTGAACTGA
FOXA1	hTFtarget	chromosome:GRCz11:6:13871041:13893727:-1	687	708	-	11.9403	2.33e-05	0.0406	AATAAAAATACATAGACATTAA
FOXA1	hTFtarget	chromosome:GRCz11:6:13871041:13893727:-1	943	954	-	12.4478	2.33e-05	0.0468	TCCACACACACA
JUND	hTFtarget	chromosome:GRCz11:6:13871041:13893727:-1	1287	1298	-	13.3571	2.33e-05	0.0941	CTGACTCATTAA
TFAP4	hTFtarget	chromosome:GRCz11:6:13871041:13893727:-1	1261	1270	-	12.6364	2.33e-05	0.0869	CAAGTAAACA
FLI1	hTFtarget	chromosome:GRCz11:6:13871041:13893727:-1	1947	1962	+	12.1642	2.34e-05	0.0878	GGGCAGGGAAGGAGGG
JUND	hTFtarget	chromosome:GRCz11:6:13871041:13893727:-1	1289	1300	-	13.1061	2.34e-05	0.0907	TCCTGACTCATT
RNF2	hTFtarget	chromosome:GRCz11:6:13871041:13893727:-1	163	173	+	6.81429	2.34e-05	0.0321	CACTCATACAC
NR1I3	database	chromosome:GRCz11:6:13871041:13893727:-1	1498	1515	+	12.3111	2.35e-05	0.0949	AAAGTCAGTGAGGTCCAA
FOS	hTFtarget	chromosome:GRCz11:6:13871041:13893727:-1	1288	1298	-	13.5	2.35e-05	0.0889	CTGACTCATTA
NFATC1	hTFtarget	chromosome:GRCz11:6:13871041:13893727:-1	939	950	-	11.8289	2.35e-05	0.0232	CACACACATTCA
RUNX1	hTFtarget	chromosome:GRCz11:6:13871041:13893727:-1	729	740	+	12.5	2.35e-05	0.0954	TGAGGCAGTGGC
GATA3	hTFtarget	chromosome:GRCz11:6:13871041:13893727:-1	248	256	+	12.9868	2.36e-05	0.0479	AAACCACAC
GATA4	hTFtarget	chromosome:GRCz11:6:13871041:13893727:-1	1290	1298	+	14.0921	2.36e-05	0.0954	ATGAGTCAG
HDAC6	hTFtarget	chromosome:GRCz11:6:13871041:13893727:-1	1290	1298	+	13.6056	2.36e-05	0.0875	ATGAGTCAG
HOXA9	hTFtarget	chromosome:GRCz11:6:13871041:13893727:-1	1566	1574	-	12.8289	2.36e-05	0.0641	TAACCACAG
NFIC	hTFtarget	chromosome:GRCz11:6:13871041:13893727:-1	1742	1750	+	12.4857	2.36e-05	0.0957	TGCCAAAAA
SPI1	hTFtarget	chromosome:GRCz11:6:13871041:13893727:-1	1290	1298	+	13.7105	2.36e-05	0.0905	ATGAGTCAG
STAT3	hTFtarget	chromosome:GRCz11:6:13871041:13893727:-1	1290	1298	-	13.0526	2.36e-05	0.0914	CTGACTCAT
EPAS1	hTFtarget	chromosome:GRCz11:6:13871041:13893727:-1	1290	1298	-	13.5132	2.36e-05	0.094	CTGACTCAT
FLI1	hTFtarget	chromosome:GRCz11:6:13871041:13893727:-1	1948	1965	+	-7.86364	2.37e-05	0.0944	GGCAGGGAAGGAGGGGGC
FOXA1	hTFtarget	chromosome:GRCz11:6:13871041:13893727:-1	945	958	+	12.4328	2.37e-05	0.075	TGTGTGTGGATGTT
SMC3	hTFtarget	chromosome:GRCz11:6:13871041:13893727:-1	2023	2034	+	11.6667	2.37e-05	0.0961	CTCCAGAGGGTG
STAT3	hTFtarget	chromosome:GRCz11:6:13871041:13893727:-1	1809	1824	-	12.4286	2.37e-05	0.0714	GAATCATATTTTGGAC
SRC	hTFtarget	chromosome:GRCz11:6:13871041:13893727:-1	737	758	-	10.8026	2.38e-05	0.0836	GACAGCACTACCTACTGCGCCA
FOXA1	hTFtarget	chromosome:GRCz11:6:13871041:13893727:-1	1261	1269	-	12.6364	2.39e-05	0.0887	AAGTAAACA
FOXA1	hTFtarget	chromosome:GRCz11:6:13871041:13893727:-1	936	951	+	9.87324	2.39e-05	0.0328	GTATGAATGTGTGTGT
SMAD4	hTFtarget	chromosome:GRCz11:6:13871041:13893727:-1	1185	1193	-	12.9474	2.39e-05	0.0902	AATCAACAA
SRF	database	chromosome:GRCz11:6:13871041:13893727:-1	1194	1207	+	12.5408	2.4e-05	0.0974	CTCCATAGATGGCA
GATA3	hTFtarget	chromosome:GRCz11:6:13871041:13893727:-1	192	207	+	12.2368	2.4e-05	0.0323	CCCAATTGAAACCAGA
IRF5	hTFtarget	chromosome:GRCz11:6:13871041:13893727:-1	479	494	+	5.7013	2.4e-05	0.0129	AAAAAAAAAATTTCCT
REST	hTFtarget	chromosome:GRCz11:6:13871041:13893727:-1	1943	1967	+	11.4545	2.4e-05	0.0969	TTTGGGGCAGGGAAGGAGGGGGCAG
RNF2	hTFtarget	chromosome:GRCz11:6:13871041:13893727:-1	938	953	-	-0.9	2.4e-05	0.0114	CCACACACACATTCAT
SUMO2/SUMO3	hTFtarget	chromosome:GRCz11:6:13871041:13893727:-1	1068	1089	+	12.3205	2.4e-05	0.0383	GACAAGAGAATGAATGAATTAT
FOXA1	hTFtarget	chromosome:GRCz11:6:13871041:13893727:-1	1261	1269	-	12.6623	2.41e-05	0.0892	AAGTAAACA
SP2	hTFtarget	chromosome:GRCz11:6:13871041:13893727:-1	151	170	-	10.2632	2.41e-05	0.0476	TATGAGTGTGAATGAGTGTG
SPI1	hTFtarget	chromosome:GRCz11:6:13871041:13893727:-1	1631	1642	+	12.8289	2.41e-05	0.0799	AAAAAGGCAGGG
MYC	hTFtarget	chromosome:GRCz11:6:13871041:13893727:-1	1952	1967	+	10.3421	2.42e-05	0.0978	GGGAAGGAGGGGGCAG
TCF7L2	hTFtarget	chromosome:GRCz11:6:13871041:13893727:-1	1797	1808	+	12.5606	2.42e-05	0.0933	AGTTCAAAGTCA
FLI1	hTFtarget	chromosome:GRCz11:6:13871041:13893727:-1	1598	1622	+	4.86364	2.43e-05	0.0474	AAGGACAGAATGTATGAAAAAAAAA
FOS	hTFtarget	chromosome:GRCz11:6:13871041:13893727:-1	1290	1298	-	13.6515	2.43e-05	0.0963	CTGACTCAT
FOXA2	hTFtarget	chromosome:GRCz11:6:13871041:13893727:-1	1258	1272	-	13.0152	2.43e-05	0.0919	ACCAAGTAAACATCG
SPI1	hTFtarget	chromosome:GRCz11:6:13871041:13893727:-1	1290	1298	-	13.8169	2.43e-05	0.0929	CTGACTCAT
SPI1	hTFtarget	chromosome:GRCz11:6:13871041:13893727:-1	1290	1298	-	13.9079	2.43e-05	0.0923	CTGACTCAT
EHF	hTFtarget	chromosome:GRCz11:6:13871041:13893727:-1	1290	1298	-	13.1558	2.43e-05	0.0923	CTGACTCAT
FOXA1	hTFtarget	chromosome:GRCz11:6:13871041:13893727:-1	934	949	+	9.8169	2.44e-05	0.0328	GTGTATGAATGTGTGT
HDAC2	hTFtarget	chromosome:GRCz11:6:13871041:13893727:-1	1261	1271	+	12.5556	2.44e-05	0.0909	TGTTTACTTGG
TRIM28	hTFtarget	chromosome:GRCz11:6:13871041:13893727:-1	261	276	-	10.3289	2.44e-05	0.0989	CTGGGTCAGTTGGCGT
GSX2	database	chromosome:GRCz11:6:13871041:13893727:-1	1286	1295	+	9.97059	2.44e-05	0.0429	TTTAATGAGT
FOS	hTFtarget	chromosome:GRCz11:6:13871041:13893727:-1	1288	1299	-	12.9545	2.45e-05	0.0953	CCTGACTCATTA
RELA	hTFtarget	chromosome:GRCz11:6:13871041:13893727:-1	1852	1863	+	12.7763	2.45e-05	0.0904	GTAAATGAAAGA
STAT5B	hTFtarget	chromosome:GRCz11:6:13871041:13893727:-1	1566	1574	-	13.2368	2.45e-05	0.0728	TAACCACAG
TCF4	hTFtarget	chromosome:GRCz11:6:13871041:13893727:-1	829	844	+	12.4571	2.45e-05	0.0497	GCATGTTCTTCCAGCC
TRIM28	hTFtarget	chromosome:GRCz11:6:13871041:13893727:-1	1965	1986	-	0.513158	2.45e-05	0.0988	AGGGGCTATTTGTAGGTTTCTG
BRD2	hTFtarget	chromosome:GRCz11:6:13871041:13893727:-1	157	172	+	11.3289	2.46e-05	0.0493	CATTCACACTCATACA
BRD2	hTFtarget	chromosome:GRCz11:6:13871041:13893727:-1	940	952	-	11.5	2.46e-05	0.0242	CACACACACATTC
TP63	hTFtarget	chromosome:GRCz11:6:13871041:13893727:-1	1827	1841	-	12.6818	2.46e-05	0.0993	TGCCAGCTCTTGTCT
FOXO3	hTFtarget	chromosome:GRCz11:6:13871041:13893727:-1	252	267	+	11.6579	2.47e-05	0.0145	CACACAGAAACGCCAA
IRF5	hTFtarget	chromosome:GRCz11:6:13871041:13893727:-1	1617	1632	+	5.5974	2.47e-05	0.0129	AAAAAAAACACTGTAA
FOXO3	hTFtarget	chromosome:GRCz11:6:13871041:13893727:-1	929	953	-	-2.53947	2.48e-05	0.00872	CCACACACACATTCATACACTACAG
NFATC1	hTFtarget	chromosome:GRCz11:6:13871041:13893727:-1	161	172	+	11.7237	2.48e-05	0.0232	CACACTCATACA
BRD3	hTFtarget	chromosome:GRCz11:6:13871041:13893727:-1	936	956	-	8.54545	2.48e-05	0.0246	CATCCACACACACATTCATAC
FLI1	hTFtarget	chromosome:GRCz11:6:13871041:13893727:-1	1211	1219	+	11.9242	2.49e-05	0.0969	TTCCTGCCT
BRD3	hTFtarget	chromosome:GRCz11:6:13871041:13893727:-1	149	164	+	12.4286	2.49e-05	0.0252	TACACACTCATTCACA
ZNF92	hTFtarget	chromosome:GRCz11:6:13871041:13893727:-1	668	692	+	10.9722	2.49e-05	0.0211	TTTTTCATTACTTAATTTTTTAATG
ARNT	hTFtarget	chromosome:GRCz11:6:13871041:13893727:-1	149	164	-	12.2588	2.5e-05	0.017	TGTGAATGAGTGTGTA
TCF7L2	hTFtarget	chromosome:GRCz11:6:13871041:13893727:-1	1670	1681	-	12.5758	2.5e-05	0.0975	TTCTTTCATGTT
FOXA1	hTFtarget	chromosome:GRCz11:6:13871041:13893727:-1	1261	1272	+	12.9697	2.51e-05	0.0961	TGTTTACTTGGT
TCF4	hTFtarget	chromosome:GRCz11:6:13871041:13893727:-1	1793	1808	+	12.5455	2.51e-05	0.0983	TTTCAGTTCAAAGTCA
ZNF250	hTFtarget	chromosome:GRCz11:6:13871041:13893727:-1	152	173	-	11.7895	2.51e-05	0.0161	GTGTATGAGTGTGAATGAGTGT
FOXO3	hTFtarget	chromosome:GRCz11:6:13871041:13893727:-1	935	950	-	11.6184	2.52e-05	0.0145	CACACACATTCATACA
TCF4	hTFtarget	chromosome:GRCz11:6:13871041:13893727:-1	1670	1681	+	12.662	2.52e-05	0.0474	AACATGAAAGAA
EP300	hTFtarget	chromosome:GRCz11:6:13871041:13893727:-1	1290	1298	-	12.8143	2.52e-05	0.0978	CTGACTCAT
MED1	hTFtarget	chromosome:GRCz11:6:13871041:13893727:-1	1290	1298	-	13.7606	2.53e-05	0.0951	CTGACTCAT
SPI1	hTFtarget	chromosome:GRCz11:6:13871041:13893727:-1	1953	1968	-	12.3816	2.53e-05	0.102	TCTGCCCCCTCCTTCC
FOXJ2	database	chromosome:GRCz11:6:13871041:13893727:-1	1256	1273	-	12.9783	2.54e-05	0.0944	TACCAAGTAAACATCGAG
HOXA7	database	chromosome:GRCz11:6:13871041:13893727:-1	1046	1061	+	11.977	2.54e-05	0.0955	GGATTAATAAAGGGAC
ESR1	hTFtarget	chromosome:GRCz11:6:13871041:13893727:-1	1948	1969	+	11.194	2.54e-05	0.0335	GGCAGGGAAGGAGGGGGCAGAA
FOXA1	hTFtarget	chromosome:GRCz11:6:13871041:13893727:-1	1258	1273	+	12.8788	2.54e-05	0.0942	CGATGTTTACTTGGTA
POU5F1	hTFtarget	chromosome:GRCz11:6:13871041:13893727:-1	1067	1082	+	12.3846	2.54e-05	0.0885	AGACAAGAGAATGAAT
FOXK1	hTFtarget	chromosome:GRCz11:6:13871041:13893727:-1	151	159	-	12.3099	2.55e-05	0.0256	ATGAGTGTG
FOXK1	hTFtarget	chromosome:GRCz11:6:13871041:13893727:-1	161	169	-	12.3099	2.55e-05	0.0256	ATGAGTGTG
IRF1	hTFtarget	chromosome:GRCz11:6:13871041:13893727:-1	14	29	-	10.8182	2.55e-05	0.0953	GAAAAGAAAATGAATG
RNF2	hTFtarget	chromosome:GRCz11:6:13871041:13893727:-1	152	167	+	-1.15714	2.55e-05	0.0114	ACACTCATTCACACTC
EGR1	hTFtarget	chromosome:GRCz11:6:13871041:13893727:-1	938	959	+	12.0897	2.55e-05	0.0143	ATGAATGTGTGTGTGGATGTTT
FOXA1	hTFtarget	chromosome:GRCz11:6:13871041:13893727:-1	1259	1273	-	12.791	2.56e-05	0.0986	TACCAAGTAAACATC
CTCF	hTFtarget	chromosome:GRCz11:6:13871041:13893727:-1	1302	1313	+	12.4868	2.56e-05	0.104	CCCTGCTGTACT
FOXA1	hTFtarget	chromosome:GRCz11:6:13871041:13893727:-1	1261	1272	+	12.7612	2.57e-05	0.0968	TGTTTACTTGGT
FOXM1	hTFtarget	chromosome:GRCz11:6:13871041:13893727:-1	507	521	+	12.7083	2.57e-05	0.0948	TGTCAATATTTGAAC
POLR2A	hTFtarget	chromosome:GRCz11:6:13871041:13893727:-1	1956	1971	+	12.3377	2.57e-05	0.102	AGGAGGGGGCAGAAAC
SIN3A	hTFtarget	chromosome:GRCz11:6:13871041:13893727:-1	535	543	-	13.3684	2.57e-05	0.105	GGGCTGTCA
ESR1	hTFtarget	chromosome:GRCz11:6:13871041:13893727:-1	1946	1967	+	1.1831	2.58e-05	0.0511	GGGGCAGGGAAGGAGGGGGCAG
FLI1	hTFtarget	chromosome:GRCz11:6:13871041:13893727:-1	1946	1970	+	-15.2237	2.58e-05	0.05	GGGGCAGGGAAGGAGGGGGCAGAAA
SMAD1	hTFtarget	chromosome:GRCz11:6:13871041:13893727:-1	737	752	-	11.7143	2.58e-05	0.104	ACTACCTACTGCGCCA
SOX2	database	chromosome:GRCz11:6:13871041:13893727:-1	1375	1390	-	12.8878	2.59e-05	0.0971	GAAACCTTTGTTCGTC
SUZ12	hTFtarget	chromosome:GRCz11:6:13871041:13893727:-1	856	880	+	11.5132	2.59e-05	0.0519	TTCCTCCAGGTGCTCCGGTTTCCCC
TBL1XR1	hTFtarget	chromosome:GRCz11:6:13871041:13893727:-1	1318	1333	+	12.4085	2.59e-05	0.0385	ATGGAGGATGAGAGAG
CDK8	hTFtarget	chromosome:GRCz11:6:13871041:13893727:-1	1946	1970	-	11.7143	2.59e-05	0.0347	TTTCTGCCCCCTCCTTCCCTGCCCC
EP300	hTFtarget	chromosome:GRCz11:6:13871041:13893727:-1	161	176	+	12.3662	2.59e-05	0.0231	CACACTCATACACTAC
SP3	database	chromosome:GRCz11:6:13871041:13893727:-1	1950	1969	+	12.1009	2.6e-05	0.0706	CAGGGAAGGAGGGGGCAGAA
FOXM1	hTFtarget	chromosome:GRCz11:6:13871041:13893727:-1	507	521	-	12.4545	2.6e-05	0.0806	GTTCAAATATTGACA
KLF4	hTFtarget	chromosome:GRCz11:6:13871041:13893727:-1	937	952	-	11.0857	2.6e-05	0.021	CACACACACATTCATA
POU5F1	hTFtarget	chromosome:GRCz11:6:13871041:13893727:-1	1948	1969	+	11.5789	2.6e-05	0.0417	GGCAGGGAAGGAGGGGGCAGAA
SRF	hTFtarget	chromosome:GRCz11:6:13871041:13893727:-1	1196	1207	-	11.4697	2.6e-05	0.099	TGCCATCTATGG
YY1	hTFtarget	chromosome:GRCz11:6:13871041:13893727:-1	729	744	+	11.3421	2.6e-05	0.105	TGAGGCAGTGGCGCAG
RUNX2	database	chromosome:GRCz11:6:13871041:13893727:-1	246	256	+	12.1633	2.61e-05	0.105	GCAAACCACAC
TCF12	database	chromosome:GRCz11:6:13871041:13893727:-1	118	126	-	13.2623	2.62e-05	0.107	TGCAGCTGG
SRF	database	chromosome:GRCz11:6:13871041:13893727:-1	1191	1209	+	12.1463	2.62e-05	0.0757	ATTCTCCATAGATGGCAAG
NR3C1	hTFtarget	chromosome:GRCz11:6:13871041:13893727:-1	1599	1610	-	12.5857	2.62e-05	0.106	ACATTCTGTCCT
TAL1	hTFtarget	chromosome:GRCz11:6:13871041:13893727:-1	849	862	-	12.5286	2.62e-05	0.0531	GGAGGAAACCCACG
TRIM28	hTFtarget	chromosome:GRCz11:6:13871041:13893727:-1	977	998	+	5.60526	2.62e-05	0.0526	GCTGGAAGGGCATCTGTTGTGT
EP300	hTFtarget	chromosome:GRCz11:6:13871041:13893727:-1	1261	1272	-	12.9091	2.62e-05	0.0942	ACCAAGTAAACA
TCF12	database	chromosome:GRCz11:6:13871041:13893727:-1	118	126	-	13.2143	2.62e-05	0.107	TGCAGCTGG
SRF	hTFtarget	chromosome:GRCz11:6:13871041:13893727:-1	1193	1208	-	12.1429	2.63e-05	0.1	TTGCCATCTATGGAGA
VEZF1	hTFtarget	chromosome:GRCz11:6:13871041:13893727:-1	1951	1972	-	11.0571	2.63e-05	0.0265	GGTTTCTGCCCCCTCCTTCCCT
CREB1	hTFtarget	chromosome:GRCz11:6:13871041:13893727:-1	1930	1954	-	11.7703	2.63e-05	0.0146	CCCTGCCCCAAACTATACCTCTTTC
ARID5B	database	chromosome:GRCz11:6:13871041:13893727:-1	1655	1667	+	11.7624	2.63e-05	0.106	GGTTTGTGTTGGG
ARID5B	database	chromosome:GRCz11:6:13871041:13893727:-1	1655	1667	+	11.7525	2.64e-05	0.107	GGTTTGTGTTGGG
RUNX2	database	chromosome:GRCz11:6:13871041:13893727:-1	246	256	-	12.1829	2.64e-05	0.107	GTGTGGTTTGC
MEIS1B:HOXA9	database	chromosome:GRCz11:6:13871041:13893727:-1	1431	1444	+	10.7959	2.64e-05	0.102	TGACATTTTTTTGG
IRF5	hTFtarget	chromosome:GRCz11:6:13871041:13893727:-1	832	843	-	11.3421	2.64e-05	0.0522	GCTGGAAGAACA
SMAD3	hTFtarget	chromosome:GRCz11:6:13871041:13893727:-1	1289	1300	-	12.9571	2.64e-05	0.101	TCCTGACTCATT
TBL1XR1	hTFtarget	chromosome:GRCz11:6:13871041:13893727:-1	1847	1862	+	12.3803	2.64e-05	0.0385	GGTCAGTAAATGAAAG
FOXP1	database	chromosome:GRCz11:6:13871041:13893727:-1	1546	1565	-	-9.11905	2.65e-05	0.0789	TTATTTAGTTTGTCATTTTA
SP7	database	chromosome:GRCz11:6:13871041:13893727:-1	1950	1969	+	12.055	2.65e-05	0.07	CAGGGAAGGAGGGGGCAGAA
TP53	hTFtarget	chromosome:GRCz11:6:13871041:13893727:-1	1066	1077	+	12.641	2.66e-05	0.103	CAGACAAGAGAA
YY1	hTFtarget	chromosome:GRCz11:6:13871041:13893727:-1	1949	1964	+	11.2632	2.66e-05	0.0538	GCAGGGAAGGAGGGGG
ZNF333	database	chromosome:GRCz11:6:13871041:13893727:-1	1365	1373	+	12.099	2.67e-05	0.0969	GTATAATGA
ZNF333	database	chromosome:GRCz11:6:13871041:13893727:-1	1365	1373	+	12.099	2.67e-05	0.0965	GTATAATGA
NFE2L2	database	chromosome:GRCz11:6:13871041:13893727:-1	1056	1067	-	12.112	2.68e-05	0.108	TGCTTAGTCCCT
TCF7L2	database	chromosome:GRCz11:6:13871041:13893727:-1	1669	1682	+	12.7273	2.68e-05	0.0729	CAACATGAAAGAAT
NANOG	hTFtarget	chromosome:GRCz11:6:13871041:13893727:-1	1378	1386	+	12.2817	2.68e-05	0.104	GAACAAAGG
BCL6	hTFtarget	chromosome:GRCz11:6:13871041:13893727:-1	1566	1574	-	13.3158	2.68e-05	0.107	TAACCACAG
STAT3	hTFtarget	chromosome:GRCz11:6:13871041:13893727:-1	475	490	+	12.2564	2.68e-05	0.0452	AATTAAAAAAAAAATT
TAL1	hTFtarget	chromosome:GRCz11:6:13871041:13893727:-1	248	256	+	12.8947	2.68e-05	0.0541	AAACCACAC
NANOG	hTFtarget	chromosome:GRCz11:6:13871041:13893727:-1	1376	1386	+	12.9091	2.69e-05	0.104	ACGAACAAAGG
BRD3	hTFtarget	chromosome:GRCz11:6:13871041:13893727:-1	935	950	-	10.338	2.69e-05	0.0264	CACACACATTCATACA
SMARCB1	hTFtarget	chromosome:GRCz11:6:13871041:13893727:-1	1290	1298	-	13.9211	2.69e-05	0.105	CTGACTCAT
TCF12	hTFtarget	chromosome:GRCz11:6:13871041:13893727:-1	1290	1298	+	13.5789	2.69e-05	0.107	ATGAGTCAG
SP1	database	chromosome:GRCz11:6:13871041:13893727:-1	1954	1963	-	12.2809	2.7e-05	0.109	CCCCTCCTTC
ICE2	hTFtarget	chromosome:GRCz11:6:13871041:13893727:-1	741	763	+	10.1842	2.7e-05	0.0853	GCAGTAGGTAGTGCTGTCGCCTC
JUND	hTFtarget	chromosome:GRCz11:6:13871041:13893727:-1	1287	1302	-	10.6711	2.7e-05	0.109	GTTCCTGACTCATTAA
PPARD/PPARG	hTFtarget	chromosome:GRCz11:6:13871041:13893727:-1	153	164	+	12.5	2.7e-05	0.0422	CACTCATTCACA
SPI1	hTFtarget	chromosome:GRCz11:6:13871041:13893727:-1	1954	1969	+	12.4	2.7e-05	0.109	GAAGGAGGGGGCAGAA
EP300	hTFtarget	chromosome:GRCz11:6:13871041:13893727:-1	662	676	+	12.1667	2.7e-05	0.0992	TGTCTGTTTTTCATT
NFE2L2	database	chromosome:GRCz11:6:13871041:13893727:-1	1056	1067	+	12.0775	2.7e-05	0.109	AGGGACTAAGCA
FOSL2	database	chromosome:GRCz11:6:13871041:13893727:-1	1288	1298	+	13.1207	2.72e-05	0.108	TAATGAGTCAG
KDM1A	hTFtarget	chromosome:GRCz11:6:13871041:13893727:-1	943	954	-	12.2429	2.72e-05	0.0551	TCCACACACACA
KDM1A	hTFtarget	chromosome:GRCz11:6:13871041:13893727:-1	1942	1963	+	11.5775	2.72e-05	0.0273	GTTTGGGGCAGGGAAGGAGGGG
SPI1	hTFtarget	chromosome:GRCz11:6:13871041:13893727:-1	1950	1970	-	11.9211	2.72e-05	0.11	TTTCTGCCCCCTCCTTCCCTG
TRIM28	hTFtarget	chromosome:GRCz11:6:13871041:13893727:-1	1589	1609	+	9.13158	2.72e-05	0.0524	GAATCTAAGAAGGACAGAATG
FOSL2	database	chromosome:GRCz11:6:13871041:13893727:-1	1288	1298	-	13.102	2.72e-05	0.11	CTGACTCATTA
ALX1	database	chromosome:GRCz11:6:13871041:13893727:-1	1129	1140	-	12.3226	2.73e-05	0.099	GTTATTACATTA
ASCL1	hTFtarget	chromosome:GRCz11:6:13871041:13893727:-1	102	124	+	11.3553	2.73e-05	0.11	CACAGCGGATGCCCTTCCAGCTG
MYC	hTFtarget	chromosome:GRCz11:6:13871041:13893727:-1	941	955	-	1.45714	2.73e-05	0.0183	ATCCACACACACATT
BCL3	hTFtarget	chromosome:GRCz11:6:13871041:13893727:-1	161	176	+	12.0152	2.73e-05	0.022	CACACTCATACACTAC
SMAD1	hTFtarget	chromosome:GRCz11:6:13871041:13893727:-1	132	147	-	12.5395	2.75e-05	0.0546	TGATGTTTCCCAGAGA
ZNF384	hTFtarget	chromosome:GRCz11:6:13871041:13893727:-1	1615	1636	-	6.18056	2.75e-05	0.0168	CTTTTTACAGTGTTTTTTTTTT
OTP	database	chromosome:GRCz11:6:13871041:13893727:-1	1129	1140	+	12.3137	2.75e-05	0.101	TAATGTAATAAC
JUN	database	chromosome:GRCz11:6:13871041:13893727:-1	1290	1298	+	13.3621	2.76e-05	0.112	ATGAGTCAG
LEF1:TCF1	database	chromosome:GRCz11:6:13871041:13893727:-1	1376	1386	-	12.899	2.76e-05	0.105	CCTTTGTTCGT
FOSL2	hTFtarget	chromosome:GRCz11:6:13871041:13893727:-1	1290	1298	+	12.6818	2.76e-05	0.109	ATGAGTCAG
FOSL2	hTFtarget	chromosome:GRCz11:6:13871041:13893727:-1	1290	1298	+	13.4091	2.76e-05	0.112	ATGAGTCAG
FOXA1	hTFtarget	chromosome:GRCz11:6:13871041:13893727:-1	1257	1272	+	12.697	2.76e-05	0.104	TCGATGTTTACTTGGT
JUN	hTFtarget	chromosome:GRCz11:6:13871041:13893727:-1	1290	1298	+	13.5303	2.76e-05	0.109	ATGAGTCAG
JUN	hTFtarget	chromosome:GRCz11:6:13871041:13893727:-1	1290	1298	-	12.5	2.76e-05	0.111	CTGACTCAT
JUN	hTFtarget	chromosome:GRCz11:6:13871041:13893727:-1	1290	1298	-	13.1714	2.76e-05	0.111	CTGACTCAT
JUN	hTFtarget	chromosome:GRCz11:6:13871041:13893727:-1	1290	1298	-	13.6056	2.76e-05	0.105	CTGACTCAT
JUND	hTFtarget	chromosome:GRCz11:6:13871041:13893727:-1	1290	1298	-	13.2895	2.76e-05	0.109	CTGACTCAT
JUND	hTFtarget	chromosome:GRCz11:6:13871041:13893727:-1	1290	1298	-	13.5455	2.76e-05	0.111	CTGACTCAT
MAX	hTFtarget	chromosome:GRCz11:6:13871041:13893727:-1	1290	1298	-	13.0263	2.76e-05	0.107	CTGACTCAT
MYC	hTFtarget	chromosome:GRCz11:6:13871041:13893727:-1	1290	1298	+	13.0526	2.76e-05	0.112	ATGAGTCAG
RELA	hTFtarget	chromosome:GRCz11:6:13871041:13893727:-1	1290	1298	-	13.9868	2.76e-05	0.11	CTGACTCAT
RELA	hTFtarget	chromosome:GRCz11:6:13871041:13893727:-1	1290	1298	+	13.1842	2.76e-05	0.111	ATGAGTCAG
SMARCC2	hTFtarget	chromosome:GRCz11:6:13871041:13893727:-1	1290	1298	+	12.8289	2.76e-05	0.105	ATGAGTCAG
SPI1	hTFtarget	chromosome:GRCz11:6:13871041:13893727:-1	1290	1298	-	13.2368	2.76e-05	0.111	CTGACTCAT
SPI1	hTFtarget	chromosome:GRCz11:6:13871041:13893727:-1	1290	1298	-	12.9079	2.76e-05	0.11	CTGACTCAT
SPI1	hTFtarget	chromosome:GRCz11:6:13871041:13893727:-1	1290	1298	+	12.3684	2.76e-05	0.112	ATGAGTCAG
SPI1	hTFtarget	chromosome:GRCz11:6:13871041:13893727:-1	1290	1298	-	13.0286	2.76e-05	0.107	CTGACTCAT
SPI1	hTFtarget	chromosome:GRCz11:6:13871041:13893727:-1	1290	1298	+	13.0658	2.76e-05	0.103	ATGAGTCAG
SPI1	hTFtarget	chromosome:GRCz11:6:13871041:13893727:-1	1290	1298	-	12.5263	2.76e-05	0.112	CTGACTCAT
SPI1	hTFtarget	chromosome:GRCz11:6:13871041:13893727:-1	1290	1298	-	13.4507	2.76e-05	0.112	CTGACTCAT
CDK8	hTFtarget	chromosome:GRCz11:6:13871041:13893727:-1	1290	1298	+	13.6447	2.76e-05	0.105	ATGAGTCAG
CREBBP	hTFtarget	chromosome:GRCz11:6:13871041:13893727:-1	1290	1298	+	13.7714	2.76e-05	0.112	ATGAGTCAG
JUN	database	chromosome:GRCz11:6:13871041:13893727:-1	1290	1298	-	13.3232	2.76e-05	0.111	CTGACTCAT
MYB	hTFtarget	chromosome:GRCz11:6:13871041:13893727:-1	1092	1100	-	11.5857	2.77e-05	0.0995	CAACTGAAA
SMAD2/SMAD3	hTFtarget	chromosome:GRCz11:6:13871041:13893727:-1	1186	1194	-	12.8857	2.77e-05	0.0531	GAATCAACA
FOXA1	hTFtarget	chromosome:GRCz11:6:13871041:13893727:-1	1598	1609	-	12.2	2.78e-05	0.113	CATTCTGTCCTT
NFATC1	hTFtarget	chromosome:GRCz11:6:13871041:13893727:-1	940	959	+	8.61429	2.78e-05	0.014	GAATGTGTGTGTGGATGTTT
RAD21	hTFtarget	chromosome:GRCz11:6:13871041:13893727:-1	741	762	-	10.9571	2.79e-05	0.112	AGGCGACAGCACTACCTACTGC
SMAD1	hTFtarget	chromosome:GRCz11:6:13871041:13893727:-1	737	748	-	12.4474	2.79e-05	0.0565	CCTACTGCGCCA
SRF	hTFtarget	chromosome:GRCz11:6:13871041:13893727:-1	1253	1277	-	10.4737	2.79e-05	0.112	AAAATACCAAGTAAACATCGAGAAA
ZBTB6	database	chromosome:GRCz11:6:13871041:13893727:-1	1323	1335	+	11.9796	2.79e-05	0.113	GGATGAGAGAGCT
ZBTB6	database	chromosome:GRCz11:6:13871041:13893727:-1	1323	1335	+	12	2.8e-05	0.113	GGATGAGAGAGCT
FOXA1	hTFtarget	chromosome:GRCz11:6:13871041:13893727:-1	1258	1273	+	12.7424	2.8e-05	0.107	CGATGTTTACTTGGTA
CBX3	hTFtarget	chromosome:GRCz11:6:13871041:13893727:-1	1301	1309	-	11.7368	2.8e-05	0.101	CAGCAGGGT
TCF4	hTFtarget	chromosome:GRCz11:6:13871041:13893727:-1	1670	1681	+	12.6338	2.8e-05	0.0538	AACATGAAAGAA
EZH2	hTFtarget	chromosome:GRCz11:6:13871041:13893727:-1	1614	1635	+	11.2442	2.81e-05	0.0409	AAAAAAAAAAACACTGTAAAAA
SUZ12	hTFtarget	chromosome:GRCz11:6:13871041:13893727:-1	143	159	+	10.7237	2.81e-05	0.0429	CATCAATACACACTCAT
EP300	hTFtarget	chromosome:GRCz11:6:13871041:13893727:-1	1288	1302	+	12.7714	2.81e-05	0.114	TAATGAGTCAGGAAC
BPTF	database	chromosome:GRCz11:6:13871041:13893727:-1	1763	1774	+	11.6765	2.82e-05	0.07	TGTGTTGTTTGA
NFATC1	hTFtarget	chromosome:GRCz11:6:13871041:13893727:-1	937	952	-	11.8485	2.82e-05	0.015	CACACACACATTCATA
FLI1	hTFtarget	chromosome:GRCz11:6:13871041:13893727:-1	1946	1970	-	-23.2857	2.83e-05	0.0557	TTTCTGCCCCCTCCTTCCCTGCCCC
FOXA1	hTFtarget	chromosome:GRCz11:6:13871041:13893727:-1	1258	1273	+	12.7727	2.83e-05	0.107	CGATGTTTACTTGGTA
BPTF	database	chromosome:GRCz11:6:13871041:13893727:-1	1763	1774	+	11.6765	2.83e-05	0.0702	TGTGTTGTTTGA
MYC	hTFtarget	chromosome:GRCz11:6:13871041:13893727:-1	1953	1968	-	11.3026	2.84e-05	0.115	TCTGCCCCCTCCTTCC
ZNF263	hTFtarget	chromosome:GRCz11:6:13871041:13893727:-1	1916	1937	+	11.4026	2.85e-05	0.0277	GAGAGTGAGAGCTGGAAAGAGG
ESR1	hTFtarget	chromosome:GRCz11:6:13871041:13893727:-1	268	276	-	12.7895	2.86e-05	0.116	CTGGGTCAG
WHSC1	hTFtarget	chromosome:GRCz11:6:13871041:13893727:-1	151	166	+	12.1818	2.86e-05	0.0289	CACACTCATTCACACT
IRF1	database	chromosome:GRCz11:6:13871041:13893727:-1	9	29	+	11	2.87e-05	0.108	TCATTCATTCATTTTCTTTTC
BRD3	hTFtarget	chromosome:GRCz11:6:13871041:13893727:-1	224	235	+	11.806	2.87e-05	0.116	CATGCGAACGCA
PAX5	database	chromosome:GRCz11:6:13871041:13893727:-1	727	736	+	10.2135	2.88e-05	0.0389	GATGAGGCAG
SPI1	hTFtarget	chromosome:GRCz11:6:13871041:13893727:-1	1948	1969	+	9.61429	2.88e-05	0.116	GGCAGGGAAGGAGGGGGCAGAA
TRIM24	hTFtarget	chromosome:GRCz11:6:13871041:13893727:-1	1027	1048	-	10.1711	2.88e-05	0.0992	TCCGGGGTCGCCACAGCAGAAT
RUNX1	hTFtarget	chromosome:GRCz11:6:13871041:13893727:-1	970	980	+	12.5152	2.89e-05	0.117	GGTTGTGGCTG
SPI1	hTFtarget	chromosome:GRCz11:6:13871041:13893727:-1	1953	1964	+	12.6711	2.89e-05	0.117	GGAAGGAGGGGG
FUBP1	database	chromosome:GRCz11:6:13871041:13893727:-1	661	672	+	11.9388	2.89e-05	0.0597	CTGTCTGTTTTT
SOX7	database	chromosome:GRCz11:6:13871041:13893727:-1	1573	1589	+	4.93878	2.89e-05	0.105	TATAAATTACACTCTTG
AP4	database	chromosome:GRCz11:6:13871041:13893727:-1	118	130	+	11.9898	2.9e-05	0.0829	CCAGCTGCAACCC
JUND	hTFtarget	chromosome:GRCz11:6:13871041:13893727:-1	1793	1801	-	13.5921	2.9e-05	0.112	GAACTGAAA
BHLHE40	hTFtarget	chromosome:GRCz11:6:13871041:13893727:-1	1946	1957	-	11.6316	2.9e-05	0.117	CTTCCCTGCCCC
BRD4	hTFtarget	chromosome:GRCz11:6:13871041:13893727:-1	1940	1961	-	11.8312	2.91e-05	0.0193	CCTCCTTCCCTGCCCCAAACTA
SPI1	hTFtarget	chromosome:GRCz11:6:13871041:13893727:-1	1954	1969	-	12.1429	2.91e-05	0.118	TTCTGCCCCCTCCTTC
EP300	hTFtarget	chromosome:GRCz11:6:13871041:13893727:-1	668	681	-	7.95714	2.91e-05	0.11	TAAGTAATGAAAAA
FOXO6	database	chromosome:GRCz11:6:13871041:13893727:-1	875	888	-	8.87755	2.91e-05	0.0906	GGACTGTGGGGGAA
FUBP1	database	chromosome:GRCz11:6:13871041:13893727:-1	661	672	+	11.9474	2.92e-05	0.0596	CTGTCTGTTTTT
FLI1	hTFtarget	chromosome:GRCz11:6:13871041:13893727:-1	1946	1961	-	12.5758	2.92e-05	0.118	CCTCCTTCCCTGCCCC
FOXA1	hTFtarget	chromosome:GRCz11:6:13871041:13893727:-1	1258	1273	+	12.6667	2.92e-05	0.11	CGATGTTTACTTGGTA
FOXA2	hTFtarget	chromosome:GRCz11:6:13871041:13893727:-1	1258	1273	+	12.6667	2.92e-05	0.115	CGATGTTTACTTGGTA
JUN	hTFtarget	chromosome:GRCz11:6:13871041:13893727:-1	1290	1298	+	13.1714	2.92e-05	0.117	ATGAGTCAG
NR3C1	hTFtarget	chromosome:GRCz11:6:13871041:13893727:-1	1833	1848	+	12.3158	2.92e-05	0.091	GAGCTGGCACAACTGG
TAL1	hTFtarget	chromosome:GRCz11:6:13871041:13893727:-1	117	125	-	12.6053	2.92e-05	0.066	GCAGCTGGA
TEAD4	hTFtarget	chromosome:GRCz11:6:13871041:13893727:-1	1565	1573	-	12.7237	2.92e-05	0.0673	AACCACAGT
ZNF384	hTFtarget	chromosome:GRCz11:6:13871041:13893727:-1	1946	1961	+	12.1184	2.92e-05	0.118	GGGGCAGGGAAGGAGG
JUN	database	chromosome:GRCz11:6:13871041:13893727:-1	1424	1436	+	12.449	2.93e-05	0.119	AACATGATGACAT
NFATC1	hTFtarget	chromosome:GRCz11:6:13871041:13893727:-1	935	950	-	11.803	2.93e-05	0.015	CACACACATTCATACA
SMARCC1	database	chromosome:GRCz11:6:13871041:13893727:-1	1290	1298	+	12.931	2.94e-05	0.119	ATGAGTCAG
FOSL1	hTFtarget	chromosome:GRCz11:6:13871041:13893727:-1	1290	1298	+	13.9577	2.94e-05	0.115	ATGAGTCAG
NFATC1	hTFtarget	chromosome:GRCz11:6:13871041:13893727:-1	942	950	-	12.9605	2.94e-05	0.0598	CACACACAT
RUNX1	hTFtarget	chromosome:GRCz11:6:13871041:13893727:-1	246	256	+	12.7424	2.94e-05	0.0597	GCAAACCACAC
SMARCC1	database	chromosome:GRCz11:6:13871041:13893727:-1	1290	1298	+	12.8788	2.94e-05	0.119	ATGAGTCAG
HOXD8	database	chromosome:GRCz11:6:13871041:13893727:-1	680	696	+	11.7829	2.95e-05	0.0974	TAATTTTTTAATGTCTA
BDP1	database	chromosome:GRCz11:6:13871041:13893727:-1	280	291	+	12.1532	2.95e-05	0.0684	AGGCTCGAACCA
IKZF1	hTFtarget	chromosome:GRCz11:6:13871041:13893727:-1	15	30	+	12.2368	2.95e-05	0.115	ATTCATTTTCTTTTCG
RNF2	hTFtarget	chromosome:GRCz11:6:13871041:13893727:-1	936	947	-	7.90141	2.95e-05	0.033	ACACATTCATAC
RUNX2	hTFtarget	chromosome:GRCz11:6:13871041:13893727:-1	969	980	+	11.9242	2.95e-05	0.0598	GGGTTGTGGCTG
POU5F1	hTFtarget	chromosome:GRCz11:6:13871041:13893727:-1	939	953	+	12.0149	2.97e-05	0.0526	TGAATGTGTGTGTGG
BRD4	hTFtarget	chromosome:GRCz11:6:13871041:13893727:-1	154	175	-	11.7564	2.97e-05	0.0596	TAGTGTATGAGTGTGAATGAGT
SOX17	hTFtarget	chromosome:GRCz11:6:13871041:13893727:-1	663	677	+	12.5714	2.97e-05	0.0735	GTCTGTTTTTCATTA
ESR1	hTFtarget	chromosome:GRCz11:6:13871041:13893727:-1	150	171	-	10.8421	2.98e-05	0.0477	GTATGAGTGTGAATGAGTGTGT
FOXA1	hTFtarget	chromosome:GRCz11:6:13871041:13893727:-1	1261	1269	-	11.9167	2.98e-05	0.111	AAGTAAACA
HMGA1	database	chromosome:GRCz11:6:13871041:13893727:-1	14	28	+	10.951	2.99e-05	0.0572	CATTCATTTTCTTTT
POLR2A	hTFtarget	chromosome:GRCz11:6:13871041:13893727:-1	1032	1047	-	10.7763	2.99e-05	0.121	CCGGGGTCGCCACAGC
RNF2	hTFtarget	chromosome:GRCz11:6:13871041:13893727:-1	690	701	-	7.87324	2.99e-05	0.033	ATACATAGACAT
TRIM24	hTFtarget	chromosome:GRCz11:6:13871041:13893727:-1	692	713	-	11.9231	2.99e-05	0.0165	AAATTAATAAAAATACATAGAC
ZNF35	database	chromosome:GRCz11:6:13871041:13893727:-1	1185	1194	+	8.82682	2.99e-05	0.0556	TTGTTGATTC
FOXO3	hTFtarget	chromosome:GRCz11:6:13871041:13893727:-1	149	164	+	11.2895	3e-05	0.0145	TACACACTCATTCACA
MEF2A	hTFtarget	chromosome:GRCz11:6:13871041:13893727:-1	1850	1861	+	12.5263	3e-05	0.0899	CAGTAAATGAAA
NCOR2	hTFtarget	chromosome:GRCz11:6:13871041:13893727:-1	248	256	+	12.6053	3.01e-05	0.0612	AAACCACAC
POLR2A	hTFtarget	chromosome:GRCz11:6:13871041:13893727:-1	727	742	-	10.6184	3.01e-05	0.122	GCGCCACTGCCTCATC
TEAD4	hTFtarget	chromosome:GRCz11:6:13871041:13893727:-1	1725	1736	+	12.5844	3.01e-05	0.112	ATAAAACAAATA
CREBBP	hTFtarget	chromosome:GRCz11:6:13871041:13893727:-1	1261	1269	-	12.9091	3.01e-05	0.109	AAGTAAACA
POLR2A	hTFtarget	chromosome:GRCz11:6:13871041:13893727:-1	732	753	-	10.3289	3.02e-05	0.0707	CACTACCTACTGCGCCACTGCC
FOXD3	database	chromosome:GRCz11:6:13871041:13893727:-1	1618	1626	-	13.2169	3.03e-05	0.0526	TGTTTTTTT
AP1	database	chromosome:GRCz11:6:13871041:13893727:-1	1288	1300	+	11.9556	3.03e-05	0.117	TAATGAGTCAGGA
FOXA1	hTFtarget	chromosome:GRCz11:6:13871041:13893727:-1	945	960	-	12.0439	3.03e-05	0.0184	GAAACATCCACACACA
FOXM1	hTFtarget	chromosome:GRCz11:6:13871041:13893727:-1	1290	1298	-	12.5325	3.03e-05	0.11	CTGACTCAT
ARRB1	hTFtarget	chromosome:GRCz11:6:13871041:13893727:-1	12	27	-	8.18421	3.03e-05	0.113	AAAGAAAATGAATGAA
IRF1	hTFtarget	chromosome:GRCz11:6:13871041:13893727:-1	14	29	-	9.28169	3.03e-05	0.115	GAAAAGAAAATGAATG
RXRA	hTFtarget	chromosome:GRCz11:6:13871041:13893727:-1	153	164	+	12.2632	3.03e-05	0.0614	CACTCATTCACA
SMARCA4	hTFtarget	chromosome:GRCz11:6:13871041:13893727:-1	1290	1298	+	12.8553	3.03e-05	0.112	ATGAGTCAG
FOXA1	hTFtarget	chromosome:GRCz11:6:13871041:13893727:-1	1261	1272	-	11.806	3.04e-05	0.113	ACCAAGTAAACA
GATA1	hTFtarget	chromosome:GRCz11:6:13871041:13893727:-1	817	830	-	8.90789	3.04e-05	0.0442	GCAAACTCCACACA
MYC	hTFtarget	chromosome:GRCz11:6:13871041:13893727:-1	15	29	+	12.1948	3.04e-05	0.111	ATTCATTTTCTTTTC
SRF	hTFtarget	chromosome:GRCz11:6:13871041:13893727:-1	962	986	-	11.6024	3.04e-05	0.123	CCCTTCCAGCCACAACCCATCTCTG
TCF7L2	hTFtarget	chromosome:GRCz11:6:13871041:13893727:-1	1670	1681	+	12.4545	3.04e-05	0.0658	AACATGAAAGAA
YY1	hTFtarget	chromosome:GRCz11:6:13871041:13893727:-1	52	67	-	10.8684	3.04e-05	0.0579	CCGCTGTGGCGACCCC
FOXA1	hTFtarget	chromosome:GRCz11:6:13871041:13893727:-1	941	952	-	12.4675	3.05e-05	0.114	CACACACACATT
CBX3	hTFtarget	chromosome:GRCz11:6:13871041:13893727:-1	1587	1607	-	9.52632	3.05e-05	0.0704	TTCTGTCCTTCTTAGATTCAA
TCF4	hTFtarget	chromosome:GRCz11:6:13871041:13893727:-1	830	845	+	12.1549	3.05e-05	0.0463	CATGTTCTTCCAGCCT
AR	hTFtarget	chromosome:GRCz11:6:13871041:13893727:-1	1599	1610	+	12.7632	3.05e-05	0.123	AGGACAGAATGT
CTCF	hTFtarget	chromosome:GRCz11:6:13871041:13893727:-1	2023	2034	+	11.8182	3.05e-05	0.124	CTCCAGAGGGTG
CTNNB1	hTFtarget	chromosome:GRCz11:6:13871041:13893727:-1	1670	1680	+	12.662	3.05e-05	0.0589	AACATGAAAGA
CTNNB1	hTFtarget	chromosome:GRCz11:6:13871041:13893727:-1	1796	1806	+	12.662	3.05e-05	0.0589	CAGTTCAAAGT
FOXA1	hTFtarget	chromosome:GRCz11:6:13871041:13893727:-1	1258	1272	+	12.5075	3.06e-05	0.106	CGATGTTTACTTGGT
FOXA1	hTFtarget	chromosome:GRCz11:6:13871041:13893727:-1	1258	1271	+	12.5909	3.06e-05	0.116	CGATGTTTACTTGG
TP53	hTFtarget	chromosome:GRCz11:6:13871041:13893727:-1	1918	1935	+	-1.44444	3.06e-05	0.0962	GAGTGAGAGCTGGAAAGA
CREBBP	hTFtarget	chromosome:GRCz11:6:13871041:13893727:-1	1916	1936	+	-9.68571	3.06e-05	0.0404	GAGAGTGAGAGCTGGAAAGAG
NR3C1	database	chromosome:GRCz11:6:13871041:13893727:-1	889	904	-	10.3394	3.07e-05	0.103	GGTACCACATGTCTTT
JUN	hTFtarget	chromosome:GRCz11:6:13871041:13893727:-1	1285	1300	-	12	3.07e-05	0.122	TCCTGACTCATTAAAT
NKX6-1	database	chromosome:GRCz11:6:13871041:13893727:-1	704	716	+	12.1485	3.07e-05	0.0416	TTATTAATTTGAT
FUBP1	database	chromosome:GRCz11:6:13871041:13893727:-1	1692	1703	+	11.8947	3.08e-05	0.0596	TTGTTAGTTTTT
RUNX1	database	chromosome:GRCz11:6:13871041:13893727:-1	248	257	-	12.1098	3.08e-05	0.0626	TGTGTGGTTT
SP2	hTFtarget	chromosome:GRCz11:6:13871041:13893727:-1	692	713	+	12.0769	3.08e-05	0.0263	GTCTATGTATTTTTATTAATTT
CDK8	hTFtarget	chromosome:GRCz11:6:13871041:13893727:-1	661	676	+	12.1948	3.08e-05	0.0454	CTGTCTGTTTTTCATT
DUX4	hTFtarget	chromosome:GRCz11:6:13871041:13893727:-1	366	381	-	7.12121	3.08e-05	0.115	CATTACCTAATCAATT
EP300	hTFtarget	chromosome:GRCz11:6:13871041:13893727:-1	664	677	+	12.3816	3.08e-05	0.123	TCTGTTTTTCATTA
EP300	hTFtarget	chromosome:GRCz11:6:13871041:13893727:-1	650	671	+	11.4405	3.08e-05	0.0664	ATGATATTTATCTGTCTGTTTT
RUNX1	database	chromosome:GRCz11:6:13871041:13893727:-1	248	257	+	12.0918	3.08e-05	0.0626	AAACCACACA
FOSL1	hTFtarget	chromosome:GRCz11:6:13871041:13893727:-1	1289	1300	-	12.2273	3.09e-05	0.125	TCCTGACTCATT
EWSR1	hTFtarget	chromosome:GRCz11:6:13871041:13893727:-1	1953	1968	+	7.54286	3.09e-05	0.0409	GGAAGGAGGGGGCAGA
YY1	hTFtarget	chromosome:GRCz11:6:13871041:13893727:-1	726	741	-	10.5132	3.09e-05	0.125	CGCCACTGCCTCATCT
FUBP1	database	chromosome:GRCz11:6:13871041:13893727:-1	1692	1703	+	11.8673	3.09e-05	0.0597	TTGTTAGTTTTT
NR1I2	database	chromosome:GRCz11:6:13871041:13893727:-1	1164	1182	+	12.0562	3.1e-05	0.125	TCAAGTTAAACAAGGTGAA
FOS	hTFtarget	chromosome:GRCz11:6:13871041:13893727:-1	1290	1298	+	13.5909	3.1e-05	0.115	ATGAGTCAG
FOXA1	hTFtarget	chromosome:GRCz11:6:13871041:13893727:-1	1258	1273	+	12.5606	3.1e-05	0.116	CGATGTTTACTTGGTA
FOXO3	hTFtarget	chromosome:GRCz11:6:13871041:13893727:-1	1290	1298	-	13.5	3.1e-05	0.122	CTGACTCAT
JUN	hTFtarget	chromosome:GRCz11:6:13871041:13893727:-1	1290	1298	+	13.2105	3.1e-05	0.115	ATGAGTCAG
JUND	hTFtarget	chromosome:GRCz11:6:13871041:13893727:-1	1290	1298	+	12.6842	3.1e-05	0.125	ATGAGTCAG
JUND	hTFtarget	chromosome:GRCz11:6:13871041:13893727:-1	1290	1298	-	13.3636	3.1e-05	0.121	CTGACTCAT
NFE2	hTFtarget	chromosome:GRCz11:6:13871041:13893727:-1	12	33	+	12.2051	3.1e-05	0.121	TTCATTCATTTTCTTTTCGGCT
NR3C1	hTFtarget	chromosome:GRCz11:6:13871041:13893727:-1	1290	1298	-	13.5658	3.1e-05	0.124	CTGACTCAT
POU5F1	hTFtarget	chromosome:GRCz11:6:13871041:13893727:-1	1947	1968	+	11.2632	3.1e-05	0.0417	GGGCAGGGAAGGAGGGGGCAGA
RUNX1	hTFtarget	chromosome:GRCz11:6:13871041:13893727:-1	730	741	-	10.7763	3.1e-05	0.126	CGCCACTGCCTC
SMAD3	hTFtarget	chromosome:GRCz11:6:13871041:13893727:-1	1290	1298	+	13.1143	3.1e-05	0.12	ATGAGTCAG
SMAD3	hTFtarget	chromosome:GRCz11:6:13871041:13893727:-1	1184	1194	+	12.5263	3.1e-05	0.0637	TTTGTTGATTC
SMARCA4	hTFtarget	chromosome:GRCz11:6:13871041:13893727:-1	1290	1298	-	14	3.1e-05	0.123	CTGACTCAT
SMARCC1	hTFtarget	chromosome:GRCz11:6:13871041:13893727:-1	1290	1298	-	12.7429	3.1e-05	0.125	CTGACTCAT
SMARCC1	hTFtarget	chromosome:GRCz11:6:13871041:13893727:-1	1290	1298	+	13.2429	3.1e-05	0.125	ATGAGTCAG
C17orf96	hTFtarget	chromosome:GRCz11:6:13871041:13893727:-1	1942	1966	+	11.9367	3.1e-05	0.0617	GTTTGGGGCAGGGAAGGAGGGGGCA
SPI1	hTFtarget	chromosome:GRCz11:6:13871041:13893727:-1	1290	1298	-	13.4789	3.1e-05	0.123	CTGACTCAT
SPI1	hTFtarget	chromosome:GRCz11:6:13871041:13893727:-1	1290	1298	-	13.4079	3.1e-05	0.115	CTGACTCAT
CEBPB	hTFtarget	chromosome:GRCz11:6:13871041:13893727:-1	1851	1862	+	12.4211	3.1e-05	0.117	AGTAAATGAAAG
EP300	hTFtarget	chromosome:GRCz11:6:13871041:13893727:-1	1290	1298	+	12.6818	3.1e-05	0.122	ATGAGTCAG
EP300	hTFtarget	chromosome:GRCz11:6:13871041:13893727:-1	1946	1965	-	0.128571	3.1e-05	0.125	GCCCCCTCCTTCCCTGCCCC
FOXM1	database	chromosome:GRCz11:6:13871041:13893727:-1	660	672	-	11.902	3.1e-05	0.0785	AAAAACAGACAGA
FOXJ2	database	chromosome:GRCz11:6:13871041:13893727:-1	1727	1736	-	13.0217	3.11e-05	0.114	TATTTGTTTT
HOXA6	hTFtarget	chromosome:GRCz11:6:13871041:13893727:-1	941	956	+	11.3289	3.12e-05	0.021	AATGTGTGTGTGGATG
TCF12	hTFtarget	chromosome:GRCz11:6:13871041:13893727:-1	116	131	+	12.5758	3.12e-05	0.0632	TTCCAGCTGCAACCCA
FOXM1	database	chromosome:GRCz11:6:13871041:13893727:-1	660	672	+	11.8627	3.13e-05	0.0784	TCTGTCTGTTTTT
RBCK1	hTFtarget	chromosome:GRCz11:6:13871041:13893727:-1	1029	1044	+	11.9079	3.13e-05	0.0635	TCTGCTGTGGCGACCC
SPI1	hTFtarget	chromosome:GRCz11:6:13871041:13893727:-1	211	226	-	12.1184	3.13e-05	0.0429	ATGGGTTTCCTCCAGG
MYB	database	chromosome:GRCz11:6:13871041:13893727:-1	265	275	-	10.9213	3.14e-05	0.127	TGGGTCAGTTG
SP2	hTFtarget	chromosome:GRCz11:6:13871041:13893727:-1	655	676	+	12.0513	3.14e-05	0.0263	ATTTATCTGTCTGTTTTTCATT
SPI1	hTFtarget	chromosome:GRCz11:6:13871041:13893727:-1	1953	1968	-	12	3.14e-05	0.127	TCTGCCCCCTCCTTCC
CDX2	hTFtarget	chromosome:GRCz11:6:13871041:13893727:-1	1261	1272	-	12.4935	3.14e-05	0.117	ACCAAGTAAACA
JUND	database	chromosome:GRCz11:6:13871041:13893727:-1	1289	1299	+	12.6545	3.16e-05	0.127	AATGAGTCAGG
GTF2I	hTFtarget	chromosome:GRCz11:6:13871041:13893727:-1	1952	1960	+	12.4868	3.16e-05	0.128	GGGAAGGAG
NR3C1	hTFtarget	chromosome:GRCz11:6:13871041:13893727:-1	1599	1613	-	11.8333	3.16e-05	0.121	CATACATTCTGTCCT
SUZ12	hTFtarget	chromosome:GRCz11:6:13871041:13893727:-1	947	958	-	10.2368	3.16e-05	0.0317	AACATCCACACA
E2F7	hTFtarget	chromosome:GRCz11:6:13871041:13893727:-1	1952	1963	-	11.6711	3.16e-05	0.119	CCCCTCCTTCCC
EGR1	hTFtarget	chromosome:GRCz11:6:13871041:13893727:-1	146	167	-	11.8333	3.16e-05	0.0143	GAGTGTGAATGAGTGTGTATTG
JUND	database	chromosome:GRCz11:6:13871041:13893727:-1	1289	1299	-	12.6162	3.16e-05	0.127	CCTGACTCATT
TWIST2	database	chromosome:GRCz11:6:13871041:13893727:-1	984	995	+	11.9293	3.16e-05	0.128	GGGCATCTGTTG
ZEB1	database	chromosome:GRCz11:6:13871041:13893727:-1	206	217	+	12.5688	3.17e-05	0.0643	GAGCACCTGGAG
ZEB1	database	chromosome:GRCz11:6:13871041:13893727:-1	859	870	-	12.5688	3.17e-05	0.0643	GAGCACCTGGAG
GLYR1	hTFtarget	chromosome:GRCz11:6:13871041:13893727:-1	999	1018	-	6.86842	3.17e-05	0.0669	AACTTATCCAGCAAGTTTTT
HOXA9	hTFtarget	chromosome:GRCz11:6:13871041:13893727:-1	248	256	+	12.6316	3.17e-05	0.0641	AAACCACAC
SMAD1	hTFtarget	chromosome:GRCz11:6:13871041:13893727:-1	1944	1965	-	8.60526	3.17e-05	0.128	GCCCCCTCCTTCCCTGCCCCAA
STAT2	hTFtarget	chromosome:GRCz11:6:13871041:13893727:-1	1953	1964	+	12.5	3.17e-05	0.129	GGAAGGAGGGGG
BCL3	hTFtarget	chromosome:GRCz11:6:13871041:13893727:-1	154	168	+	10.4143	3.18e-05	0.0183	ACTCATTCACACTCA
SMAD3	hTFtarget	chromosome:GRCz11:6:13871041:13893727:-1	1185	1193	-	13.0395	3.18e-05	0.1	AATCAACAA
SPI1	hTFtarget	chromosome:GRCz11:6:13871041:13893727:-1	850	865	+	12.0921	3.18e-05	0.0429	GTGGGTTTCCTCCAGG
STAT3	hTFtarget	chromosome:GRCz11:6:13871041:13893727:-1	281	292	+	12.3143	3.18e-05	0.0645	GGCTCGAACCAG
SUMO2	hTFtarget	chromosome:GRCz11:6:13871041:13893727:-1	1464	1483	+	11.3684	3.18e-05	0.064	ACTGTTATAGCCCTGGCCTA
HAND2	hTFtarget	chromosome:GRCz11:6:13871041:13893727:-1	133	148	+	12.3939	3.19e-05	0.065	CTCTGGGAAACATCAA
AIRE	database	chromosome:GRCz11:6:13871041:13893727:-1	585	610	-	12.382	3.2e-05	0.118	ACTTGTATGGGTCATAATGGGTTGAA
NCOR2	hTFtarget	chromosome:GRCz11:6:13871041:13893727:-1	728	739	-	12.4868	3.2e-05	0.109	CCACTGCCTCAT
SPI1	hTFtarget	chromosome:GRCz11:6:13871041:13893727:-1	1949	1970	+	11.0429	3.2e-05	0.129	GCAGGGAAGGAGGGGGCAGAAA
RUNX1	database	chromosome:GRCz11:6:13871041:13893727:-1	248	258	-	12.2759	3.21e-05	0.106	CTGTGTGGTTT
EGR1	database	chromosome:GRCz11:6:13871041:13893727:-1	1957	1970	-	11.7885	3.21e-05	0.13	TTTCTGCCCCCTCC
IRF5	hTFtarget	chromosome:GRCz11:6:13871041:13893727:-1	1263	1278	-	4.64935	3.21e-05	0.0129	AAAAATACCAAGTAAA
IRX4	database	chromosome:GRCz11:6:13871041:13893727:-1	1669	1680	-	12.2347	3.21e-05	0.117	TCTTTCATGTTG
BRF1	database	chromosome:GRCz11:6:13871041:13893727:-1	787	799	-	11.5714	3.22e-05	0.0403	AGGTTCGAACCAG
FOXA2	hTFtarget	chromosome:GRCz11:6:13871041:13893727:-1	1261	1271	+	12.4697	3.22e-05	0.122	TGTTTACTTGG
HAND2	hTFtarget	chromosome:GRCz11:6:13871041:13893727:-1	663	678	+	12.3788	3.22e-05	0.065	GTCTGTTTTTCATTAC
SMAD2/SMAD3	hTFtarget	chromosome:GRCz11:6:13871041:13893727:-1	143	156	-	12.3143	3.22e-05	0.123	AGTGTGTATTGATG
TCF7L2	hTFtarget	chromosome:GRCz11:6:13871041:13893727:-1	1670	1681	-	12.2424	3.22e-05	0.0651	TTCTTTCATGTT
TP53	hTFtarget	chromosome:GRCz11:6:13871041:13893727:-1	1914	1925	+	11.6202	3.22e-05	0.126	AAGAGAGTGAGA
NFIA	database	chromosome:GRCz11:6:13871041:13893727:-1	1740	1749	-	12.6224	3.22e-05	0.131	TTTTGGCACA
IRF3	hTFtarget	chromosome:GRCz11:6:13871041:13893727:-1	1946	1970	+	9.5641	3.23e-05	0.0702	GGGGCAGGGAAGGAGGGGGCAGAAA
MYB	hTFtarget	chromosome:GRCz11:6:13871041:13893727:-1	1953	1964	-	12.5	3.23e-05	0.129	CCCCCTCCTTCC
CPEB1	database	chromosome:GRCz11:6:13871041:13893727:-1	701	708	+	12.505	3.23e-05	0.115	TTTTTATT
FOXA1	hTFtarget	chromosome:GRCz11:6:13871041:13893727:-1	941	962	-	11.5821	3.24e-05	0.0406	GGGAAACATCCACACACACATT
FOXO3	hTFtarget	chromosome:GRCz11:6:13871041:13893727:-1	656	671	-	11.1447	3.24e-05	0.0145	AAAACAGACAGATAAA
BRD4	hTFtarget	chromosome:GRCz11:6:13871041:13893727:-1	935	950	-	9.65714	3.24e-05	0.0247	CACACACATTCATACA
E2F7	hTFtarget	chromosome:GRCz11:6:13871041:13893727:-1	1957	1972	-	10.3	3.24e-05	0.0383	GGTTTCTGCCCCCTCC
AR	hTFtarget	chromosome:GRCz11:6:13871041:13893727:-1	1598	1613	+	11.8939	3.24e-05	0.113	AAGGACAGAATGTATG
ENSG00000250096	database	chromosome:GRCz11:6:13871041:13893727:-1	248	258	+	12.2755	3.24e-05	0.108	AAACCACACAG
STAG1	hTFtarget	chromosome:GRCz11:6:13871041:13893727:-1	740	764	-	9.60606	3.25e-05	0.131	TGAGGCGACAGCACTACCTACTGCG
TAL1	hTFtarget	chromosome:GRCz11:6:13871041:13893727:-1	985	993	-	12.5658	3.25e-05	0.066	ACAGATGCC
PROP1	database	chromosome:GRCz11:6:13871041:13893727:-1	702	716	-	12.1043	3.26e-05	0.0441	ATCAAATTAATAAAA
AP1	database	chromosome:GRCz11:6:13871041:13893727:-1	1291	1298	+	11.5	3.26e-05	0.13	TGAGTCAG
FOSL1	database	chromosome:GRCz11:6:13871041:13893727:-1	1291	1298	+	12.8889	3.26e-05	0.129	TGAGTCAG
RUNX2	database	chromosome:GRCz11:6:13871041:13893727:-1	1566	1573	-	12.061	3.26e-05	0.0958	AACCACAG
FOS	hTFtarget	chromosome:GRCz11:6:13871041:13893727:-1	1290	1298	-	12.9571	3.26e-05	0.131	CTGACTCAT
FOSL1	hTFtarget	chromosome:GRCz11:6:13871041:13893727:-1	1290	1298	-	13.2571	3.26e-05	0.132	CTGACTCAT
FOSL2	hTFtarget	chromosome:GRCz11:6:13871041:13893727:-1	1290	1298	-	12.5758	3.26e-05	0.13	CTGACTCAT
MYC	hTFtarget	chromosome:GRCz11:6:13871041:13893727:-1	1952	1973	+	10.1842	3.26e-05	0.131	GGGAAGGAGGGGGCAGAAACCT
SMAD3	hTFtarget	chromosome:GRCz11:6:13871041:13893727:-1	1290	1298	-	12.6143	3.26e-05	0.132	CTGACTCAT
SPI1	hTFtarget	chromosome:GRCz11:6:13871041:13893727:-1	1290	1298	+	12.8286	3.26e-05	0.101	ATGAGTCAG
VDR	hTFtarget	chromosome:GRCz11:6:13871041:13893727:-1	1791	1802	+	12.3766	3.26e-05	0.123	TTTTTCAGTTCA
CDK8	hTFtarget	chromosome:GRCz11:6:13871041:13893727:-1	1290	1298	+	13.2368	3.26e-05	0.126	ATGAGTCAG
CEBPB	hTFtarget	chromosome:GRCz11:6:13871041:13893727:-1	1290	1298	-	12.9571	3.26e-05	0.131	CTGACTCAT
KLF15	database	chromosome:GRCz11:6:13871041:13893727:-1	1949	1965	+	11.6	3.27e-05	0.132	GCAGGGAAGGAGGGGGC
THAP11	hTFtarget	chromosome:GRCz11:6:13871041:13893727:-1	1382	1403	-	10.0263	3.27e-05	0.132	ATTACAAACCCCTGAAACCTTT
DDX5	hTFtarget	chromosome:GRCz11:6:13871041:13893727:-1	937	952	-	11.8571	3.27e-05	0.0623	CACACACACATTCATA
PROP1	database	chromosome:GRCz11:6:13871041:13893727:-1	702	716	-	12.165	3.27e-05	0.0448	ATCAAATTAATAAAA
HOXA6	hTFtarget	chromosome:GRCz11:6:13871041:13893727:-1	161	171	+	12.1711	3.28e-05	0.0664	CACACTCATAC
CREBBP	hTFtarget	chromosome:GRCz11:6:13871041:13893727:-1	1916	1931	-	11.2105	3.28e-05	0.0602	TCCAGCTCTCACTCTC
EP300	hTFtarget	chromosome:GRCz11:6:13871041:13893727:-1	727	742	-	9.24286	3.28e-05	0.0826	GCGCCACTGCCTCATC
RARA	database	chromosome:GRCz11:6:13871041:13893727:-1	1797	1813	+	11.9079	3.29e-05	0.0798	AGTTCAAAGTCAGTCCA
HMGA1	database	chromosome:GRCz11:6:13871041:13893727:-1	481	495	-	10.8725	3.29e-05	0.0572	AAGGAAATTTTTTTT
GTF3C2	hTFtarget	chromosome:GRCz11:6:13871041:13893727:-1	706	730	-	7.03896	3.29e-05	0.028	CATCTGAAATTAAAATCAAATTAAT
EGR1	hTFtarget	chromosome:GRCz11:6:13871041:13893727:-1	158	179	-	11.7821	3.29e-05	0.0143	TAGGTAGTGTATGAGTGTGAAT
RARA	database	chromosome:GRCz11:6:13871041:13893727:-1	1797	1813	-	11.898	3.29e-05	0.0821	TGGACTGACTTTGAACT
MYB	database	chromosome:GRCz11:6:13871041:13893727:-1	265	273	+	10.1099	3.3e-05	0.133	CAACTGACC
NFAT5	database	chromosome:GRCz11:6:13871041:13893727:-1	1268	1279	-	12.9266	3.3e-05	0.126	GAAAAATACCAA
ESR1	hTFtarget	chromosome:GRCz11:6:13871041:13893727:-1	788	803	-	12.1974	3.3e-05	0.0654	AGCCAGGTTCGAACCA
ESR2	hTFtarget	chromosome:GRCz11:6:13871041:13893727:-1	1290	1298	+	12.7143	3.3e-05	0.0727	ATGAGTCAG
TBL1XR1	hTFtarget	chromosome:GRCz11:6:13871041:13893727:-1	14	29	-	12.0704	3.3e-05	0.0385	GAAAAGAAAATGAATG
ZBTB17	hTFtarget	chromosome:GRCz11:6:13871041:13893727:-1	2014	2036	-	11.5	3.3e-05	0.0665	AACACCCTCTGGAGAGGACAGAG
CTCF	hTFtarget	chromosome:GRCz11:6:13871041:13893727:-1	1952	1967	-	8.54286	3.3e-05	0.134	CTGCCCCCTCCTTCCC
FOXA1	hTFtarget	chromosome:GRCz11:6:13871041:13893727:-1	1261	1269	-	12.5195	3.31e-05	0.123	AAGTAAACA
LMO2	hTFtarget	chromosome:GRCz11:6:13871041:13893727:-1	118	126	-	12.5789	3.31e-05	0.134	TGCAGCTGG
MYC	hTFtarget	chromosome:GRCz11:6:13871041:13893727:-1	1955	1970	-	11.3421	3.31e-05	0.0445	TTTCTGCCCCCTCCTT
SIN3A	hTFtarget	chromosome:GRCz11:6:13871041:13893727:-1	1946	1961	+	11.9605	3.31e-05	0.115	GGGGCAGGGAAGGAGG
SPI1	hTFtarget	chromosome:GRCz11:6:13871041:13893727:-1	1439	1454	-	11.9868	3.31e-05	0.134	AGTTCACCCCCCAAAA
TOP1	hTFtarget	chromosome:GRCz11:6:13871041:13893727:-1	1261	1269	-	12.987	3.31e-05	0.0927	AAGTAAACA
BATF	hTFtarget	chromosome:GRCz11:6:13871041:13893727:-1	1286	1297	+	12.2727	3.32e-05	0.127	TTTAATGAGTCA
MYC	hTFtarget	chromosome:GRCz11:6:13871041:13893727:-1	944	959	-	10.1	3.32e-05	0.00927	AAACATCCACACACAC
HOXA10	database	chromosome:GRCz11:6:13871041:13893727:-1	713	728	-	11.5257	3.33e-05	0.106	TCTGAAATTAAAATCA
FOXO3	hTFtarget	chromosome:GRCz11:6:13871041:13893727:-1	159	174	+	11.0921	3.33e-05	0.0145	TTCACACTCATACACT
NR2C2	hTFtarget	chromosome:GRCz11:6:13871041:13893727:-1	267	288	-	11.2368	3.33e-05	0.0673	TTCGAGCCTCGGCTGGGTCAGT
TEAD4	hTFtarget	chromosome:GRCz11:6:13871041:13893727:-1	249	257	+	12.6447	3.33e-05	0.0673	AACCACACA
SPI1	hTFtarget	chromosome:GRCz11:6:13871041:13893727:-1	1953	1968	-	11.7368	3.34e-05	0.135	TCTGCCCCCTCCTTCC
SPI1	hTFtarget	chromosome:GRCz11:6:13871041:13893727:-1	738	762	+	10	3.34e-05	0.134	GGCGCAGTAGGTAGTGCTGTCGCCT
TCF4	hTFtarget	chromosome:GRCz11:6:13871041:13893727:-1	1670	1681	-	12.197	3.34e-05	0.0702	TTCTTTCATGTT
GATA1	hTFtarget	chromosome:GRCz11:6:13871041:13893727:-1	928	941	-	8.67105	3.35e-05	0.0442	TCATACACTACAGA
POLR2A	hTFtarget	chromosome:GRCz11:6:13871041:13893727:-1	727	742	-	10.8553	3.35e-05	0.0998	GCGCCACTGCCTCATC
SP2	hTFtarget	chromosome:GRCz11:6:13871041:13893727:-1	938	959	+	11.9615	3.35e-05	0.0263	ATGAATGTGTGTGTGGATGTTT
FOSL1	hTFtarget	chromosome:GRCz11:6:13871041:13893727:-1	1290	1298	+	12.9394	3.36e-05	0.137	ATGAGTCAG
FOXA1	hTFtarget	chromosome:GRCz11:6:13871041:13893727:-1	1261	1272	-	12.5075	3.36e-05	0.129	ACCAAGTAAACA
MAZ	hTFtarget	chromosome:GRCz11:6:13871041:13893727:-1	1949	1970	+	10.2	3.36e-05	0.0676	GCAGGGAAGGAGGGGGCAGAAA
MYC	hTFtarget	chromosome:GRCz11:6:13871041:13893727:-1	942	950	-	12.3026	3.36e-05	0.0682	CACACACAT
RELA	hTFtarget	chromosome:GRCz11:6:13871041:13893727:-1	1850	1861	+	12.2105	3.36e-05	0.128	CAGTAAATGAAA
SPI1	hTFtarget	chromosome:GRCz11:6:13871041:13893727:-1	1954	1969	+	11.4143	3.36e-05	0.136	GAAGGAGGGGGCAGAA
E2F7	hTFtarget	chromosome:GRCz11:6:13871041:13893727:-1	1951	1966	-	10.2143	3.36e-05	0.0383	TGCCCCCTCCTTCCCT
RUNX1	hTFtarget	chromosome:GRCz11:6:13871041:13893727:-1	728	739	+	12.1974	3.37e-05	0.137	ATGAGGCAGTGG
TCF7L2	hTFtarget	chromosome:GRCz11:6:13871041:13893727:-1	1796	1807	-	12.1818	3.37e-05	0.0651	GACTTTGAACTG
NFYB	hTFtarget	chromosome:GRCz11:6:13871041:13893727:-1	942	953	+	6.64474	3.38e-05	0.137	ATGTGTGTGTGG
SPI1	hTFtarget	chromosome:GRCz11:6:13871041:13893727:-1	1952	1967	+	11.4857	3.38e-05	0.137	GGGAAGGAGGGGGCAG
CBX3	hTFtarget	chromosome:GRCz11:6:13871041:13893727:-1	101	122	+	11.3333	3.38e-05	0.122	ACACAGCGGATGCCCTTCCAGC
TCF4	hTFtarget	chromosome:GRCz11:6:13871041:13893727:-1	1796	1811	+	12.0758	3.38e-05	0.134	CAGTTCAAAGTCAGTC
POU5F1	database	chromosome:GRCz11:6:13871041:13893727:-1	824	833	-	10.8065	3.4e-05	0.0852	CATGCAAACT
ETS1	hTFtarget	chromosome:GRCz11:6:13871041:13893727:-1	1915	1936	+	11.4868	3.4e-05	0.137	AGAGAGTGAGAGCTGGAAAGAG
FOXA1	hTFtarget	chromosome:GRCz11:6:13871041:13893727:-1	1261	1272	-	12.5455	3.4e-05	0.13	ACCAAGTAAACA
FOXA2	hTFtarget	chromosome:GRCz11:6:13871041:13893727:-1	1257	1272	-	12.3182	3.4e-05	0.131	ACCAAGTAAACATCGA
CBX3	hTFtarget	chromosome:GRCz11:6:13871041:13893727:-1	624	639	-	11.3158	3.4e-05	0.0601	ATATATTTTCCCAATG
SUZ12	hTFtarget	chromosome:GRCz11:6:13871041:13893727:-1	937	948	-	11.5658	3.4e-05	0.0335	CACACATTCATA
TCF7L2	hTFtarget	chromosome:GRCz11:6:13871041:13893727:-1	1796	1807	-	12.2985	3.4e-05	0.0631	GACTTTGAACTG
AR	hTFtarget	chromosome:GRCz11:6:13871041:13893727:-1	1598	1613	+	12.0455	3.4e-05	0.136	AAGGACAGAATGTATG
ESR1	hTFtarget	chromosome:GRCz11:6:13871041:13893727:-1	1290	1298	+	12.3553	3.41e-05	0.0692	ATGAGTCAG
ZNF263	database	chromosome:GRCz11:6:13871041:13893727:-1	1956	1970	+	11.7857	3.41e-05	0.069	AGGAGGGGGCAGAAA
EP300	hTFtarget	chromosome:GRCz11:6:13871041:13893727:-1	1249	1270	+	11.25	3.42e-05	0.0664	CTGCTTTCTCGATGTTTACTTG
HDAC2	hTFtarget	chromosome:GRCz11:6:13871041:13893727:-1	1290	1298	+	12.0921	3.43e-05	0.139	ATGAGTCAG
PPARD/PPARG	hTFtarget	chromosome:GRCz11:6:13871041:13893727:-1	161	172	+	12.2368	3.43e-05	0.0422	CACACTCATACA
RELA	hTFtarget	chromosome:GRCz11:6:13871041:13893727:-1	1290	1298	-	13.3158	3.43e-05	0.136	CTGACTCAT
SOX2	hTFtarget	chromosome:GRCz11:6:13871041:13893727:-1	1290	1298	-	13.0263	3.43e-05	0.139	CTGACTCAT
SPI1	hTFtarget	chromosome:GRCz11:6:13871041:13893727:-1	1953	1968	-	11.6429	3.43e-05	0.139	TCTGCCCCCTCCTTCC
TCF4	hTFtarget	chromosome:GRCz11:6:13871041:13893727:-1	861	876	+	11.9859	3.43e-05	0.0463	CCAGGTGCTCCGGTTT
ZNF92	hTFtarget	chromosome:GRCz11:6:13871041:13893727:-1	684	708	+	10.3472	3.43e-05	0.0232	TTTTTAATGTCTATGTATTTTTATT
EP300	hTFtarget	chromosome:GRCz11:6:13871041:13893727:-1	1290	1298	-	13.0789	3.43e-05	0.133	CTGACTCAT
SP1	database	chromosome:GRCz11:6:13871041:13893727:-1	1954	1964	-	12.3077	3.44e-05	0.139	CCCCCTCCTTC
IRF5	hTFtarget	chromosome:GRCz11:6:13871041:13893727:-1	1916	1934	-	7.05263	3.44e-05	0.0823	CTTTCCAGCTCTCACTCTC
POLR2A	hTFtarget	chromosome:GRCz11:6:13871041:13893727:-1	729	744	-	9.85526	3.44e-05	0.139	CTGCGCCACTGCCTCA
TP53	hTFtarget	chromosome:GRCz11:6:13871041:13893727:-1	2005	2020	-	11.7059	3.44e-05	0.0835	GACAGAGACAGAATGA
CDK8	hTFtarget	chromosome:GRCz11:6:13871041:13893727:-1	1671	1682	-	12.1948	3.44e-05	0.109	ATTCTTTCATGT
CREBBP	hTFtarget	chromosome:GRCz11:6:13871041:13893727:-1	1915	1926	+	11.68	3.44e-05	0.0696	AGAGAGTGAGAG
EP300	hTFtarget	chromosome:GRCz11:6:13871041:13893727:-1	1916	1938	-	11.75	3.45e-05	0.063	ACCTCTTTCCAGCTCTCACTCTC
NCOR1	hTFtarget	chromosome:GRCz11:6:13871041:13893727:-1	942	957	-	9.76316	3.46e-05	0.0356	ACATCCACACACACAT
RARG	hTFtarget	chromosome:GRCz11:6:13871041:13893727:-1	268	276	+	12.6714	3.46e-05	0.14	CTGACCCAG
SMAD3	hTFtarget	chromosome:GRCz11:6:13871041:13893727:-1	146	156	-	12.2895	3.46e-05	0.0637	AGTGTGTATTG
TCF7L2	hTFtarget	chromosome:GRCz11:6:13871041:13893727:-1	1617	1628	-	12.1688	3.46e-05	0.125	AGTGTTTTTTTT
EP300	hTFtarget	chromosome:GRCz11:6:13871041:13893727:-1	161	172	+	12.2727	3.46e-05	0.07	CACACTCATACA
SP2	hTFtarget	chromosome:GRCz11:6:13871041:13893727:-1	1953	1968	-	11.3816	3.47e-05	0.141	TCTGCCCCCTCCTTCC
SPI1	hTFtarget	chromosome:GRCz11:6:13871041:13893727:-1	1949	1970	+	11.2	3.47e-05	0.14	GCAGGGAAGGAGGGGGCAGAAA
SP7	database	chromosome:GRCz11:6:13871041:13893727:-1	1946	1965	+	11.6239	3.47e-05	0.07	GGGGCAGGGAAGGAGGGGGC
FLI1	hTFtarget	chromosome:GRCz11:6:13871041:13893727:-1	1595	1614	-	-33.9697	3.48e-05	0.139	TCATACATTCTGTCCTTCTT
FOXA1	hTFtarget	chromosome:GRCz11:6:13871041:13893727:-1	941	952	-	11.9104	3.48e-05	0.0468	CACACACACATT
FOXK1	hTFtarget	chromosome:GRCz11:6:13871041:13893727:-1	142	157	+	11.5775	3.48e-05	0.0172	ACATCAATACACACTC
BCL11A	hTFtarget	chromosome:GRCz11:6:13871041:13893727:-1	488	503	+	11.9444	3.48e-05	0.12	ATTTCCTTAACACTGG
NCOR1	hTFtarget	chromosome:GRCz11:6:13871041:13893727:-1	935	953	-	9.05263	3.48e-05	0.0469	CCACACACACATTCATACA
POLR2A	hTFtarget	chromosome:GRCz11:6:13871041:13893727:-1	1946	1967	+	8.64474	3.48e-05	0.14	GGGGCAGGGAAGGAGGGGGCAG
SRF	hTFtarget	chromosome:GRCz11:6:13871041:13893727:-1	52	67	-	11.0132	3.48e-05	0.141	CCGCTGTGGCGACCCC
TCF7L2	hTFtarget	chromosome:GRCz11:6:13871041:13893727:-1	1796	1807	+	12.2879	3.48e-05	0.0658	CAGTTCAAAGTC
CREBBP	hTFtarget	chromosome:GRCz11:6:13871041:13893727:-1	1939	1954	-	11.6901	3.48e-05	0.0692	CCCTGCCCCAAACTAT
EBF1	hTFtarget	chromosome:GRCz11:6:13871041:13893727:-1	2021	2032	-	11.9697	3.48e-05	0.141	CCCTCTGGAGAG
MYB	hTFtarget	chromosome:GRCz11:6:13871041:13893727:-1	1940	1964	-	9.19737	3.49e-05	0.14	CCCCCTCCTTCCCTGCCCCAAACTA
POLR2A	hTFtarget	chromosome:GRCz11:6:13871041:13893727:-1	726	748	-	10.3026	3.49e-05	0.0699	CCTACTGCGCCACTGCCTCATCT
SUMO2/SUMO3	hTFtarget	chromosome:GRCz11:6:13871041:13893727:-1	1726	1736	+	12.2222	3.49e-05	0.131	TAAAACAAATA
SP3	database	chromosome:GRCz11:6:13871041:13893727:-1	1946	1965	+	11.6239	3.5e-05	0.0706	GGGGCAGGGAAGGAGGGGGC
MYC	hTFtarget	chromosome:GRCz11:6:13871041:13893727:-1	1290	1298	+	12.9211	3.5e-05	0.138	ATGAGTCAG
MYC	hTFtarget	chromosome:GRCz11:6:13871041:13893727:-1	1290	1298	+	12.9211	3.5e-05	0.138	ATGAGTCAG
JUN	hTFtarget	chromosome:GRCz11:6:13871041:13893727:-1	1288	1299	-	12.3947	3.51e-05	0.139	CCTGACTCATTA
BRD3	hTFtarget	chromosome:GRCz11:6:13871041:13893727:-1	937	952	-	11.6119	3.51e-05	0.0381	CACACACACATTCATA
NKX2-3	database	chromosome:GRCz11:6:13871041:13893727:-1	671	683	-	11.9802	3.51e-05	0.121	ATTAAGTAATGAA
BATF	database	chromosome:GRCz11:6:13871041:13893727:-1	1290	1299	+	12.7931	3.52e-05	0.135	ATGAGTCAGG
FOXD1	database	chromosome:GRCz11:6:13871041:13893727:-1	1517	1531	+	11.99	3.52e-05	0.135	CAATGTTTAGTTTTC
NKX3-1	database	chromosome:GRCz11:6:13871041:13893727:-1	671	683	-	12	3.52e-05	0.122	ATTAAGTAATGAA
HSF	database	chromosome:GRCz11:6:13871041:13893727:-1	1229	1241	-	7.07317	3.52e-05	0.143	TTTCAGTGGCTTC
NCOR1	hTFtarget	chromosome:GRCz11:6:13871041:13893727:-1	158	173	+	9.72368	3.52e-05	0.0356	ATTCACACTCATACAC
NFATC1	hTFtarget	chromosome:GRCz11:6:13871041:13893727:-1	945	956	-	10.9605	3.52e-05	0.0232	CATCCACACACA
FOXH1	database	chromosome:GRCz11:6:13871041:13893727:-1	144	154	+	12.5962	3.53e-05	0.0857	ATCAATACACA
TAF1	hTFtarget	chromosome:GRCz11:6:13871041:13893727:-1	50	65	+	9.67105	3.53e-05	0.0536	CTGGGGTCGCCACAGC
CREBBP	hTFtarget	chromosome:GRCz11:6:13871041:13893727:-1	1922	1937	+	-0.0857143	3.53e-05	0.0772	GAGAGCTGGAAAGAGG
FOXH1	database	chromosome:GRCz11:6:13871041:13893727:-1	144	154	+	12.5408	3.53e-05	0.0871	ATCAATACACA
EZH2	hTFtarget	chromosome:GRCz11:6:13871041:13893727:-1	705	726	-	11.0233	3.54e-05	0.0409	TGAAATTAAAATCAAATTAATA
TP53	hTFtarget	chromosome:GRCz11:6:13871041:13893727:-1	1022	1037	-	11.5658	3.54e-05	0.0907	CACAGCAGAATGAACC
TP53	hTFtarget	chromosome:GRCz11:6:13871041:13893727:-1	744	768	-	10.8077	3.54e-05	0.0685	GCTGTGAGGCGACAGCACTACCTAC
CTNNB1	hTFtarget	chromosome:GRCz11:6:13871041:13893727:-1	1796	1807	+	12.2394	3.54e-05	0.0667	CAGTTCAAAGTC
LMO2	hTFtarget	chromosome:GRCz11:6:13871041:13893727:-1	848	862	+	12.1818	3.55e-05	0.072	GCGTGGGTTTCCTCC
TCF4	hTFtarget	chromosome:GRCz11:6:13871041:13893727:-1	1796	1807	-	12.1212	3.55e-05	0.0702	GACTTTGAACTG
FOXA2	hTFtarget	chromosome:GRCz11:6:13871041:13893727:-1	1260	1271	+	12.3636	3.56e-05	0.137	ATGTTTACTTGG
GATA3	hTFtarget	chromosome:GRCz11:6:13871041:13893727:-1	651	662	-	12.3816	3.56e-05	0.0667	AGATAAATATCA
NFATC1	hTFtarget	chromosome:GRCz11:6:13871041:13893727:-1	157	168	+	10.9474	3.56e-05	0.0232	CATTCACACTCA
RNF2	hTFtarget	chromosome:GRCz11:6:13871041:13893727:-1	252	262	+	5.1	3.56e-05	0.0321	CACACAGAAAC
RNF2	hTFtarget	chromosome:GRCz11:6:13871041:13893727:-1	812	822	-	5.1	3.56e-05	0.0321	CACACAGAAAC
RUNX1	hTFtarget	chromosome:GRCz11:6:13871041:13893727:-1	1565	1575	-	12.7727	3.56e-05	0.0821	ATAACCACAGT
TAL1	hTFtarget	chromosome:GRCz11:6:13871041:13893727:-1	847	862	+	11.3158	3.56e-05	0.0718	CGCGTGGGTTTCCTCC
GLI3	database	chromosome:GRCz11:6:13871041:13893727:-1	248	258	-	11.9286	3.56e-05	0.142	CTGTGTGGTTT
SOX11	database	chromosome:GRCz11:6:13871041:13893727:-1	1455	1469	+	-1.13265	3.56e-05	0.0398	AACACTTTAACTGTT
KDM5B	hTFtarget	chromosome:GRCz11:6:13871041:13893727:-1	740	764	-	8.9	3.57e-05	0.114	TGAGGCGACAGCACTACCTACTGCG
STAT1	hTFtarget	chromosome:GRCz11:6:13871041:13893727:-1	958	969	-	11.5455	3.57e-05	0.0677	CATCTCTGGGAA
STAT1	hTFtarget	chromosome:GRCz11:6:13871041:13893727:-1	130	141	+	11.5455	3.57e-05	0.0677	CATCTCTGGGAA
KLF1	hTFtarget	chromosome:GRCz11:6:13871041:13893727:-1	934	949	-	11.2368	3.58e-05	0.0361	ACACACATTCATACAC
BCL6	hTFtarget	chromosome:GRCz11:6:13871041:13893727:-1	1567	1574	-	13.5	3.58e-05	0.0723	TAACCACA
PAX6	hTFtarget	chromosome:GRCz11:6:13871041:13893727:-1	1290	1297	+	12.6842	3.58e-05	0.142	ATGAGTCA
POLR3A	hTFtarget	chromosome:GRCz11:6:13871041:13893727:-1	734	749	+	11.6286	3.58e-05	0.145	CAGTGGCGCAGTAGGT
GLI3	database	chromosome:GRCz11:6:13871041:13893727:-1	248	258	-	11.9286	3.59e-05	0.143	CTGTGTGGTTT
HNF1A	database	chromosome:GRCz11:6:13871041:13893727:-1	1570	1583	+	11.7273	3.59e-05	0.0928	GGTTATAAATTACA
HNF4:COUP	database	chromosome:GRCz11:6:13871041:13893727:-1	1507	1515	+	10.7912	3.59e-05	0.146	GAGGTCCAA
HNF1A	database	chromosome:GRCz11:6:13871041:13893727:-1	1570	1583	+	11.7273	3.59e-05	0.0936	GGTTATAAATTACA
GTF3C2	hTFtarget	chromosome:GRCz11:6:13871041:13893727:-1	788	802	-	9.17143	3.59e-05	0.0486	GCCAGGTTCGAACCA
STAT5B	hTFtarget	chromosome:GRCz11:6:13871041:13893727:-1	248	256	+	12.3947	3.59e-05	0.0728	AAACCACAC
NR3C1	database	chromosome:GRCz11:6:13871041:13893727:-1	1597	1615	-	11.4831	3.6e-05	0.142	TTCATACATTCTGTCCTTC
KLF15	database	chromosome:GRCz11:6:13871041:13893727:-1	964	977	+	12.1927	3.6e-05	0.146	GAGATGGGTTGTGG
FOXA1	hTFtarget	chromosome:GRCz11:6:13871041:13893727:-1	1261	1271	+	11.8889	3.6e-05	0.135	TGTTTACTTGG
IRF3	hTFtarget	chromosome:GRCz11:6:13871041:13893727:-1	1910	1934	+	9.28205	3.61e-05	0.0702	TTATAAGAGAGTGAGAGCTGGAAAG
ZNF143	hTFtarget	chromosome:GRCz11:6:13871041:13893727:-1	660	684	+	11.7564	3.61e-05	0.0311	TCTGTCTGTTTTTCATTACTTAATT
NHLH2	database	chromosome:GRCz11:6:13871041:13893727:-1	270	284	-	3.9898	3.61e-05	0.146	AGCCTCGGCTGGGTC
BDP1	database	chromosome:GRCz11:6:13871041:13893727:-1	788	799	-	11.8829	3.62e-05	0.0684	AGGTTCGAACCA
FOXA1	hTFtarget	chromosome:GRCz11:6:13871041:13893727:-1	1261	1272	+	12.5224	3.62e-05	0.137	TGTTTACTTGGT
GATA1	hTFtarget	chromosome:GRCz11:6:13871041:13893727:-1	154	175	-	8.33735	3.62e-05	0.0457	TAGTGTATGAGTGTGAATGAGT
IRF2	hTFtarget	chromosome:GRCz11:6:13871041:13893727:-1	12	30	-	8.27273	3.62e-05	0.137	CGAAAAGAAAATGAATGAA
CHD1	hTFtarget	chromosome:GRCz11:6:13871041:13893727:-1	1946	1961	+	11.2895	3.62e-05	0.11	GGGGCAGGGAAGGAGG
EGR1	hTFtarget	chromosome:GRCz11:6:13871041:13893727:-1	253	274	-	11.6667	3.62e-05	0.0143	GGGTCAGTTGGCGTTTCTGTGT
IRF5	hTFtarget	chromosome:GRCz11:6:13871041:13893727:-1	434	449	+	4.19481	3.63e-05	0.0129	GGAAAAAACAAAAATT
BATF	database	chromosome:GRCz11:6:13871041:13893727:-1	1290	1299	-	12.7374	3.63e-05	0.138	CCTGACTCAT
GLYR1	hTFtarget	chromosome:GRCz11:6:13871041:13893727:-1	1553	1572	-	6.5	3.64e-05	0.0669	ACCACAGTTATTTAGTTTGT
IKZF1	hTFtarget	chromosome:GRCz11:6:13871041:13893727:-1	866	881	+	11.8182	3.64e-05	0.123	TGCTCCGGTTTCCCCC
MAFG	hTFtarget	chromosome:GRCz11:6:13871041:13893727:-1	1285	1305	-	9.25714	3.64e-05	0.145	AGGGTTCCTGACTCATTAAAT
MYC	hTFtarget	chromosome:GRCz11:6:13871041:13893727:-1	932	947	-	9.9	3.64e-05	0.00948	ACACATTCATACACTA
CTBP2	hTFtarget	chromosome:GRCz11:6:13871041:13893727:-1	1945	1960	+	11.6143	3.64e-05	0.0733	TGGGGCAGGGAAGGAG
EP300	hTFtarget	chromosome:GRCz11:6:13871041:13893727:-1	1261	1272	+	12.0694	3.64e-05	0.137	TGTTTACTTGGT
FOXA1	hTFtarget	chromosome:GRCz11:6:13871041:13893727:-1	1261	1272	+	12.2388	3.65e-05	0.137	TGTTTACTTGGT
FOXK1	hTFtarget	chromosome:GRCz11:6:13871041:13893727:-1	153	164	-	11.4328	3.66e-05	0.0285	TGTGAATGAGTG
GTF3C2	hTFtarget	chromosome:GRCz11:6:13871041:13893727:-1	463	487	+	6.76623	3.66e-05	0.028	TAATTTAAATCCAATTAAAAAAAAA
RXRA	hTFtarget	chromosome:GRCz11:6:13871041:13893727:-1	1290	1298	-	12.5143	3.66e-05	0.145	CTGACTCAT
SOX17	hTFtarget	chromosome:GRCz11:6:13871041:13893727:-1	133	147	+	12.2714	3.66e-05	0.0735	CTCTGGGAAACATCA
SPI1	hTFtarget	chromosome:GRCz11:6:13871041:13893727:-1	842	853	-	11.4737	3.66e-05	0.148	CCACGCGAAGGC
MBD3	hTFtarget	chromosome:GRCz11:6:13871041:13893727:-1	939	960	+	11.4872	3.67e-05	0.0295	TGAATGTGTGTGTGGATGTTTC
NFIC	hTFtarget	chromosome:GRCz11:6:13871041:13893727:-1	248	256	+	12.3714	3.67e-05	0.0744	AAACCACAC
PCGF2	hTFtarget	chromosome:GRCz11:6:13871041:13893727:-1	1949	1970	-	11.9211	3.67e-05	0.0738	TTTCTGCCCCCTCCTTCCCTGC
SMAD4	hTFtarget	chromosome:GRCz11:6:13871041:13893727:-1	378	393	-	11.9079	3.67e-05	0.132	TGTAAGTGAATGCATT
SPI1	hTFtarget	chromosome:GRCz11:6:13871041:13893727:-1	1289	1297	+	12.7143	3.67e-05	0.148	AATGAGTCA
NKX6-1	database	chromosome:GRCz11:6:13871041:13893727:-1	676	688	+	11.7822	3.67e-05	0.0416	TACTTAATTTTTT
FOXP1	hTFtarget	chromosome:GRCz11:6:13871041:13893727:-1	198	219	+	11.7368	3.68e-05	0.0734	TGAAACCAGAGCACCTGGAGGA
SPI1	hTFtarget	chromosome:GRCz11:6:13871041:13893727:-1	1951	1966	-	11.5429	3.68e-05	0.149	TGCCCCCTCCTTCCCT
CBX3	hTFtarget	chromosome:GRCz11:6:13871041:13893727:-1	1603	1623	-	9.10526	3.68e-05	0.0704	TTTTTTTTTTCATACATTCTG
ATF5	database	chromosome:GRCz11:6:13871041:13893727:-1	1368	1378	-	11.809	3.69e-05	0.139	CGTCTTCATTA
ARNT	hTFtarget	chromosome:GRCz11:6:13871041:13893727:-1	153	168	-	11.8	3.69e-05	0.0181	TGAGTGTGAATGAGTG
TP53	hTFtarget	chromosome:GRCz11:6:13871041:13893727:-1	1066	1081	+	10.4211	3.69e-05	0.144	CAGACAAGAGAATGAA
ZNF143	hTFtarget	chromosome:GRCz11:6:13871041:13893727:-1	1519	1534	+	11.8333	3.69e-05	0.0392	ATGTTTAGTTTTCATT
EP300	hTFtarget	chromosome:GRCz11:6:13871041:13893727:-1	1948	1972	-	8.82895	3.69e-05	0.0743	GGTTTCTGCCCCCTCCTTCCCTGCC
SPI1	hTFtarget	chromosome:GRCz11:6:13871041:13893727:-1	1953	1968	-	11.8143	3.7e-05	0.15	TCTGCCCCCTCCTTCC
TCF7L2	hTFtarget	chromosome:GRCz11:6:13871041:13893727:-1	1797	1808	+	12.0597	3.7e-05	0.141	AGTTCAAAGTCA
CREBBP	hTFtarget	chromosome:GRCz11:6:13871041:13893727:-1	248	256	+	12.2105	3.7e-05	0.0745	AAACCACAC
AR	hTFtarget	chromosome:GRCz11:6:13871041:13893727:-1	12	28	-	7.59211	3.71e-05	0.136	AAAAGAAAATGAATGAA
MYC	hTFtarget	chromosome:GRCz11:6:13871041:13893727:-1	2011	2019	-	12.0658	3.71e-05	0.0743	ACAGAGACA
BCL3	hTFtarget	chromosome:GRCz11:6:13871041:13893727:-1	149	164	+	11.5486	3.71e-05	0.0214	TACACACTCATTCACA
PGR	hTFtarget	chromosome:GRCz11:6:13871041:13893727:-1	1599	1614	-	11.6119	3.71e-05	0.149	TCATACATTCTGTCCT
TP53	hTFtarget	chromosome:GRCz11:6:13871041:13893727:-1	1065	1080	+	9.14474	3.71e-05	0.142	GCAGACAAGAGAATGA
CTCF	hTFtarget	chromosome:GRCz11:6:13871041:13893727:-1	2023	2038	+	10.5758	3.71e-05	0.15	CTCCAGAGGGTGTTAG
E2F4	hTFtarget	chromosome:GRCz11:6:13871041:13893727:-1	1953	1964	+	11.6447	3.71e-05	0.151	GGAAGGAGGGGG
TCF3	database	chromosome:GRCz11:6:13871041:13893727:-1	857	872	+	12.2632	3.72e-05	0.136	TCCTCCAGGTGCTCCG
BRD3	hTFtarget	chromosome:GRCz11:6:13871041:13893727:-1	158	173	+	11.5844	3.72e-05	0.0488	ATTCACACTCATACAC
STAT1	hTFtarget	chromosome:GRCz11:6:13871041:13893727:-1	958	969	-	11.4697	3.72e-05	0.0706	CATCTCTGGGAA
STAT1	hTFtarget	chromosome:GRCz11:6:13871041:13893727:-1	130	141	+	11.4697	3.72e-05	0.0706	CATCTCTGGGAA
STAT1	hTFtarget	chromosome:GRCz11:6:13871041:13893727:-1	958	969	-	11.4697	3.72e-05	0.0706	CATCTCTGGGAA
STAT1	hTFtarget	chromosome:GRCz11:6:13871041:13893727:-1	130	141	+	11.4697	3.72e-05	0.0706	CATCTCTGGGAA
TP53	hTFtarget	chromosome:GRCz11:6:13871041:13893727:-1	1916	1937	+	-4.84722	3.72e-05	0.135	GAGAGTGAGAGCTGGAAAGAGG
TRIM28	hTFtarget	chromosome:GRCz11:6:13871041:13893727:-1	1603	1624	-	8.87013	3.72e-05	0.144	TTTTTTTTTTTCATACATTCTG
FOXA1	hTFtarget	chromosome:GRCz11:6:13871041:13893727:-1	1259	1272	+	12.3636	3.73e-05	0.145	GATGTTTACTTGGT
[truncated: 2,528 more rows]

## Sheet: 3. Common and unique TFs
TFs unique to desma	TFs unique to desmb	Common TFs
MEOX2	EMX2	ESR1
[truncated: 449 more rows]

## Sheet: 4. Common_GO-BP-annotations 
Term	Overlap	P-value	Adjusted P-value	Old P-value	Old Adjusted P-value	Odds Ratio	Combined Score	Genes
[truncated: 2,143 more rows]

[truncated: 2 more sheets: 5. Unique to desma_GO-BP, 6. Unique to desmb_GO-BP]
